# Supplementary material for: Genome-wide identification of new Wnt/β-catenin target genes in the human genome using CART method
Source: BMC Genomics. 2010 Jun 1;11:348. doi: 10.1186/1471-2164-11-348 (PMC2996972; doi:10.1186/1471-2164-11-348)
Supplement: Additional file 1 — New proposed Wnt/β-catenin canonical pathway target genes selected by multiple CART method. The file contains the list of 15,476 genes classified by the different methods discussed in the text. In particular the 89 new Wnt/β-catenin targets predicted by our method and the 66 known genes used in the training procedure. [file 1471-2164-11-348-S1.XLSX]

## Sheet: AdditionalFile1.txt
Id	orgDBsym	TranscriptId	LLid	GeneLength	chr	Location	Strand	prior	final_class	rank	score 1	score 2	score 3	score 4	L-1-O 1	L-1-O 2	L-1-O 3	L-1-O 4	L-1-O 5	L-1-O 6	L-1-O 7	L-1-O 8	L-1-O 9	L-1-O 10	L-1-O 11	KNN 1	KNN 2	KNN 3	KNN 4	KNN 5	CART	SVM
L4316	MMP7	ENST00000260227	4316	10240	11	101939195	-1	1	1	4	1500	1500	1500	1500	1500	1500	1500	1500	1500	1500	1500	1500	1500	1500	1500	2	2	2	2	2	1	1
L2697	GJA1	ENST00000282561	2697	14085	6	121737364	1	1	1	5	1500	1500	1500	1500	1500	1500	1500	1500	1500	1500	1500	1500	1500	1500	1500	2	2	2	2	2	1	1
L22943	DKK1	ENST00000224974	22943	2490	10	53418681	1	1	1	2	1500	1499	1500	1500	1500	1500	1500	1500	1500	1500	1500	1500	1500	1500	1500	2	2	2	2	2	1	1
L3576	IL8	ENST00000307407	3576	3157	4	75072526	1	1	1	6	1500	1500	1499	1500	1500	1500	1500	1500	1500	1500	1500	1500	1500	1500	1500	2	2	2	2	2	1	1
L8313	AXIN2	ENST00000307078	8313	30096	17	64104928	-1	1	1	10	1497	1500	1499	1500	1499	1499	1499	1499	1499	1499	1499	1499	1499	1499	1499	2	2	2	2	2	1	1
L79923	NANOG	ENST00000229307	79923	5481	12	7833478	1	1	1	3	1500	1500	1500	1499	1500	1500	1500	1500	1500	1500	1500	1500	1500	1500	1500	2	2	2	2	2	1	1
L2020	EN2	ENST00000297375	2020	8081	7	154666270	1	1	1	9	1497	1499	1500	1499	1498	1498	1498	1498	1498	1498	1498	1498	1498	1498	1498	2	2	2	2	2	1	1
L3398	ID2	ENST00000234091	3398	734	2	8844035	1	1	1	8	1499	1498	1499	1499	1499	1499	1499	1499	1499	1499	1499	1499	1499	1499	1499	2	2	2	2	2	1	1
L4842	NOS1	ENST00000317775	4842	150804	12	116211535	-1	1	1	1	1500	1496	1499	1499	1500	1500	1500	1500	1500	1500	1500	1500	1500	1500	1500	2	2	2	2	2	1	1
L474	ATOH1	ENST00000306011	474	1065	4	95208472	1	1	1	7	1500	1498	1500	1498	1500	1500	1500	1500	1500	1500	1500	1500	1500	1500	1500	2	2	2	2	2	1	1
L754	PTTG1IP	ENST00000330938	754	24229	21	45149943	-1	1	1	11	1496	1499	1496	1497	1496	1496	1496	1496	1496	1496	1496	1496	1496	1496	1496	2	2	2	2	2	1	1
L1906	EDN1	ENST00000075232	1906	6113	6	12398645	1	1	1	12	1491	1487	1494	1490	1497	1497	1497	1497	1497	1497	1497	1497	1497	1497	1497	2	2	2	2	2	1	1
L3491	CYR61	ENST00000271019	3491	2934	1	85469046	1	1	1	16	1484	1481	1492	1490	1482	1482	1482	1482	1482	1482	1482	1482	1482	1482	1482	2	2	2	2	2	1	1
L4821	NKX2-2	ENST00000246017	4821	2996	20	21489664	-1	1	1	13	1490	1494	1490	1489	1498	1498	1498	1498	1498	1498	1498	1498	1498	1498	1498	2	2	2	2	2	1	1
L28514	DLL1	ENST00000230339	28514	8180	6	170455989	-1	1	1	17	1483	1474	1494	1484	1493	1493	1493	1493	1493	1493	1493	1493	1493	1493	1493	2	2	2	2	2	1	1
L814	CAMK4	ENST00000282356	814	260665	5	110636298	1	2	1	14	1489	1486	1486	1484	1489	1489	1489	1489	1489	1489	1489	1489	1489	1489	1489	2	2	2	2	2	1	2
L4286	MITF	ENST00000295600	4286	225767	3	69721703	1	1	1	15	1487	1479	1482	1484	1490	1490	1490	1490	1490	1490	1490	1490	1490	1490	1490	2	2	2	2	2	1	1
L3725	JUN	ENST00000315531	3725	996	1	58618659	-1	1	1	21	1474	1470	1486	1482	1475	1475	1475	1475	1475	1475	1475	1475	1475	1475	1475	2	2	2	2	2	1	1
L51176	LEF1	ENST00000265165	51176	104794	4	109548398	-1	1	1	20	1474	1475	1485	1481	1475	1475	1475	1475	1475	1475	1475	1475	1475	1475	1475	2	2	2	2	2	1	1
L2019	EN1	ENST00000295206	2019	5987	2	119700904	-1	1	1	27	1463	1461	1477	1481	1465	1465	1465	1465	1465	1465	1465	1465	1465	1465	1465	2	2	2	2	2	1	1
L1462	CSPG2	ENST00000265077	1462	109399	5	82851656	1	1	1	18	1480	1476	1475	1479	1485	1485	1485	1485	1485	1485	1485	1485	1485	1485	1485	2	2	2	2	2	1	1
L2335	FN1	ENST00000336916	2335	75208	2	216503335	-1	1	1	22	1472	1469	1482	1477	1475	1475	1475	1475	1475	1475	1475	1475	1475	1475	1475	2	2	2	2	2	1	1
L3670	ISL1	ENST00000230658	3670	11028	5	50695136	1	1	1	24	1468	1469	1478	1477	1469	1469	1469	1469	1469	1469	1469	1469	1469	1469	1469	2	2	2	2	2	1	1
L5979	RET	ENST00000318660	5979	53282	10	42856518	1	1	1	25	1465	1462	1476	1476	1470	1470	1470	1470	1470	1470	1470	1470	1470	1470	1470	2	2	2	2	2	1	1
L595	CCND1	ENST00000227507	595	13369	11	69228803	1	1	1	19	1475	1471	1464	1475	1426	1426	1426	1426	1426	1426	1426	1426	1426	1426	1426	2	2	2	2	2	1	1
L8456	FOXN1	ENST00000226247	8456	13496	17	26996523	1	1	1	23	1470	1453	1476	1471	1483	1483	1483	1483	1483	1483	1483	1483	1483	1483	1483	2	2	2	2	2	1	1
L2535	FZD2	ENST00000315323	2535	2030	17	43109992	1	1	1	30	1455	1455	1467	1468	1453	1453	1453	1453	1453	1453	1453	1453	1453	1453	1453	2	2	2	2	2	2	1
L5017	OVOL1	ENST00000308280	5017	8645	11	65330276	1	1	1	28	1459	1462	1465	1464	1462	1462	1462	1462	1462	1462	1462	1462	1462	1462	1462	2	2	2	2	2	2	1
L4609	MYC	ENST00000259523	4609	5168	8	128705093	1	1	1	29	1458	1452	1463	1464	1461	1461	1461	1461	1461	1461	1461	1461	1461	1461	1461	2	2	2	2	2	2	1
L1896	ED1	ENST00000289824	1896	419307	X	67702944	1	1	1	33	1450	1443	1462	1462	1456	1456	1456	1456	1456	1456	1456	1456	1456	1456	1456	2	2	2	2	2	2	1
L1046	CDX4	ENST00000253572	1046	7332	X	71533881	1	1	1	26	1463	1452	1445	1459	1391	1391	1391	1391	1391	1391	1391	1391	1391	1391	1391	2	2	2	2	2	1	1
L26292	MYCBP,GJA10	ENST00000253541	26292.8	18633	1	38760563	-1	1	1	31	1453	1455	1452	1456	1457	1457	1457	1457	1457	1457	1457	1457	1457	1457	1457	2	2	2	2	2	2	1
L182	JAG1	ENST00000254958	182	36303	20	10649636	-1	1	1	37	1443	1437	1448	1454	1442	1442	1442	1442	1442	1442	1442	1442	1442	1442	1442	2	2	2	2	2	1	1
L6496	SIX3	ENST00000260653	6496	3542	2	45143396	1	1	1	35	1447	1445	1462	1453	1451	1451	1451	1451	1451	1451	1451	1451	1451	1451	1451	2	2	2	2	2	1	1
L10468	FST	ENST00000256759	10468	5490	5	52792298	1	1	1	34	1449	1452	1450	1453	1451	1451	1451	1451	1451	1451	1451	1451	1451	1451	1451	2	2	2	2	2	1	1
L2254	FGF16,FGF9	ENST00000218862	2254.88	30313	13	20043875	1	1	1	38	1438	1437	1456	1450	1441	1441	1441	1441	1441	1441	1441	1441	1441	1441	1441	2	2	2	2	2	1	1
L26281	FGF20	ENST00000180166	26281	9341	8	16870038	-1	1	1	36	1445	1443	1459	1449	1431	1431	1431	1431	1431	1431	1431	1431	1431	1431	1431	2	2	2	2	2	1	1
L4324	MMP15	ENST00000219271	4324	21339	16	57834861	1	1	1	41	1423	1446	1432	1448	1423	1423	1423	1423	1423	1423	1423	1423	1423	1423	1423	2	2	2	2	2	1	1
L4318	MMP9	ENST00000216953	4318	7442	20	45322988	1	1	1	32	1450	1444	1459	1446	1451	1451	1451	1451	1451	1451	1451	1451	1451	1451	1451	2	2	2	2	2	1	1
L7291	TWIST1,TWIST2	ENST00000242261	7291.12	2037	7	18901614	-1	1	1	40	1430	1439	1434	1445	1430	1430	1430	1430	1430	1430	1430	1430	1430	1430	1430	2	2	2	2	2	1	1
L332	BIRC5	ENST00000314223	332	10429	17	76807472	1	1	1	39	1435	1422	1441	1437	1440	1440	1440	1440	1440	1440	1440	1440	1440	1440	1440	2	2	2	2	2	1	1
L6662	SOX9	ENST00000245479	6662	5392	17	70714284	1	1	1	44	1412	1415	1434	1433	1413	1413	1413	1413	1413	1413	1413	1413	1413	1413	1413	2	2	2	2	2	1	1
L5308	PITX2	ENST00000296492	5308	19927	4	112017328	-1	1	1	43	1416	1403	1424	1428	1418	1418	1418	1418	1418	1418	1418	1418	1418	1418	1418	2	2	2	2	2	1	1
L5467	PPARD	ENST00000337400	5467	85568	6	35357241	1	1	1	42	1422	1409	1424	1420	1421	1421	1421	1421	1421	1421	1421	1421	1421	1421	1421	2	2	2	2	2	2	1
L8817	FGF18	ENST00000337348	8817	37491	5	170827589	1	1	1	45	1399	1403	1420	1415	1395	1395	1395	1395	1395	1395	1395	1395	1395	1395	1395	2	2	2	2	2	1	1
L2249	FGF4	ENST00000168712	2249	2375	11	69363101	-1	1	1	46	1391	1393	1414	1406	1375	1375	1375	1375	1375	1375	1375	1375	1375	1375	1375	2	2	2	2	2	1	1
L10804	GJB6	ENST00000330835	10804	9545	13	18603646	-1	1	1	48	1324	1327	1332	1347	1323	1323	1323	1323	1323	1323	1323	1323	1323	1323	1323	2	2	2	2	2	2	1
L25819	CCRN4L	ENST00000280614	25819	30149	4	140514570	1	1	1	47	1333	1324	1332	1324	1327	1327	1327	1327	1327	1327	1327	1327	1327	1327	1327	2	2	2	2	2	1	1
L57167	SALL4	ENST00000217086	57167	18405	20	51104436	-1	1	1	52	1291	1291	1314	1320	1329	1329	1329	1329	1329	1329	1329	1329	1329	1329	1329	2	2	2	2	2	2	1
L6862	T	ENST00000296946	6862	10329	6	166491419	-1	1	1	49	1317	1321	1329	1319	1314	1314	1314	1314	1314	1314	1314	1314	1314	1314	1314	2	2	2	2	2	2	1
L56547	MMP26	ENST00000300762	56547	4234	11	4973733	1	1	1	51	1292	1278	1299	1306	1268	1268	1268	1268	1268	1268	1268	1268	1268	1268	1268	2	2	2	2	2	2	1
L6932	TCF7	ENST00000321603	6932	33263	5	133526618	1	1	1	53	1284	1298	1269	1298	1293	1293	1293	1293	1293	1293	1293	1293	1293	1293	1293	2	2	2	2	2	1	1
L9076	CLDN1	ENST00000295522	9076	16713	3	191361128	-1	1	1	54	1276	1272	1284	1285	1296	1296	1296	1296	1296	1296	1296	1296	1296	1296	1296	2	2	2	2	2	2	1
L8061	FOSL1	ENST00000312562	8061	8164	11	65443215	-1	1	1	50	1301	1265	1293	1270	1302	1302	1302	1302	1302	1302	1302	1302	1302	1302	1302	2	2	2	2	2	2	1
L5329	PLAUR	ENST00000221264	5329	21968	19	48866539	-1	1	1	56	1232	1243	1253	1257	1234	1234	1234	1234	1234	1234	1234	1234	1234	1234	1234	2	2	2	2	2	2	1
L860	RUNX2	ENST00000322673	860	124802	6	45437184	1	1	1	55	1237	1209	1252	1236	1275	1275	1275	1275	1275	1275	1275	1275	1275	1275	1275	2	2	2	2	2	2	1
L1044	CDX1	ENST00000231656	1044	17705	5	149574869	1	1	1	57	1206	1203	1205	1200	1209	1209	1209	1209	1209	1209	1209	1209	1209	1209	1209	2	2	2	2	2	2	1
L6925	TCF4	ENST00000317616	6925	360475	18	51404430	-1	1	1	60	1083	1093	1073	1095	1032	1032	1032	1032	1032	1032	1032	1032	1032	1032	1032	2	2	2	2	2	1	1
L550	AUP1	ENST00000334238	550	3112	2	74731425	-1	2	1	58	1111	1084	1056	1091	1111	1111	1111	1111	1111	1111	1111	1111	1111	1111	1111	2	2	2	2	2	1	2
L353132	SPRL2A	ENST00000335041	353132	1139	1	150001029	1	2	1	59	1111	1084	1056	1091	1111	1111	1111	1111	1111	1111	1111	1111	1111	1111	1111	2	2	2	2	2	1	2
L84620	-	ENST00000283151	84620	85491	2	107124950	-1	2	1	61	1062	1052	1041	1042	1060	1060	1060	1060	1060	1060	1060	1060	1060	1060	1060	2	2	2	2	2	2	2
L3897	L1CAM	ENST00000253116	3897	13925	X	151609215	-1	1	1	64	1019	1012	1026	1028	1086	1086	1086	1086	1086	1086	1086	1086	1086	1086	1086	2	2	2	2	2	2	1
L8324	FZD7	ENST00000286201	8324	3851	2	203101853	1	1	1	62	1053	1009	1031	1014	1052	1052	1052	1052	1052	1052	1052	1052	1052	1052	1052	2	2	2	2	2	2	1
L6259	RYK	ENST00000296084	6259	92492	3	135290397	-1	2	1	63	1030	1018	1001	1003	1023	1023	1023	1023	1023	1023	1023	1023	1023	1023	1023	2	2	2	2	2	2	2
L4762	NEUROG1	ENST00000314744	4762	714	5	134947596	-1	1	1	65	958	935	935	935	923	923	923	923	923	923	923	923	923	923	923	2	2	2	2	2	1	1
L652	BMP4	ENST00000245451	652	7156	14	52413650	-1	1	1	66	926	908	925	902	913	913	913	913	913	913	913	913	913	913	913	2	2	2	2	2	2	1
L2520	GAS	ENST00000329402	2520	558	17	40244831	1	1	1	69	847	889	860	901	453	453	453	453	453	453	453	453	453	453	453	2	2	2	2	2	1	1
L8600	TNFSF11	ENST00000337292	8600	44183	13	40934872	1	1	1	67	917	904	881	879	915	915	915	915	915	915	915	915	915	915	915	2	2	2	2	2	2	1
L960	CD44	ENST00000278385	960	93521	11	35124726	1	1	1	68	848	811	861	836	906	906	906	906	906	906	906	906	906	906	906	2	2	2	2	2	2	1
L58504	-	ENST00000249601	58504	5480	10	49004162	-1	2	1	71	711	673	668	717	709	709	709	709	709	709	709	709	709	709	709	2	2	2	2	2	2	2
L7558	ZNF11B	ENST00000329556	7558	302497	10	42418030	-1	2	1	70	771	710	736	701	771	771	771	771	771	771	771	771	771	771	771	2	2	2	2	2	2	2
L133383	-	ENST00000285947	133383	7909	5	56220985	1	2	1	73	656	669	701	688	652	652	652	652	652	652	652	652	652	652	652	2	2	2	2	2	1	2
L7422	VEGF	ENST00000324450	7422	16231	6	43784801	1	1	1	72	707	673	679	688	705	705	705	705	705	705	705	705	705	705	705	2	2	2	2	2	2	1
L999	CDH1	ENST00000261769	999	96208	16	68547383	1	1	1	75	591	559	620	615	585	585	585	585	585	585	585	585	585	585	585	2	2	2	2	2	2	1
L4837	NNMT	ENST00000299964	4837	54686	11	113666205	1	2	1	74	594	595	581	577	591	591	591	591	591	591	591	591	591	591	591	2	2	2	2	2	2	2
L50674	NEUROG3	ENST00000242462	50674	1332	10	70677725	-1	2	1	76	586	587	612	553	578	578	578	578	578	578	578	578	578	578	578	2	2	2	2	2	2	2
L6059	ABCE1	ENST00000296577	6059	30851	4	146597108	1	2	1	82	498	504	519	543	502	502	502	502	502	502	502	502	502	502	502	2	2	2	2	2	2	2
L91369	-	ENST00000285243	91369	12581	17	49259901	-1	2	1	78	529	527	526	515	526	526	526	526	526	526	526	526	526	526	526	2	2	2	2	2	2	2
L5629	PROX1	ENST00000261454	5629	39882	1	211226377	1	2	1	77	555	537	556	511	399	399	399	399	399	399	399	399	399	399	399	2	2	2	2	2	2	2
L406	ARNTL	ENST00000256172	406	109431	11	13263687	1	2	1	81	501	506	506	510	527	527	527	527	527	527	527	527	527	527	527	2	2	2	2	2	2	2
L5550	PREP	ENST00000229430	5550	124748	6	105896336	-1	2	1	80	511	510	529	495	508	508	508	508	508	508	508	508	508	508	508	2	2	2	2	2	2	2
L84152	PPP1R1B	ENST00000254079	84152	9226	17	38158609	1	2	1	83	489	511	526	493	480	480	480	480	480	480	480	480	480	480	480	2	2	2	2	2	2	2
L54960	-	ENST00000313454	54960	21606	X	13409437	-1	2	1	79	525	522	527	488	527	527	527	527	527	527	527	527	527	527	527	2	2	2	2	2	2	2
L116173	CKLFSF5	ENST00000299110	116173	2964	14	21836145	1	2	1	84	481	487	465	480	479	479	479	479	479	479	479	479	479	479	479	2	2	2	2	2	2	2
L6523	SLC5A1	ENST00000266088	6523	67387	22	30763813	1	2	1	85	467	478	455	471	466	466	466	466	466	466	466	466	466	466	466	2	2	2	2	2	2	2
L5193	PEX12	ENST00000225873	5193	3768	17	34051132	-1	2	1	88	401	405	425	431	412	412	412	412	412	412	412	412	412	412	412	2	2	2	2	2	1	2
L9148	NEURL	ENST00000224944	9148	98255	10	104918635	1	2	1	94	376	356	390	410	372	372	372	372	372	372	372	372	372	372	372	2	2	2	2	2	2	2
L7168	TPM1,TPM2	ENST00000288398	7168	29217	15	61050705	1	2	1	86	422	408	370	408	430	430	430	430	430	430	430	430	430	430	430	2	2	2	2	2	2	2
L3978	LIG1	ENST00000263274	3978	54857	19	53365371	-1	2	1	92	386	431	395	401	381	381	381	381	381	381	381	381	381	381	381	2	2	2	2	2	2	2
L8871	SYNJ2	ENST00000241842	8871	115882	6	158312280	1	2	1	98	316	333	355	386	318	318	318	318	318	318	318	318	318	318	318	2	2	2	2	2	2	2
L27242	TNFRSF21	ENST00000296861	27242	78412	6	47324516	-1	2	1	87	404	442	406	380	227	227	227	227	227	227	227	227	227	227	227	2	2	2	2	2	2	2
L24150	-	ENST00000325522	24150	3207	16	33749033	-1	2	1	91	387	374	382	373	243	243	243	243	243	243	243	243	243	243	243	2	2	2	2	2	1	2
L79727	LIN28	ENST00000254231	79727	15567	1	26342071	1	2	1	89	394	377	373	358	417	417	417	417	417	417	417	417	417	417	417	2	2	2	2	2	2	2
L3588	IL10RB	ENST00000290200	3588	30849	21	33559068	1	2	1	97	347	336	338	357	350	350	350	350	350	350	350	350	350	350	350	2	2	2	2	2	2	2
L4600	MX2	ENST00000330714	4600	46211	21	41654346	1	2	1	90	390	369	366	356	417	417	417	417	417	417	417	417	417	417	417	2	2	2	2	2	2	2
L1917	EEF1A2	ENST00000217182	1917	9466	20	62855464	-1	2	1	93	384	364	363	354	408	408	408	408	408	408	408	408	408	408	408	2	2	2	2	2	2	2
L23405	DICER1	ENST00000216588	23405	55490	14	93598096	-1	2	1	101	306	355	316	345	166	166	166	166	166	166	166	166	166	166	166	2	2	2	2	2	1	2
L4763	NF1	ENST00000261706	4763	279229	17	29567508	1	2	1	99	313	326	326	341	327	327	327	327	327	327	327	327	327	327	327	2	2	2	2	2	2	2
L151887	-	ENST00000206423	151887	35957	3	113680806	-1	2	1	104	301	349	313	335	162	162	162	162	162	162	162	162	162	162	162	2	2	2	2	2	1	2
L79446	-	ENST00000335599	79446	153855	14	98832812	1	2	1	95	364	349	335	329	419	419	419	419	419	419	419	419	419	419	419	2	2	2	2	2	2	2
L3597	IL13RA1	ENST00000310242	3597	66938	X	116615661	1	2	1	96	349	330	327	317	344	344	344	344	344	344	344	344	344	344	344	2	2	2	2	2	2	2
L5108	PCM1	ENST00000297529	5108	92145	8	17803393	1	2	1	112	261	323	267	308	261	261	261	261	261	261	261	261	261	261	261	2	2	2	2	2	2	2
L11040	PIM2	ENST00000218217	11040	4772	X	47822087	-1	2	1	111	266	308	290	295	254	254	254	254	254	254	254	254	254	254	254	2	2	2	2	2	2	2
L160492	-	ENST00000282881	160492	34464	12	25597445	-1	2	1	106	298	303	255	291	362	362	362	362	362	362	362	362	362	362	362	2	2	2	2	2	2	2
L11182	SLC2A6	ENST00000326640	11182	8043	9	131620304	-1	2	1	107	278	294	293	284	287	287	287	287	287	287	287	287	287	287	287	2	2	2	2	2	2	2
L8503	PIK3R3	ENST00000262741	8503	92654	1	45968384	-1	2	1	100	310	307	317	278	312	312	312	312	312	312	312	312	312	312	312	2	2	2	2	2	2	2
L10236	HNRPR	ENST00000302271	10236	34527	1	23140278	-1	2	1	115	258	263	259	278	214	214	214	214	214	214	214	214	214	214	214	2	2	2	2	2	1	2
L23644	-	ENST00000041337	23644	10887	16	67683401	1	2	1	114	259	283	263	275	230	230	230	230	230	230	230	230	230	230	230	2	2	2	2	2	1	2
L79648	-	ENST00000276274	79648	237021	8	6251530	1	2	1	103	302	290	250	274	309	309	309	309	309	309	309	309	309	309	309	2	2	2	2	2	2	2
L4056	LTC4S	ENST00000292596	4056	2529	5	179330644	1	2	1	109	269	247	272	267	219	219	219	219	219	219	219	219	219	219	219	2	2	2	2	2	2	2
L90226	-	ENST00000273610	90226	2056	3	48561800	-1	2	1	108	272	243	273	266	221	221	221	221	221	221	221	221	221	221	221	2	2	2	2	2	2	2
L113540	CKLFSF1	ENST00000336328	113540	12741	16	66376615	1	2	1	105	299	270	266	265	328	328	328	328	328	328	328	328	328	328	328	2	2	2	2	2	2	2
L84218	TBC1D3	ENST00000308078	84218	139337	17	36672853	-1	2	1	118	251	245	260	265	237	237	237	237	237	237	237	237	237	237	237	2	2	2	2	2	2	2
L51073	MRPL4	ENST00000307422	51073	8080	19	10223640	1	2	1	122	237	224	251	264	223	223	223	223	223	223	223	223	223	223	223	1	2	2	2	2	2	2
L79092	CARD14	ENST00000269327	79092	30582	17	78852393	1	2	1	119	248	245	249	263	244	244	244	244	244	244	244	244	244	244	244	2	2	2	2	2	2	2
L4889	NPY5R	ENST00000296534	4889	7990	4	164842718	1	2	1	102	306	309	283	261	296	296	296	296	296	296	296	296	296	296	296	2	2	2	2	2	2	2
L6273	S100A2	ENST00000292167	6273	4499	1	150806901	-1	2	1	110	268	241	270	260	216	216	216	216	216	216	216	216	216	216	216	2	2	2	2	2	2	2
L253935	ANGPTL5	ENST00000334289	253935	25850	11	101324972	-1	2	1	138	209	201	214	255	531	531	531	531	531	531	531	531	531	531	531	2	2	2	2	2	2	2
L27095	TRAPPC3	ENST00000063037	27095	12897	1	36042733	-1	2	1	116	255	231	259	253	210	210	210	210	210	210	210	210	210	210	210	2	2	2	2	2	2	2
L4543	MTNR1A	ENST00000307161	4543	22479	4	188172487	-1	2	1	128	222	217	246	249	225	225	225	225	225	225	225	225	225	225	225	2	2	2	2	2	2	2
L51104	-	ENST00000333421	51104	46037	9	69983228	-1	2	1	126	225	235	249	245	225	225	225	225	225	225	225	225	225	225	225	2	2	2	2	2	1	2
L133	ADM	ENST00000278175	133	2292	11	10290941	1	2	1	113	260	250	239	236	292	292	292	292	292	292	292	292	292	292	292	2	2	2	2	2	2	2
L79006	-	ENST00000219542	79006	2315	16	705165	1	2	1	127	223	252	254	235	221	221	221	221	221	221	221	221	221	221	221	2	2	2	2	2	2	2
L94	ACVRL1	ENST00000267008	94	13652	12	50587469	1	2	1	117	252	271	243	233	248	248	248	248	248	248	248	248	248	248	248	2	2	2	2	2	2	2
L51009	-	ENST00000325008	51009	11893	17	5590062	-1	2	1	121	244	256	225	231	244	244	244	244	244	244	244	244	244	244	244	2	2	2	2	2	2	2
L39	ACAT2	ENST00000239584	39	16990	6	160092354	1	2	1	133	216	218	244	230	158	158	158	158	158	158	158	158	158	158	158	2	2	2	2	2	2	2
L124997	-	ENST00000309182	124997	22049	17	1826421	1	2	1	125	230	215	245	226	225	225	225	225	225	225	225	225	225	225	225	2	2	2	2	2	2	2
L3705	ITPK1	ENST00000267615	3705	178371	14	91571670	-1	2	1	136	213	211	231	223	205	205	205	205	205	205	205	205	205	205	205	2	2	2	2	2	1	2
L79666	PLEKHF2	ENST00000315367	79666	22880	8	96102615	1	2	1	135	214	223	221	220	216	216	216	216	216	216	216	216	216	216	216	2	2	2	2	2	2	2
L352954	-	ENST00000328453	352954	477	7	99420340	-1	2	1	144	199	197	198	219	209	209	209	209	209	209	209	209	209	209	209	2	2	2	2	2	2	2
L8100	-	ENST00000319980	8100	124294	13	18939208	1	2	1	120	245	223	235	217	254	254	254	254	254	254	254	254	254	254	254	2	2	2	2	2	2	2
L84681	HINT2	ENST00000259667	84681	2018	9	35804976	-1	2	1	142	202	194	228	214	208	208	208	208	208	208	208	208	208	208	208	2	2	2	2	2	2	2
L79917	-	ENST00000325896	79917	4564	X	48046477	1	2	1	123	236	240	221	211	232	232	232	232	232	232	232	232	232	232	232	2	2	2	2	2	2	2
L3291	HSD11B2	ENST00000326152	3291	6417	16	67241273	1	2	1	124	234	246	209	210	232	232	232	232	232	232	232	232	232	232	232	2	2	2	2	2	2	2
L1615	DARS	ENST00000264161	1615	78256	2	136953856	-1	2	1	153	189	181	200	210	97	97	97	97	97	97	97	97	97	97	97	2	2	2	2	2	2	2
L84966	-	ENST00000251296	84966	270737	1	17867321	1	2	1	150	193	228	223	207	192	192	192	192	192	192	192	192	192	192	192	2	2	2	2	2	2	2
L9175	MAP3K13	ENST00000265026	9175	119646	3	186401883	1	2	2	165	176	179	188	207	163	163	163	163	163	163	163	163	163	163	163	2	2	2	2	2	2	2
L368	ABCC6	ENST00000205557	368	73325	16	16283668	-1	2	1	149	193	214	189	206	128	128	128	128	128	128	128	128	128	128	128	2	2	2	2	2	2	2
L51312	-	ENST00000290075	51312	43248	8	23408407	1	2	1	129	218	229	225	205	193	193	193	193	193	193	193	193	193	193	193	2	2	2	2	2	2	2
L5105	PCK1	ENST00000319441	5105	5380	20	56821558	1	2	1	145	197	203	180	205	134	134	134	134	134	134	134	134	134	134	134	2	2	2	2	2	2	2
L6094	ROM1	ENST00000278833	6094	1964	11	62155983	1	2	1	137	210	194	215	202	216	216	216	216	216	216	216	216	216	216	216	2	2	2	2	2	1	2
L27124	PIB5PA	ENST00000331075	27124	11703	22	29843534	1	2	1	147	196	172	200	202	178	178	178	178	178	178	178	178	178	178	178	2	2	2	2	2	2	2
L6545	SLC7A4	ENST00000215750	6545	3094	22	19710655	-1	2	1	143	201	209	194	202	211	211	211	211	211	211	211	211	211	211	211	2	2	2	2	2	2	2
L26287	ANKRD2	ENST00000307518	26287	11386	10	98996843	1	2	1	155	187	184	182	202	141	141	141	141	141	141	141	141	141	141	141	2	2	2	2	2	2	2
L26269	FBXO8	ENST00000296517	26269	47280	4	175901292	-1	2	1	130	218	183	201	201	231	231	231	231	231	231	231	231	231	231	231	2	2	2	2	2	2	2
L11326	-	ENST00000286089	11326	18368	X	64126740	-1	2	2	158	184	183	197	196	184	184	184	184	184	184	184	184	184	184	184	2	2	2	2	2	2	2
L79962	-	ENST00000337781	79962	4984	12	48026967	1	2	1	154	189	202	187	196	196	196	196	196	196	196	196	196	196	196	196	2	2	2	2	2	2	2
L6627	SNRPA1	ENST00000254193	6627	13725	15	99570705	-1	2	1	151	193	205	176	196	207	207	207	207	207	207	207	207	207	207	207	2	2	2	2	2	2	2
L4233	MET	ENST00000318493	4233	123720	7	115866962	1	2	2	157	185	193	188	195	177	177	177	177	177	177	177	177	177	177	177	2	2	2	2	2	2	2
L113828	-	ENST00000255847	113828	35091	22	38633992	1	2	1	134	214	203	218	192	162	162	162	162	162	162	162	162	162	162	162	2	2	2	2	2	1	2
L55553	SOX6	ENST00000336941	55553	504595	11	16462227	-1	2	1	132	216	203	198	191	199	199	199	199	199	199	199	199	199	199	199	2	2	2	2	2	2	2
L2354	FOSB	ENST00000245919	2354	7184	19	50663093	1	2	1	139	208	174	202	190	200	200	200	200	200	200	200	200	200	200	200	2	2	2	2	2	2	2
L116039	-	ENST00000297565	116039	7663	8	99913253	1	2	2	174	170	147	166	189	169	169	169	169	169	169	169	169	169	169	169	2	2	2	2	2	2	2
L3983	ABLIM1	ENST00000336585	3983	227088	10	116082546	-1	2	1	141	202	188	215	188	200	200	200	200	200	200	200	200	200	200	200	2	2	2	2	2	2	2
L29009	-	ENST00000333499	29009	2332	5	158277442	1	2	2	172	171	182	200	188	133	133	133	133	133	133	133	133	133	133	133	2	2	2	2	2	2	2
L51526	C20orf111	ENST00000255174	51526	14296	20	43524860	-1	2	1	131	217	199	182	188	215	215	215	215	215	215	215	215	215	215	215	2	2	2	2	2	2	2
L26872	STEAP	ENST00000297205	26872	10452	7	89395718	1	2	2	177	168	168	181	187	181	181	181	181	181	181	181	181	181	181	181	2	2	2	2	2	2	2
L9348	NDST3	ENST00000296499	9348	224176	4	119414431	1	2	2	161	183	172	187	186	186	186	186	186	186	186	186	186	186	186	186	2	2	2	2	2	2	2
L55035	-	ENST00000316291	55035	27992	9	90429041	-1	2	1	146	196	179	179	185	190	190	190	190	190	190	190	190	190	190	190	2	2	2	2	2	2	2
L3707	ITPKB	ENST00000272117	3707	105803	1	223899826	-1	2	2	170	172	169	196	184	181	181	181	181	181	181	181	181	181	181	181	2	2	2	2	2	2	2
L23038	-	ENST00000319394	23038	71716	1	27165847	1	2	2	166	176	147	177	182	230	230	230	230	230	230	230	230	230	230	230	2	2	2	2	2	2	2
L84722	-	ENST00000256615	84722	3580	1	109124496	-1	2	2	186	155	152	156	181	151	151	151	151	151	151	151	151	151	151	151	2	2	2	2	2	2	2
L23473	CAPN7	ENST00000253693	23473	45807	3	15223007	1	2	2	175	168	163	191	178	171	171	171	171	171	171	171	171	171	171	171	2	2	2	2	2	2	2
L219931	TPCN2	ENST00000294309	219931	39628	11	68591725	1	2	2	160	183	149	174	178	149	149	149	149	149	149	149	149	149	149	149	2	2	2	2	2	2	2
L84076	-	ENST00000280605	84076	1881	4	164972513	-1	2	2	163	178	164	177	176	231	231	231	231	231	231	231	231	231	231	231	2	2	2	2	2	2	2
L4664	NAB1	ENST00000321041	4664	43531	2	191716502	1	2	1	140	203	221	202	171	203	203	203	203	203	203	203	203	203	203	203	2	2	2	2	2	2	2
L1399	CRKL	ENST00000215732	1399	36321	22	19596268	1	2	2	203	138	176	166	171	145	145	145	145	145	145	145	145	145	145	145	2	2	2	2	2	2	2
L81847	-	ENST00000309649	81847	21717	6	127568566	1	2	1	148	194	183	160	171	199	199	199	199	199	199	199	199	199	199	199	2	2	2	2	2	2	2
L26064	RAI14	ENST00000265109	26064	176200	5	34702018	1	2	2	178	163	185	153	170	193	193	193	193	193	193	193	193	193	193	193	2	2	2	2	2	2	2
L27255	CNTN6	ENST00000256503	27255	310650	3	1109629	1	2	2	168	173	196	187	167	164	164	164	164	164	164	164	164	164	164	164	2	2	2	2	2	2	2
L91531	-	ENST00000272832	91531	19589	2	197780471	1	2	2	176	168	153	152	167	153	153	153	153	153	153	153	153	153	153	153	2	2	2	2	2	2	2
L9420	CYP7B1	ENST00000310193	9420	202657	8	65761309	-1	2	2	156	186	181	150	166	193	193	193	193	193	193	193	193	193	193	193	2	2	2	2	2	2	2
L79169	C1orf35	ENST00000272139	79169	2599	1	225265658	-1	2	2	173	170	159	160	165	167	167	167	167	167	167	167	167	167	167	167	2	2	2	2	2	2	2
L11245	-	ENST00000299092	11245	120163	15	37929149	-1	2	2	169	173	150	166	164	171	171	171	171	171	171	171	171	171	171	171	2	2	2	2	2	2	2
L7743	ZNF189	ENST00000259395	7743	11633	9	99541148	1	2	1	152	190	180	149	164	197	197	197	197	197	197	197	197	197	197	197	2	2	2	2	2	2	2
L6870	TACR3	ENST00000304883	6870	130349	4	105099793	-1	2	2	162	183	186	185	160	189	189	189	189	189	189	189	189	189	189	189	2	2	2	2	2	2	2
L316	AOX1	ENST00000260930	316	85474	2	201653081	1	2	2	185	159	143	158	160	200	200	200	200	200	200	200	200	200	200	200	2	2	2	2	2	2	2
L6854	SYN2	ENST00000295987	6854	186857	3	12021026	1	2	2	159	184	176	146	160	191	191	191	191	191	191	191	191	191	191	191	2	2	2	2	2	2	2
L79811	-	ENST00000249735	79811	54151	15	56941834	-1	2	2	180	160	157	166	159	163	163	163	163	163	163	163	163	163	163	163	2	2	2	2	2	2	2
L8030	-	ENST00000263102	8030	113901	10	61010845	-1	2	2	182	159	155	161	159	193	193	193	193	193	193	193	193	193	193	193	2	2	2	2	2	2	2
L3622	ING1L	ENST00000302327	3622	6029	4	185122111	1	2	2	190	152	158	147	158	150	150	150	150	150	150	150	150	150	150	150	2	2	2	2	2	2	2
L8507	ENC1	ENST00000302351	8507	13283	5	74020590	-1	2	2	164	177	181	168	157	178	178	178	178	178	178	178	178	178	178	178	2	2	2	2	2	2	2
L9779	TBC1D5	ENST00000253692	9779	582501	3	17757403	-1	2	2	184	159	165	148	157	152	152	152	152	152	152	152	152	152	152	152	2	2	2	2	2	2	2
L5216	PFN1	ENST00000225655	5216	2738	17	5052275	-1	2	2	183	159	170	146	157	167	167	167	167	167	167	167	167	167	167	167	2	2	2	2	2	2	2
L27040	LAT	ENST00000323081	27040	5958	16	29033784	1	2	2	207	136	149	159	155	132	132	132	132	132	132	132	132	132	132	132	2	2	2	2	2	2	2
L9935	MAFB	ENST00000313009	9935	972	20	40002919	-1	2	2	167	176	176	168	154	167	167	167	167	167	167	167	167	167	167	167	2	2	2	2	2	2	2
L148523	-	ENST00000336929	148523	4550	1	147471535	1	2	2	188	152	147	156	153	196	196	196	196	196	196	196	196	196	196	196	2	2	2	2	2	2	2
L138199	-	ENST00000286492	138199	45436	9	73100429	-1	2	2	206	136	149	142	153	138	138	138	138	138	138	138	138	138	138	138	2	2	2	2	2	1	2
L83758	RBP5	ENST00000266560	83758	5198	12	7172754	-1	2	2	181	160	147	128	153	114	114	114	114	114	114	114	114	114	114	114	2	2	2	2	2	2	2
L162417	-	ENST00000293404	162417	3938	17	42557197	1	2	2	189	152	126	143	151	120	120	120	120	120	120	120	120	120	120	120	2	2	2	2	2	2	2
L84830	-	ENST00000229583	84830	65156	6	11887052	-1	2	2	171	171	144	160	149	158	158	158	158	158	158	158	158	158	158	158	2	2	2	2	2	2	2
L140832	WFDC10A	ENST00000326741	140832	1447	20	44943814	1	2	2	200	142	120	112	146	238	238	238	238	238	238	238	238	238	238	238	2	2	2	2	2	2	2
L221184	CPNE2	ENST00000290776	221184	55371	16	56901903	1	2	2	209	135	153	168	145	130	130	130	130	130	130	130	130	130	130	130	2	2	2	2	2	2	2
L3093	HIP2	ENST00000261427	3093	81712	4	39597051	1	2	2	179	162	173	155	142	113	113	113	113	113	113	113	113	113	113	113	2	2	2	2	2	2	2
L64895	PAPOLG	ENST00000238714	64895	42714	2	60957917	1	2	2	192	148	119	153	142	156	156	156	156	156	156	156	156	156	156	156	2	2	2	2	2	2	2
L93587	-	ENST00000273962	93587	16941	4	100943221	-1	2	2	197	143	132	155	141	100	100	100	100	100	100	100	100	100	100	100	2	2	2	2	2	2	2
L6331	SCN5A	ENST00000333535	6331	99353	3	38651789	-1	2	2	194	146	130	148	141	147	147	147	147	147	147	147	147	147	147	147	2	2	2	2	2	2	2
L22879	-	ENST00000248248	22879	8706	16	77004363	1	2	2	191	151	126	152	139	154	154	154	154	154	154	154	154	154	154	154	2	2	2	2	2	2	2
L197407	-	ENST00000320159	197407	4373	16	30443115	1	2	2	252	112	115	128	139	123	123	123	123	123	123	123	123	123	123	123	2	2	2	2	2	2	2
L8909	-	ENST00000229003	8909	15823	12	46405617	-1	2	2	237	118	129	111	138	115	115	115	115	115	115	115	115	115	115	115	2	2	2	2	2	2	2
L9920	-	ENST00000320248	9920	33059	8	1909451	1	2	2	187	153	157	160	137	154	154	154	154	154	154	154	154	154	154	154	2	2	2	2	2	1	2
L148867	SLC30A7	ENST00000294731	148867	83360	1	100824555	1	2	2	222	127	131	144	137	134	134	134	134	134	134	134	134	134	134	134	2	2	2	2	2	1	2
L665	BNIP3L	ENST00000221209	665	27282	8	26262557	1	2	2	250	112	141	134	137	118	118	118	118	118	118	118	118	118	118	118	2	2	2	2	2	2	2
L1647	GADD45A	ENST00000235358	1647	3137	1	67520799	1	2	2	196	144	152	156	136	172	172	172	172	172	172	172	172	172	172	172	2	2	2	2	2	2	2
L9657	-	ENST00000324936	9657	65317	3	122874827	-1	2	2	215	131	156	135	136	135	135	135	135	135	135	135	135	135	135	135	2	2	2	2	2	2	2
L645	BLVRB	ENST00000263368	645	17895	19	45663435	-1	2	2	202	138	123	127	136	146	146	146	146	146	146	146	146	146	146	146	2	2	2	2	2	2	2
L162972	-	ENST00000333575	162972	13716	19	62759537	-1	2	2	294	101	121	106	136	100	100	100	100	100	100	100	100	100	100	100	2	2	2	2	2	2	2
L2875	GPT	ENST00000335963	2875	4202	8	145733157	1	2	2	199	142	151	157	134	104	104	104	104	104	104	104	104	104	104	104	2	2	2	2	2	2	2
L8555	CDC14B	ENST00000308066	8555	123544	9	94761950	-1	2	2	301	99	115	114	134	103	103	103	103	103	103	103	103	103	103	103	2	2	2	2	2	1	2
L6405	SEMA3F	ENST00000002829	6405	33660	3	50151860	1	2	2	223	126	121	98	134	134	134	134	134	134	134	134	134	134	134	134	2	2	2	2	2	2	2
L1318	SLC31A2	ENST00000259392	1318	13134	9	111289332	1	2	2	224	126	125	145	133	126	126	126	126	126	126	126	126	126	126	126	2	2	2	2	2	2	2
L10660	-	ENST00000260707	10660	1839	10	102653159	-1	2	2	230	121	137	126	133	127	127	127	127	127	127	127	127	127	127	127	2	2	2	2	2	2	2
L84803	-	ENST00000264409	84803	69250	4	84916171	1	2	2	204	136	122	134	131	155	155	155	155	155	155	155	155	155	155	155	2	2	2	2	2	2	2
L64342	-	ENST00000237821	64342	32422	2	20835369	-1	2	2	195	145	142	132	131	143	143	143	143	143	143	143	143	143	143	143	2	2	2	2	2	2	2
L6280	S100A9	ENST00000295382	6280	3170	1	150546912	1	2	2	241	116	120	123	131	109	109	109	109	109	109	109	109	109	109	109	2	2	2	2	2	2	2
L7468	WHSC1	ENST00000333557	7468	110734	4	1834836	1	2	2	214	131	158	131	130	132	132	132	132	132	132	132	132	132	132	132	2	2	2	2	2	2	2
L124602	-	ENST00000320789	124602	49146	17	72919074	1	2	2	208	136	129	129	130	135	135	135	135	135	135	135	135	135	135	135	2	2	2	2	2	2	2
L57415	-	ENST00000232519	57415	14363	3	62262040	1	2	2	198	142	121	124	128	137	137	137	137	137	137	137	137	137	137	137	2	2	2	2	2	2	2
L8624	DSCR2	ENST00000331573	8624	8017	21	39475798	-1	2	2	221	128	125	126	127	136	136	136	136	136	136	136	136	136	136	136	2	2	2	2	2	2	2
L6550	SLC9A3	ENST00000264938	6550	51023	5	577185	-1	2	2	280	105	118	123	127	134	134	134	134	134	134	134	134	134	134	134	2	2	2	2	2	2	2
L150094	SNF1LK	ENST00000270162	150094	12609	21	43703210	-1	2	2	231	121	106	122	127	120	120	120	120	120	120	120	120	120	120	120	2	2	2	2	2	2	2
L160518	-	ENST00000306833	160518	206235	12	31635219	-1	2	2	266	108	132	120	127	102	102	102	102	102	102	102	102	102	102	102	2	2	2	2	2	2	2
L22938	-	ENST00000261531	22938	43548	14	76217538	-1	2	2	256	110	128	106	127	115	115	115	115	115	115	115	115	115	115	115	2	2	2	2	2	1	2
L6582	SLC22A2	ENST00000265124	6582	42167	6	160589250	-1	2	2	257	110	128	106	127	115	115	115	115	115	115	115	115	115	115	115	2	2	2	2	2	1	2
L51599	-	ENST00000262627	51599	19084	19	40431622	1	2	2	216	130	130	135	126	129	129	129	129	129	129	129	129	129	129	129	2	2	2	2	2	2	2
L2710	GK	ENST00000323124	2710	77249	X	30032902	1	2	2	319	95	72	122	126	104	104	104	104	104	104	104	104	104	104	104	2	2	2	2	2	2	2
L115701	-	ENST00000300158	115701	98080	18	54395536	-1	2	2	254	111	108	135	125	113	113	113	113	113	113	113	113	113	113	113	2	2	2	2	2	2	2
L23594	ORC6L	ENST00000219097	23594	8748	16	46504646	1	2	2	248	113	131	132	124	111	111	111	111	111	111	111	111	111	111	111	2	2	2	2	2	1	2
L140901	STK35	ENST00000246032	140901	14506	20	2078519	1	2	2	217	130	127	125	124	128	128	128	128	128	128	128	128	128	128	128	2	2	2	2	2	2	2
L339487	-	ENST00000313678	339487	28881	1	32618658	-1	2	2	220	128	106	124	124	129	129	129	129	129	129	129	129	129	129	129	2	2	2	2	2	2	2
L911	CD1C	ENST00000289432	911	3601	1	155476596	1	2	2	291	102	132	119	124	95	95	95	95	95	95	95	95	95	95	95	2	2	2	2	2	2	2
L2188	FANCF	ENST00000327470	2188	1125	11	22611665	-1	2	2	228	123	121	108	124	115	115	115	115	115	115	115	115	115	115	115	2	2	2	2	2	2	2
L10301	DLEU1	ENST00000312870	10301	23125	13	48454308	1	2	2	193	146	118	136	123	145	145	145	145	145	145	145	145	145	145	145	2	2	2	2	2	1	2
L115350	-	ENST00000327048	115350	25566	1	155006683	-1	2	2	225	126	129	134	123	126	126	126	126	126	126	126	126	126	126	126	2	2	2	2	2	2	2
L23705	IGSF4	ENST00000328158	23705	327919	11	114912764	-1	2	2	212	134	132	131	123	137	137	137	137	137	137	137	137	137	137	137	2	2	2	2	2	2	2
L2200	FBN1	ENST00000316623	2200	233780	15	46653022	-1	2	2	276	106	127	117	122	110	110	110	110	110	110	110	110	110	110	110	2	2	2	2	2	2	2
L6195	RPS6KA1	ENST00000263975	6195	45257	1	26460946	1	2	2	219	129	118	124	121	130	130	130	130	130	130	130	130	130	130	130	2	2	2	2	2	2	2
L6659	SOX4	ENST00000244745	6659	4876	6	21701951	1	2	2	244	114	118	112	120	108	108	108	108	108	108	108	108	108	108	108	2	2	2	2	2	2	2
L6142	RPL18A	ENST00000222247	6142	3394	19	17831731	1	2	2	273	106	116	111	120	99	99	99	99	99	99	99	99	99	99	99	2	2	2	2	2	2	2
L3184	HNRPD	ENST00000313914	3184	20626	4	83753514	-1	2	2	213	132	121	114	119	127	127	127	127	127	127	127	127	127	127	127	2	2	2	2	2	2	2
L55223	-	ENST00000291416	55223	36264	1	33149740	-1	2	2	201	140	109	109	118	137	137	137	137	137	137	137	137	137	137	137	2	2	2	2	2	2	2
L54556	ING3	ENST00000315870	54556	24528	7	120145320	1	2	2	235	119	116	139	117	121	121	121	121	121	121	121	121	121	121	121	2	2	2	2	2	2	2
L26118	-	ENST00000316903	26118	19540	17	25766670	1	2	2	226	125	116	117	117	121	121	121	121	121	121	121	121	121	121	121	2	2	2	2	2	2	2
L117854	TRIM6,TRIM34	ENST00000278302	117854,53840,85363	48277	11	5581656	1	2	2	227	123	106	129	116	100	100	100	100	100	100	100	100	100	100	100	2	2	2	2	2	2	2
L7504	XK	ENST00000051619	7504	46270	X	36576009	1	2	2	255	110	129	141	114	70	70	70	70	70	70	70	70	70	70	70	2	2	2	2	2	2	2
L3667	IRS1	ENST00000305123	3667	64538	2	227867014	-1	2	2	211	134	122	117	113	130	130	130	130	130	130	130	130	130	130	130	2	2	2	2	2	2	2
L2867	GPR43	ENST00000246549	2867	993	19	40632457	1	2	2	238	117	111	103	113	89	89	89	89	89	89	89	89	89	89	89	2	2	2	2	2	2	2
L348654	-	ENST00000317402	348654	7970	2	17940035	1	2	2	345	89	92	85	113	69	69	69	69	69	69	69	69	69	69	69	2	2	2	2	2	2	2
L51585	-	ENST00000298281	51585	28649	11	82594493	1	2	2	262	109	117	124	112	101	101	101	101	101	101	101	101	101	101	101	2	2	2	2	2	2	2
L9052	RAI3	ENST00000014914	9052	22240	12	12935620	1	2	2	279	105	104	115	112	123	123	123	123	123	123	123	123	123	123	123	2	2	2	2	2	2	2
L221060	-	ENST00000325693	221060	1934	10	15143324	-1	2	2	334	91	89	114	112	118	118	118	118	118	118	118	118	118	118	118	2	2	2	2	2	2	2
L4215	MAP3K3	ENST00000317576	4215	72648	17	62173173	1	2	2	247	113	102	108	112	113	113	113	113	113	113	113	113	113	113	113	2	2	2	2	2	2	2
L153020	-	ENST00000264400	153020	44843	4	82851456	-1	2	2	275	106	106	99	112	107	107	107	107	107	107	107	107	107	107	107	2	2	2	2	2	2	2
L7458	WBSCR1	ENST00000265753	7458	22724	7	73000803	1	2	2	343	89	102	116	111	84	84	84	84	84	84	84	84	84	84	84	2	2	2	2	2	2	2
L3484	IGFBP1	ENST00000275525	3484	5173	7	45668867	1	2	2	205	136	94	109	111	133	133	133	133	133	133	133	133	133	133	133	2	2	2	2	2	2	2
L23768	FLRT2	ENST00000330753	23768	6541	14	84077764	1	2	2	347	89	90	85	111	69	69	69	69	69	69	69	69	69	69	69	2	2	2	2	2	2	2
L10565	-	ENST00000262215	10565	145752	8	68305624	-1	2	2	246	113	105	114	110	112	112	112	112	112	112	112	112	112	112	112	2	2	2	2	2	2	2
L84329	-	ENST00000242607	84329	40526	12	109539088	-1	2	2	331	91	86	93	110	54	54	54	54	54	54	54	54	54	54	54	2	2	2	2	2	2	2
L55753	-	ENST00000319158	55753	27659	10	50314972	-1	2	2	274	106	120	103	109	89	89	89	89	89	89	89	89	89	89	89	2	2	2	2	2	2	2
L11283	CYP4F8	ENST00000338065	11283	14414	19	15587032	1	2	2	278	106	117	96	109	87	87	87	87	87	87	87	87	87	87	87	2	2	2	2	2	2	2
L6119	RPA3	ENST00000223129	6119	81663	7	7502576	-1	2	2	290	102	135	138	108	109	109	109	109	109	109	109	109	109	109	109	2	2	2	2	2	2	2
L10155	TRIM28	ENST00000253024	10155	6247	19	63747648	1	2	2	283	105	138	109	108	104	104	104	104	104	104	104	104	104	104	104	2	2	2	2	2	2	2
L3627	CXCL10	ENST00000306602	3627	2378	4	77403045	-1	2	2	242	115	92	100	108	96	96	96	96	96	96	96	96	96	96	96	2	2	2	2	2	2	2
L8522	GAS7	ENST00000323816	8522	284702	17	10302434	-1	2	2	289	102	83	91	108	108	108	108	108	108	108	108	108	108	108	108	2	2	2	2	2	2	2
L121601	-	ENST00000281268	121601	333830	12	99691053	1	2	2	284	105	98	123	107	85	85	85	85	85	85	85	85	85	85	85	2	2	2	2	2	2	2
L51428	DDX41	ENST00000330503	51428	5260	5	176924661	-1	2	2	350	88	99	111	107	82	82	82	82	82	82	82	82	82	82	82	2	2	2	2	2	2	2
L79603	-	ENST00000251363	79603	53046	19	8180257	1	2	2	362	85	99	100	107	86	86	86	86	86	86	86	86	86	86	86	2	2	2	2	2	2	2
L128866	C20orf178	ENST00000217402	128866	43004	20	33114842	1	2	2	338	90	80	89	107	90	90	90	90	90	90	90	90	90	90	90	2	2	2	2	2	2	2
L10293	-	ENST00000331456	10293	27929	3	49853004	-1	2	2	210	135	133	130	106	138	138	138	138	138	138	138	138	138	138	138	2	2	2	2	2	2	2
L64744	-	ENST00000196802	64744	48046	1	40253022	1	2	2	272	106	101	121	106	108	108	108	108	108	108	108	108	108	108	108	2	2	2	2	2	2	2
L6289	SAA2	ENST00000256733	6289	3392	11	18234491	-1	2	2	258	110	87	96	106	93	93	93	93	93	93	93	93	93	93	93	2	2	2	2	2	2	2
L6288	SAA1,SAA2	ENST00000311190	6288	3693	11	18252120	1	2	2	261	110	87	96	106	93	93	93	93	93	93	93	93	93	93	93	2	2	2	2	2	2	2
L9753	ZNF305,ZNF323	ENST00000289788	9753,64288,56053	191521	6	28511989	-1	2	2	260	110	87	95	106	93	93	93	93	93	93	93	93	93	93	93	2	2	2	2	2	2	2
L347862	-	ENST00000319909	347862	6394	11	769106	-1	2	2	322	94	79	86	106	99	99	99	99	99	99	99	99	99	99	99	2	2	2	2	2	2	2
L284743	-	ENST00000316673	284743	2392	20	43669519	1	2	2	354	87	90	80	106	67	67	67	67	67	67	67	67	67	67	67	2	2	2	2	2	2	2
L132612	-	ENST00000296513	132612	49670	4	123760046	1	2	2	341	90	86	73	106	94	94	94	94	94	94	94	94	94	94	94	2	2	2	2	2	2	2
L6916	TBXAS1	ENST00000336425	6916	191140	7	138936229	1	2	2	293	101	84	92	105	119	119	119	119	119	119	119	119	119	119	119	2	2	2	2	2	2	2
L7170	TPM3,TPM2	ENST00000271850	7170	35739	1	151381372	-1	2	2	298	100	69	79	105	104	104	104	104	104	104	104	104	104	104	104	2	2	2	2	2	2	2
L162514	TRPV3	ENST00000301365	162514	44804	17	3667880	-1	2	2	318	95	92	112	104	93	93	93	93	93	93	93	93	93	93	93	2	2	2	2	2	2	2
L5832	PYCS	ENST00000265984	5832	50681	10	97080969	-1	2	2	270	106	90	96	104	102	102	102	102	102	102	102	102	102	102	102	2	2	2	2	2	2	2
L1582	CYP8B1	ENST00000316161	1582	1506	3	42877900	-1	2	2	327	93	81	90	104	70	70	70	70	70	70	70	70	70	70	70	2	2	2	2	2	2	2
L284505	-	ENST00000327308	284505	3519	1	84520024	-1	2	2	379	83	99	84	104	78	78	78	78	78	78	78	78	78	78	78	2	2	2	2	2	2	2
L871	SERPINH1	ENST00000278551	871	6431	11	75003703	1	2	2	321	94	90	110	103	96	96	96	96	96	96	96	96	96	96	96	2	2	2	2	2	2	2
L7535	ZAP70	ENST00000264972	7535	26295	2	97951429	1	2	2	348	88	89	108	103	88	88	88	88	88	88	88	88	88	88	88	2	2	2	2	2	2	2
L9764	-	ENST00000322506	9764	66417	16	84841101	1	2	2	324	93	103	101	103	95	95	95	95	95	95	95	95	95	95	95	2	2	2	2	2	2	2
L54739	-	ENST00000254867	54739	17478	17	6859963	1	2	2	245	114	108	114	102	104	104	104	104	104	104	104	104	104	104	104	2	2	2	2	2	2	2
L5315	PKM2	ENST00000319622	5315	32315	15	70239502	-1	2	2	304	98	89	102	102	102	102	102	102	102	102	102	102	102	102	102	2	2	2	2	2	2	2
L117	ADCYAP1R1	ENST00000304166	117	54170	7	30834414	1	2	2	329	91	101	97	102	74	74	74	74	74	74	74	74	74	74	74	2	2	2	2	2	2	2
L7112	TMPO	ENST00000261210	7112	33493	12	97411873	1	2	2	282	105	106	95	102	104	104	104	104	104	104	104	104	104	104	104	2	2	2	2	2	2	2
L79595	-	ENST00000259234	79595	86837	2	128878900	-1	2	2	259	110	107	93	102	107	107	107	107	107	107	107	107	107	107	107	2	2	2	2	2	2	2
L10557	-	ENST00000282318	10557	6870	10	15143390	1	2	2	344	89	104	109	101	90	90	90	90	90	90	90	90	90	90	90	2	2	2	2	2	2	2
L79024	-	ENST00000267129	79024	255	13	42532991	-1	2	2	313	96	89	104	101	116	116	116	116	116	116	116	116	116	116	116	2	2	2	2	2	2	2
L27136	MORC	ENST00000232603	27136	159878	3	110157869	-1	2	2	218	129	104	93	101	126	126	126	126	126	126	126	126	126	126	126	2	2	2	2	2	2	2
L63967	CLSPN	ENST00000251195	63967	49426	1	35663213	-1	2	2	316	95	68	88	101	55	55	55	55	55	55	55	55	55	55	55	2	2	2	2	2	2	2
L9588	PRDX6	ENST00000236251	9588	11414	1	170685913	1	2	2	281	105	114	105	100	91	91	91	91	91	91	91	91	91	91	91	2	2	2	2	2	2	2
L8986	RPS6KA4	ENST00000294261	8986	13044	11	63902003	1	2	2	299	100	86	104	100	122	122	122	122	122	122	122	122	122	122	122	2	2	2	2	2	2	2
L51297	PLUNC	ENST00000291275	51297	7313	20	32539478	1	2	2	233	120	111	89	100	67	67	67	67	67	67	67	67	67	67	67	2	2	2	2	2	2	2
L57834	CYP4F11	ENST00000326712	57834	21190	19	15906676	-1	2	2	416	75	84	89	100	41	41	41	41	41	41	41	41	41	41	41	2	2	2	2	2	2	2
L178	AGL	ENST00000311030	178	73937	1	99778563	1	2	2	292	102	100	110	99	101	101	101	101	101	101	101	101	101	101	101	2	2	2	2	2	2	2
L8574	AKR7A2	ENST00000235835	8574	8157	1	19108095	-1	2	2	303	98	115	103	99	96	96	96	96	96	96	96	96	96	96	96	2	2	2	2	2	2	2
L116085	SLC22A11,SLC22A12	ENST00000335089	116086	46723	11	64098458	1	2	2	326	93	104	102	99	119	119	119	119	119	119	119	119	119	119	119	2	2	2	2	2	2	2
L203522	-	ENST00000326909	203522	31509	X	133360191	1	2	2	375	84	91	100	99	93	93	93	93	93	93	93	93	93	93	93	2	2	2	2	2	2	2
L3309	HSPA5	ENST00000265959	3309	6476	9	123379654	-1	2	2	239	116	109	87	99	66	66	66	66	66	66	66	66	66	66	66	2	2	2	2	2	2	2
L4329	ALDH6A1	ENST00000238696	4329	24316	14	72541237	-1	2	2	240	116	95	120	98	124	124	124	124	124	124	124	124	124	124	124	2	2	2	2	2	2	2
L27243	-	ENST00000312547	27243	3526	19	63758271	-1	2	2	265	108	103	117	98	118	118	118	118	118	118	118	118	118	118	118	2	2	2	2	2	2	2
L6367	CCL22	ENST00000219235	6367	7384	16	57168115	1	2	2	264	108	97	111	98	115	115	115	115	115	115	115	115	115	115	115	2	2	2	2	2	2	2
L9871	SEC24D	ENST00000280551	9871	113288	4	120216085	-1	2	2	400	77	97	104	98	77	77	77	77	77	77	77	77	77	77	77	2	2	2	2	2	2	2
L11336	-	ENST00000315013	11336	21137	5	499002	1	2	2	277	106	114	100	98	101	101	101	101	101	101	101	101	101	101	101	2	2	2	2	2	2	2
L238	ALK	ENST00000306036	238	727436	2	30118060	-1	2	2	302	99	92	118	97	97	97	97	97	97	97	97	97	97	97	97	2	2	2	2	2	2	2
L4175	MCM6	ENST00000264156	4175	36808	2	136844780	-1	2	2	271	106	85	105	97	108	108	108	108	108	108	108	108	108	108	108	2	2	2	2	2	2	2
L84939	-	ENST00000311401	84939	23418	19	1306010	1	2	2	251	112	116	103	97	59	59	59	59	59	59	59	59	59	59	59	2	2	2	2	2	2	2
L11332	-	ENST00000262448	11332	129489	1	6163367	-1	2	2	337	90	103	96	97	95	95	95	95	95	95	95	95	95	95	95	2	2	2	2	2	2	2
L6253	RTN2	ENST00000245923	6253	11762	19	50692153	-1	2	2	305	98	95	83	97	101	101	101	101	101	101	101	101	101	101	101	2	2	2	2	2	2	2
L9218	VAPA	ENST00000217602	9218	40548	18	9904275	1	2	2	263	108	123	130	96	112	112	112	112	112	112	112	112	112	112	112	2	2	2	2	2	2	2
L10845	CLPX	ENST00000300107	10845	34780	15	63193380	-1	2	2	234	120	121	115	96	122	122	122	122	122	122	122	122	122	122	122	2	2	2	2	2	2	2
L65991	-	ENST00000334716	65991	570	5	72888583	1	2	2	296	101	102	113	95	101	101	101	101	101	101	101	101	101	101	101	2	2	2	2	2	2	2
L6489	SIAT8A	ENST00000261197	6489	133712	12	22378915	-1	2	2	352	87	97	94	95	88	88	88	88	88	88	88	88	88	88	88	2	2	2	2	2	2	2
L1385	CREB1	ENST00000236995	1385	68876	2	208597229	1	2	2	353	87	97	93	95	71	71	71	71	71	71	71	71	71	71	71	2	2	2	2	2	2	2
L54545	PIP3AP	ENST00000264934	54545	83327	5	32358576	-1	2	2	365	85	95	91	95	69	69	69	69	69	69	69	69	69	69	69	2	2	2	2	2	2	2
L79694	MANEA	ENST00000302130	79694	31898	6	96071017	1	2	2	269	107	93	83	95	101	101	101	101	101	101	101	101	101	101	101	2	2	2	2	2	2	2
L353143	-	ENST00000335633	353143	288	1	149802869	1	2	2	406	77	82	77	95	78	78	78	78	78	78	78	78	78	78	78	2	2	2	2	2	1	2
L8541	PPFIA3	ENST00000334186	8541	31360	19	54314731	1	2	2	404	77	77	63	95	78	78	78	78	78	78	78	78	78	78	78	2	2	2	2	2	2	2
L55733	-	ENST00000261458	55733	347342	1	207581686	1	2	2	286	104	96	102	94	102	102	102	102	102	102	102	102	102	102	102	2	2	2	2	2	2	2
L10239	AP3S2	ENST00000288664	10239.3	79326	15	88185882	-1	2	2	285	105	100	89	94	101	101	101	101	101	101	101	101	101	101	101	2	2	2	2	2	2	2
L3958	LGALS3	ENST00000254301	3958	16157	14	53586011	1	2	2	407	76	89	84	94	77	77	77	77	77	77	77	77	77	77	77	2	2	2	2	2	2	2
L6009	RHEB	ENST00000262187	6009	53214	7	150608750	-1	2	2	229	121	125	115	93	121	121	121	121	121	121	121	121	121	121	121	2	2	2	2	2	2	2
L9692	-	ENST00000250377	9692	155044	14	33581816	1	2	2	370	84	87	95	93	74	74	74	74	74	74	74	74	74	74	74	2	2	2	2	2	2	2
L5654	PRSS11	ENST00000299020	5654	53255	10	123885653	1	2	2	287	104	99	86	93	99	99	99	99	99	99	99	99	99	99	99	2	2	2	2	2	2	2
L3241	HPCAL1	ENST00000307845	3241	124703	2	10464779	1	2	2	422	74	74	79	93	74	74	74	74	74	74	74	74	74	74	74	2	2	2	2	2	2	2
L84234	-	ENST00000330134	84234	351	8	145559692	-1	2	2	428	74	74	79	93	74	74	74	74	74	74	74	74	74	74	74	2	2	2	2	2	2	2
L5981	RFC1	ENST00000261424	5981	78920	4	39265175	-1	2	2	232	120	115	117	92	121	121	121	121	121	121	121	121	121	121	121	2	2	2	2	2	2	2
L55024	-	ENST00000322953	55024	284006	4	103170284	1	2	2	310	97	96	109	92	73	73	73	73	73	73	73	73	73	73	73	2	2	2	2	2	2	2
L23175	LPIN1	ENST00000256720	23175	80792	2	11908479	1	2	2	436	72	72	93	92	44	44	44	44	44	44	44	44	44	44	44	2	2	2	2	2	2	2
L10677	AVIL	ENST00000257861	10677	18416	12	56496119	-1	2	2	317	95	81	90	92	119	119	119	119	119	119	119	119	119	119	119	2	2	2	2	2	2	2
L1465	CSRP1	ENST00000290286	1465	23591	1	198764507	-1	2	2	366	85	90	89	92	102	102	102	102	102	102	102	102	102	102	102	2	2	2	2	2	2	2
L5928	RBBP4	ENST00000294520	5928	29433	1	32619293	1	2	2	295	101	78	85	92	97	97	97	97	97	97	97	97	97	97	97	2	2	2	2	2	2	2
L55237	C14orf115	ENST00000256362	55237	11514	14	72805236	1	2	2	306	98	106	83	92	101	101	101	101	101	101	101	101	101	101	101	2	2	2	2	2	2	2
L55521	TRIM36	ENST00000282369	55521	55393	5	114592075	-1	2	2	314	96	94	104	91	94	94	94	94	94	94	94	94	94	94	94	2	2	2	2	2	2	2
L130497	-	ENST00000272223	130497	7138	2	19542896	-1	2	2	340	90	81	102	91	92	92	92	92	92	92	92	92	92	92	92	2	2	2	2	2	2	2
L9982	-	ENST00000259988	9982	705	4	15689138	-1	2	2	253	111	91	99	91	108	108	108	108	108	108	108	108	108	108	108	2	2	2	2	2	2	2
L6927	TCF1	ENST00000257555	6927	23764	12	119828502	1	2	2	371	84	86	97	91	46	46	46	46	46	46	46	46	46	46	46	2	2	2	2	2	2	2
L80020	-	ENST00000216187	80020	16415	22	35145508	-1	2	2	330	91	82	93	91	91	91	91	91	91	91	91	91	91	91	91	2	2	2	2	2	2	2
L57630	-	ENST00000333518	57630	176703	4	170887999	-1	2	2	377	83	110	83	91	83	83	83	83	83	83	83	83	83	83	83	2	2	2	2	2	2	2
L4905	NSF	ENST00000225282	4905	166578	17	45143055	1	2	2	356	86	69	78	91	87	87	87	87	87	87	87	87	87	87	87	2	2	2	2	2	2	2
L604	BCL6	ENST00000232014	604	24311	3	188784388	-1	2	2	358	86	84	63	91	81	81	81	81	81	81	81	81	81	81	81	2	2	2	2	2	2	2
L5452	POU2F2	ENST00000292077	5452	41350	19	47328457	-1	2	2	267	107	99	102	90	96	96	96	96	96	96	96	96	96	96	96	2	2	2	2	2	2	2
L7401	USH3A	ENST00000327047	7401	46578	3	152011436	-1	2	2	268	107	81	95	90	84	84	84	84	84	84	84	84	84	84	84	2	2	2	2	2	2	2
L57026	-	ENST00000215904	57026	8206	22	36297773	1	2	2	357	86	103	91	90	85	85	85	85	85	85	85	85	85	85	85	2	2	2	2	2	2	2
L54854	-	ENST00000263266	54854	12563	19	53808441	-1	2	2	398	77	81	91	90	77	77	77	77	77	77	77	77	77	77	77	2	2	2	2	2	2	2
L78995	-	ENST00000319977	78995	20519	17	42694491	1	2	2	399	77	81	91	90	77	77	77	77	77	77	77	77	77	77	77	2	2	2	2	2	2	2
L496	ATP4B	ENST00000335288	496	9330	13	112260514	-1	2	2	405	77	81	91	90	77	77	77	77	77	77	77	77	77	77	77	2	2	2	2	2	2	2
L27197	GPR82	ENST00000302548	27197	4563	X	40614372	1	2	2	447	70	84	80	90	54	54	54	54	54	54	54	54	54	54	54	2	2	2	2	2	2	2
L79567	-	ENST00000042381	79567	6910	16	67350009	1	2	2	351	87	88	97	89	72	72	72	72	72	72	72	72	72	72	72	2	2	2	2	2	2	2
L2790	GNG10	ENST00000313525	2790	38856	9	109773487	1	2	2	461	67	88	94	89	66	66	66	66	66	66	66	66	66	66	66	2	2	2	2	2	2	2
L9496	TBX4	ENST00000240335	9496	27858	17	60008228	1	2	2	381	82	89	90	89	91	91	91	91	91	91	91	91	91	91	91	2	2	2	2	2	2	2
L53637	EDG8	ENST00000333430	53637	4985	19	10489607	-1	2	2	360	86	66	74	89	118	118	118	118	118	118	118	118	118	118	118	2	2	2	2	2	2	2
L116931	-	ENST00000309237	116931	347630	3	152125090	1	2	2	451	69	69	71	89	69	69	69	69	69	69	69	69	69	69	69	2	2	2	2	2	2	2
L26225	ARL5	ENST00000295087	26225	25799	2	152887476	-1	2	2	438	72	67	70	89	78	78	78	78	78	78	78	78	78	78	78	2	2	2	2	2	2	2
L29934	SNX12	ENST00000276105	29934	7366	X	69155022	-1	2	2	236	119	106	106	88	93	93	93	93	93	93	93	93	93	93	93	2	2	2	2	2	2	2
L3635	INPP5D	ENST00000304416	3635	272450	2	234127728	1	2	2	446	70	76	100	88	73	73	73	73	73	73	73	73	73	73	73	2	2	2	2	2	2	2
L5423	POLB	ENST00000265421	5423	33033	8	42213511	1	2	2	300	99	107	97	88	97	97	97	97	97	97	97	97	97	97	97	2	2	2	2	2	2	2
L23612	PHLDA3	ENST00000310230	23612	3642	1	198726519	-1	2	2	426	74	89	93	88	77	77	77	77	77	77	77	77	77	77	77	2	2	2	2	2	2	2
L145961	NDNL2	ENST00000332303	145961	981	15	27278031	-1	2	2	355	87	79	81	88	93	93	93	93	93	93	93	93	93	93	93	2	2	2	2	2	2	2
L22944	KIN	ENST00000281372	22944	32721	10	7833918	-1	2	2	332	91	69	77	88	87	87	87	87	87	87	87	87	87	87	87	2	2	2	2	2	2	2
L5801	PTPRR	ENST00000283228	5801	282725	12	69600853	-1	2	2	423	74	90	59	88	78	78	78	78	78	78	78	78	78	78	78	2	2	2	2	2	2	2
L6869	TACR1	ENST00000305249	6869	150044	2	75400810	-1	2	2	328	92	91	99	87	93	93	93	93	93	93	93	93	93	93	93	2	2	2	2	2	2	2
L467	ATF3	ENST00000310478	467	12003	1	209838610	1	2	2	307	98	84	87	87	95	95	95	95	95	95	95	95	95	95	95	2	2	2	2	2	2	2
L9650	-	ENST00000262146	9650	65813	8	66606935	1	2	2	484	64	65	82	87	63	63	63	63	63	63	63	63	63	63	63	2	2	2	2	2	1	2
L131408	-	ENST00000310585	131408	10341	3	185374634	1	2	2	320	95	89	80	87	80	80	80	80	80	80	80	80	80	80	80	2	2	2	2	2	2	2
L55032	SLC35A5	ENST00000261034	55032	22108	3	113601796	1	2	2	363	85	84	71	87	79	79	79	79	79	79	79	79	79	79	79	2	2	2	2	2	2	2
L159162	RBMY1H	ENST00000250831	159162	109032	Y	23300179	1	2	2	349	88	102	105	86	72	72	72	72	72	72	72	72	72	72	72	2	2	2	2	2	2	2
L7991	-	ENST00000221167	7991	224264	8	15408096	1	2	2	288	103	89	92	86	100	100	100	100	100	100	100	100	100	100	100	2	2	2	2	2	2	2
L28968	-	ENST00000252820	28968	35546	19	54520254	-1	2	2	311	96	69	90	86	96	96	96	96	96	96	96	96	96	96	96	2	2	2	2	2	2	2
L2912	GRM2	ENST00000333913	2912	11518	3	51700154	1	2	2	315	96	104	84	86	93	93	93	93	93	93	93	93	93	93	93	2	2	2	2	2	2	2
L27159	-	ENST00000336707	27159	10174	1	111151738	1	2	2	388	80	89	64	86	85	85	85	85	85	85	85	85	85	85	85	2	2	2	2	2	2	2
L26519	TIMM10	ENST00000257245	26519	2254	11	57073574	-1	2	2	339	90	92	106	85	73	73	73	73	73	73	73	73	73	73	73	2	2	2	2	2	2	2
L9707	-	ENST00000256013	9707.8	92291	12	87037552	-1	2	2	408	76	83	94	85	78	78	78	78	78	78	78	78	78	78	78	2	2	2	2	2	2	2
L8509	NDST2	ENST00000299641	8509	6821	10	74913092	-1	2	2	401	77	76	75	85	81	81	81	81	81	81	81	81	81	81	81	2	2	2	2	2	2	2
L10663	CXCR6	ENST00000304552	10663	4873	3	45945565	1	2	2	403	77	76	74	85	80	80	80	80	80	80	80	80	80	80	80	2	2	2	2	2	2	2
L255193	-	ENST00000314315	255193	1436	19	1905135	-1	2	2	518	60	74	66	85	69	69	69	69	69	69	69	69	69	69	69	2	2	2	2	2	2	2
L79857	-	ENST00000313737	79857	1630	12	31368517	1	2	2	342	90	89	103	84	97	97	97	97	97	97	97	97	97	97	97	2	2	2	2	2	2	2
L2169	FABP2	ENST00000274024	2169	4913	4	120702137	-1	2	2	479	65	79	92	84	63	63	63	63	63	63	63	63	63	63	63	2	2	2	2	2	2	2
L338376	-	ENST00000332579	338376	627	9	21471693	-1	2	2	308	98	79	88	84	87	87	87	87	87	87	87	87	87	87	87	2	2	2	2	2	2	2
L56658	TRIM39	ENST00000259945	56658	15003	6	30401182	1	2	2	372	84	79	79	84	82	82	82	82	82	82	82	82	82	82	82	2	2	2	2	2	2	2
L1443	GH2,CSH2,CSH1,GH1	ENST00000316177	1443,2689,1442,2688	46827	17	62469569	-1	2	2	392	79	77	95	83	82	82	82	82	82	82	82	82	82	82	82	2	2	2	2	2	2	2
L9228	DLGAP2	ENST00000262110	9228	200618	8	1436941	1	2	2	418	74	85	93	83	79	79	79	79	79	79	79	79	79	79	79	2	2	2	2	2	2	2
L10713	USP39	ENST00000323701	10713	46422	2	85804524	1	2	2	402	77	79	93	83	80	80	80	80	80	80	80	80	80	80	80	2	2	2	2	2	2	2
L6445	SGCG	ENST00000218867	6445	144214	13	21553091	1	2	2	243	114	80	89	83	97	97	97	97	97	97	97	97	97	97	97	2	2	2	2	2	2	2
L84942	-	ENST00000323189	84942	11498	15	82927279	-1	2	2	465	67	84	85	83	69	69	69	69	69	69	69	69	69	69	69	2	2	2	2	2	1	2
L2192	FBLN1	ENST00000327858	2192	98255	22	44175326	1	2	2	323	93	75	82	83	90	90	90	90	90	90	90	90	90	90	90	2	2	2	2	2	2	2
L285848	PNPLA1	ENST00000312917	285848	17196	6	36306032	1	2	2	467	67	74	69	83	49	49	49	49	49	49	49	49	49	49	49	2	2	2	2	2	2	2
L55365	-	ENST00000004103	55365	4368	7	149889579	1	2	2	368	84	84	85	82	50	50	50	50	50	50	50	50	50	50	50	2	2	2	2	2	2	2
L887	CCKBR	ENST00000334619	887	12383	11	6245282	1	2	2	420	74	71	78	82	63	63	63	63	63	63	63	63	63	63	63	2	2	2	2	2	2	2
L9146	HGS	ENST00000328246	9146	18049	17	80347026	1	2	2	335	91	88	94	81	89	89	89	89	89	89	89	89	89	89	89	2	2	2	2	2	2	2
L2920	CXCL2	ENST00000264492	2920	1377	4	75431088	-1	2	2	336	90	84	89	81	90	90	90	90	90	90	90	90	90	90	90	2	2	2	2	2	2	2
L8675	STX16	ENST00000337245	8675	25888	20	57912275	1	2	2	500	61	90	88	80	65	65	65	65	65	65	65	65	65	65	65	2	2	2	2	2	2	2
L8767	RIPK2	ENST00000220751	8767	33232	8	90726607	1	2	2	463	67	85	83	80	71	71	71	71	71	71	71	71	71	71	71	2	2	2	2	2	1	2
L785	CACNB4	ENST00000327479	785	260085	2	153158070	-1	2	2	374	84	81	81	80	89	89	89	89	89	89	89	89	89	89	89	2	2	2	2	2	2	2
L147945	-	ENST00000301295	147945	44947	19	61040082	1	2	2	367	85	71	81	80	57	57	57	57	57	57	57	57	57	57	57	2	2	2	2	2	2	2
L132989	-	ENST00000295898	132989	16136	4	88271943	-1	2	2	424	74	77	78	80	45	45	45	45	45	45	45	45	45	45	45	2	2	2	2	2	2	2
L7171	TPM4	ENST00000300933	7171	26084	19	16048325	1	2	2	393	79	74	78	80	80	80	80	80	80	80	80	80	80	80	80	2	2	2	2	2	2	2
L90203	C20orf161	ENST00000301984	90203	9078	20	45148259	1	2	2	359	86	71	76	80	85	85	85	85	85	85	85	85	85	85	85	2	2	2	2	2	2	2
L9900	SV2A	ENST00000290269	9900	14559	1	147106016	-1	2	2	373	84	90	73	80	91	91	91	91	91	91	91	91	91	91	91	2	2	2	2	2	1	2
L1831	DSIPI	ENST00000288274	1831	62712	X	105791028	-1	2	2	415	75	78	96	79	66	66	66	66	66	66	66	66	66	66	66	2	2	2	2	2	1	2
L118472	-	ENST00000322408	118472	4262	10	134595696	1	2	2	333	91	87	93	79	86	86	86	86	86	86	86	86	86	86	86	2	2	2	2	2	2	2
L3475	IFRD1	ENST00000005558	3475	25247	7	111651061	1	2	2	434	72	75	90	79	75	75	75	75	75	75	75	75	75	75	75	2	2	2	2	2	2	2
L1152	CKB	ENST00000299198	1152	3175	14	101979211	-1	2	2	249	113	97	89	79	111	111	111	111	111	111	111	111	111	111	111	2	2	2	2	2	2	2
L6722	SRF	ENST00000265354	6722	10207	6	43185888	1	2	2	394	78	81	67	79	105	105	105	105	105	105	105	105	105	105	105	2	2	2	2	2	2	2
L4295	MLN	ENST00000266003	4295	9345	6	33818648	-1	2	2	449	69	66	81	78	71	71	71	71	71	71	71	71	71	71	71	2	2	2	2	2	2	2
L149420	-	ENST00000308912	149420	13712	1	26043014	1	2	2	378	83	66	90	77	81	81	81	81	81	81	81	81	81	81	81	2	2	2	2	2	2	2
L10529	-	ENST00000311725	10529	392647	10	21466742	-1	2	2	386	80	65	88	77	78	78	78	78	78	78	78	78	78	78	78	2	2	2	2	2	2	2
L6035	RNASE1	ENST00000250474	6035	1512	14	19261164	-1	2	2	536	57	68	72	77	55	55	55	55	55	55	55	55	55	55	55	2	2	2	2	2	2	2
L1678	TIMM8A	ENST00000247385	1678	2166	X	99375509	-1	2	2	443	70	71	71	77	69	69	69	69	69	69	69	69	69	69	69	2	2	2	2	2	2	2
L4094	MAF	ENST00000326043	4094	5443	16	79413326	-1	2	2	590	53	76	100	76	43	43	43	43	43	43	43	43	43	43	43	2	2	2	2	2	1	2
L3609	ILF3	ENST00000250241	3609	38108	19	10625988	1	2	2	387	80	71	89	76	78	78	78	78	78	78	78	78	78	78	78	2	2	2	2	2	2	2
L79085	-	ENST00000264088	79085	21000	19	6410746	-1	2	2	453	68	66	89	76	66	66	66	66	66	66	66	66	66	66	66	2	2	2	2	2	2	2
L6595	SMARCA2	ENST00000265773	6595	178280	9	2005342	1	2	2	369	84	79	84	76	81	81	81	81	81	81	81	81	81	81	81	2	2	2	2	2	2	2
L6041	RNASEL	ENST00000258306	6041	13337	1	179795489	-1	2	2	325	93	70	82	76	70	70	70	70	70	70	70	70	70	70	70	2	2	2	2	2	2	2
L64924	SLC30A5	ENST00000296670	64924	35563	5	68405766	1	2	2	505	61	53	61	76	51	51	51	51	51	51	51	51	51	51	51	2	2	2	2	2	2	2
L23536	ADAT1	ENST00000307921	23536	23367	16	75435917	-1	2	2	361	85	91	87	75	88	88	88	88	88	88	88	88	88	88	88	2	2	2	2	2	2	2
L4548	MTR	ENST00000264178	4548	101941	1	234000153	1	2	2	383	81	78	87	75	87	87	87	87	87	87	87	87	87	87	87	2	2	2	2	2	2	2
L576	BAI2	ENST00000257070	576	29683	1	31724874	-1	2	2	297	100	77	87	75	112	112	112	112	112	112	112	112	112	112	112	2	2	2	2	2	2	2
L29855	UBN1	ENST00000262376	29855	34221	16	4898430	1	2	2	395	78	74	74	75	75	75	75	75	75	75	75	75	75	75	75	2	2	2	2	2	2	2
L84656	-	ENST00000321919	84656	44084	16	4897586	-1	2	2	414	75	72	74	75	72	72	72	72	72	72	72	72	72	72	72	2	2	2	2	2	2	2
L28955	-	ENST00000331808	28955	288	16	11002294	-1	2	2	483	65	53	73	75	67	67	67	67	67	67	67	67	67	67	67	2	1	2	2	2	2	2
L26038	CHD5	ENST00000262450	26038	78331	1	5949729	-1	2	2	413	75	70	71	75	72	72	72	72	72	72	72	72	72	72	72	2	2	2	2	2	2	2
L79754	ASB13	ENST00000263130	79754	27716	10	5712552	-1	2	2	419	74	75	66	75	67	67	67	67	67	67	67	67	67	67	67	2	2	2	2	2	2	2
L79644	-	ENST00000264228	79644	25070	4	56127951	1	2	2	450	69	63	65	75	75	75	75	75	75	75	75	75	75	75	75	2	2	2	2	2	2	2
L285343	-	ENST00000317803	285343	70670	3	44340860	1	2	2	346	89	74	87	74	88	88	88	88	88	88	88	88	88	88	88	2	2	2	2	2	2	2
L65056	-	ENST00000264779	65056	89533	5	56485761	1	2	2	440	71	93	83	74	72	72	72	72	72	72	72	72	72	72	72	2	2	2	2	2	2	2
L83879	CDCA7	ENST00000272789	83879	14172	2	174422092	1	2	2	432	73	74	80	74	70	70	70	70	70	70	70	70	70	70	70	2	2	2	2	2	2	2
L54824	-	ENST00000329506	54824	546	3	127473495	-1	2	2	309	98	77	86	73	112	112	112	112	112	112	112	112	112	112	112	2	2	2	2	2	2	2
L64763	-	ENST00000222339	64763	5317	19	47272227	1	2	2	390	79	80	85	73	79	79	79	79	79	79	79	79	79	79	79	2	2	2	2	2	2	2
L6310	SCA1	ENST00000296857	6310	462381	6	16869703	-1	2	2	376	83	72	80	73	87	87	87	87	87	87	87	87	87	87	87	2	2	2	2	2	2	2
L80326	WNT10A	ENST00000258411	80326	12934	2	219948257	1	2	2	538	57	74	68	73	58	58	58	58	58	58	58	58	58	58	58	2	2	2	2	2	1	2
L51538	-	ENST00000263699	51538	67939	1	31272315	1	2	2	529	58	69	67	73	59	59	59	59	59	59	59	59	59	59	59	2	2	2	2	2	2	2
L140699	C20orf132,C20orf131	ENST00000217333	140699	78254	20	36493312	-1	2	2	511	60	63	63	73	57	57	57	57	57	57	57	57	57	57	57	2	2	2	2	2	2	2
L51278	IER5	ENST00000294850	51278	2125	1	178297229	1	2	2	514	60	65	72	72	36	36	36	36	36	36	36	36	36	36	36	2	2	2	2	2	2	2
L6911	TBX6	ENST00000279386	6911	6127	16	30140845	-1	2	2	457	68	66	69	72	65	65	65	65	65	65	65	65	65	65	65	2	2	2	2	2	2	2
L2624	GATA2	ENST00000318766	2624	13757	3	129532937	-1	2	2	410	76	59	69	72	77	77	77	77	77	77	77	77	77	77	77	2	2	2	2	2	2	2
L255082	C10orf5	ENST00000335932	255082	163327	10	119470920	1	2	2	466	67	65	68	72	64	64	64	64	64	64	64	64	64	64	64	2	2	2	2	2	2	2
L10092	ARPC5	ENST00000294742	10092	7765	1	180842474	-1	2	2	445	70	75	81	71	49	49	49	49	49	49	49	49	49	49	49	2	2	2	2	2	2	2
L2643	GCH1	ENST00000254299	2643	60803	14	53359575	-1	2	2	478	65	62	79	71	63	63	63	63	63	63	63	63	63	63	63	2	2	2	2	2	2	2
L1131	CHRM3	ENST00000255380	1131	2121	1	237111744	1	2	2	384	81	59	76	71	62	62	62	62	62	62	62	62	62	62	62	2	2	2	2	2	2	2
L10392	CARD4	ENST00000222823	10392	54162	7	30260580	-1	2	2	380	82	85	80	70	81	81	81	81	81	81	81	81	81	81	81	2	2	2	2	2	2	2
L3021	H3F3B,H3F3A	ENST00000254810	3021.3	3344	17	74372983	-1	2	2	454	68	74	77	70	65	65	65	65	65	65	65	65	65	65	65	2	2	2	2	2	2	2
L7485	WRB	ENST00000333781	7485	17347	21	39672666	1	2	2	439	72	78	74	70	67	67	67	67	67	67	67	67	67	67	67	2	2	2	2	2	2	2
L7528	YY1	ENST00000262238	7528	39703	14	98695143	1	2	2	549	56	61	68	70	50	50	50	50	50	50	50	50	50	50	50	2	2	2	2	2	2	2
L283310	-	ENST00000298820	283310	22737	12	79252602	1	2	2	409	76	60	64	70	76	76	76	76	76	76	76	76	76	76	76	2	2	2	2	2	2	2
L284716	-	ENST00000324149	284716	34371	1	42259767	1	2	2	570	55	63	62	70	58	58	58	58	58	58	58	58	58	58	58	2	2	2	2	2	2	2
L57050	-	ENST00000254803	57050	2035	4	72020485	1	2	2	551	56	56	62	70	36	36	36	36	36	36	36	36	36	36	36	2	2	2	2	2	2	2
L84236	-	ENST00000305099	84236	160819	2	227903312	1	2	2	690	43	51	61	70	38	38	38	38	38	38	38	38	38	38	38	2	2	2	2	2	2	2
L54413	NLGN3	ENST00000328136	54413	26330	X	69231511	1	2	2	427	74	61	77	69	76	76	76	76	76	76	76	76	76	76	76	2	2	2	2	2	2	2
L169270	-	ENST00000320552	169270	14951	8	172382	1	2	2	496	62	83	68	69	65	65	65	65	65	65	65	65	65	65	65	2	2	2	2	2	2	2
L55663	-	ENST00000335841	55663	4299	19	63679607	1	2	2	397	77	65	64	69	59	59	59	59	59	59	59	59	59	59	59	2	2	2	2	2	2	2
L2917	GRM7	ENST00000318163	2917	829716	3	6878076	1	2	2	458	68	76	53	69	67	67	67	67	67	67	67	67	67	67	67	2	2	2	2	2	2	2
L55898	-	ENST00000336999	55898	23913	15	89203178	1	2	2	442	71	44	64	68	71	71	71	71	71	71	71	71	71	71	71	2	2	2	2	2	2	2
L285780	-	ENST00000322767	285780	27139	6	6536677	-1	2	2	385	81	52	60	68	75	75	75	75	75	75	75	75	75	75	75	2	2	2	2	2	2	2
L83989	-	ENST00000265139	83989	490549	5	93521314	-1	2	2	412	75	86	81	67	82	82	82	82	82	82	82	82	82	82	82	2	2	2	2	2	2	2
L54858	PGPEP1	ENST00000252813	54858	22979	19	18312450	1	2	2	476	65	67	72	67	61	61	61	61	61	61	61	61	61	61	61	2	2	2	2	2	2	2
L9330	GTF3C3	ENST00000263956	9330	35706	2	197866920	-1	2	2	527	58	67	67	67	61	61	61	61	61	61	61	61	61	61	61	2	2	2	2	2	2	2
L54675	C20orf155	ENST00000202507	54675	31161	20	5981877	1	2	2	462	67	67	61	67	63	63	63	63	63	63	63	63	63	63	63	2	2	2	2	2	2	2
L51026	-	ENST00000229314	51026	16343	12	21546016	1	2	2	584	53	62	60	67	57	57	57	57	57	57	57	57	57	57	57	2	2	2	2	2	1	2
L1746	DLX2	ENST00000234198	1746	3100	2	173169810	-1	2	2	594	52	62	60	67	56	56	56	56	56	56	56	56	56	56	56	2	2	2	2	2	1	2
L1420	CRYGC	ENST00000282141	1420	1765	2	209197170	-1	2	2	521	59	44	58	67	62	62	62	62	62	62	62	62	62	62	62	2	2	2	2	2	2	2
L83666	-	ENST00000318872	83666	36652	3	123604325	-1	2	2	704	42	62	55	67	41	41	41	41	41	41	41	41	41	41	41	2	2	2	2	2	2	2
L54205	CYCS	ENST00000305786	54205	6679	7	24907227	-1	2	2	678	44	56	55	67	43	43	43	43	43	43	43	43	43	43	43	2	2	2	2	2	2	2
L3217	HOXB7	ENST00000239165	3217	3786	17	47163017	-1	2	2	563	55	47	52	67	55	55	55	55	55	55	55	55	55	55	55	2	2	2	2	2	2	2
L10063	COX17	ENST00000261070	10063	7872	3	120717144	-1	2	2	464	67	68	93	66	68	68	68	68	68	68	68	68	68	68	68	2	2	2	2	2	2	2
L22932	POMZP3	ENST00000310842	22932	17257	7	75868652	-1	2	2	486	64	73	91	66	71	71	71	71	71	71	71	71	71	71	71	2	2	2	2	2	2	2
L10019	-	ENST00000261736	10019	45675	12	110255705	1	2	2	421	74	73	73	66	76	76	76	76	76	76	76	76	76	76	76	2	2	2	2	2	2	2
L8409	UXT	ENST00000333119	8409	7365	X	46564542	-1	2	2	469	66	51	72	66	67	67	67	67	67	67	67	67	67	67	67	2	2	2	2	2	2	2
L10491	CRTAP	ENST00000320954	10491	29087	3	33127338	1	2	2	459	68	59	65	66	64	64	64	64	64	64	64	64	64	64	64	2	2	2	2	2	2	2
L5446	PON3	ENST00000265627	5446	36388	7	94637691	-1	2	2	382	81	97	83	65	94	94	94	94	94	94	94	94	94	94	94	2	2	2	2	2	2	2
L221786	-	ENST00000333062	221786	5751	7	98761071	-1	2	2	490	64	71	79	65	74	74	74	74	74	74	74	74	74	74	74	2	2	2	2	2	2	2
L8850	PCAF	ENST00000263754	8850	113862	3	20056998	1	2	2	391	79	86	74	65	82	82	82	82	82	82	82	82	82	82	82	2	2	2	2	2	2	2
L136991	-	ENST00000284629	136991	63903	7	116622055	-1	2	2	487	64	66	73	65	63	63	63	63	63	63	63	63	63	63	63	2	2	2	2	2	2	2
L9863	-	ENST00000307269	9863	1434005	7	78694687	-1	2	2	509	61	47	68	65	62	62	62	62	62	62	62	62	62	62	62	2	2	2	2	2	2	2
L115703	SNX26	ENST00000314737	115703	13249	19	40958316	1	2	2	524	58	77	67	65	58	58	58	58	58	58	58	58	58	58	58	2	2	2	2	2	2	2
L51677	-	ENST00000308893	51677.9	18329	16	30022888	1	2	2	506	61	58	65	65	59	59	59	59	59	59	59	59	59	59	59	2	2	2	2	2	2	2
L26191	PTPN22	ENST00000307489	26191	57894	1	113713061	-1	2	2	455	68	48	65	65	58	58	58	58	58	58	58	58	58	58	58	2	2	2	2	2	2	2
L55033	FKBP14	ENST00000222803	55033	13383	7	29808538	-1	2	2	441	71	67	63	65	49	49	49	49	49	49	49	49	49	49	49	2	2	2	2	2	2	2
L1959	EGR2	ENST00000242480	1959	4371	10	63920730	-1	2	2	550	56	59	63	65	56	56	56	56	56	56	56	56	56	56	56	2	2	2	2	2	2	2
L116255	DGAT2L1	ENST00000264412	116255	38145	2	223739044	1	2	2	499	61	50	63	65	64	64	64	64	64	64	64	64	64	64	64	2	2	2	2	2	2	2
L55798	METTL2	ENST00000262432	55798.3	25153	7	127670780	1	2	2	581	54	63	62	65	58	58	58	58	58	58	58	58	58	58	58	2	2	2	2	2	1	2
L23493	HEY2	ENST00000258012	23493	11545	6	126051443	1	2	2	530	58	62	61	65	60	60	60	60	60	60	60	60	60	60	60	2	2	2	2	2	2	2
L248	ALPI	ENST00000295463	248	3876	2	233523404	1	2	2	648	47	61	54	65	44	44	44	44	44	44	44	44	44	44	44	2	2	2	2	2	2	2
L23236	PLCB1	ENST00000338037	23236	835703	20	8108299	1	2	2	468	67	83	77	64	63	63	63	63	63	63	63	63	63	63	63	2	2	2	2	2	2	2
L57146	-	ENST00000261388	57146	21931	16	21136553	1	2	2	547	56	83	62	64	70	70	70	70	70	70	70	70	70	70	70	2	2	2	2	2	2	2
L196513	-	ENST00000280665	196513	58463	12	1983943	-1	2	2	554	56	82	62	64	70	70	70	70	70	70	70	70	70	70	70	2	2	2	2	2	2	2
L4914	NTRK1	ENST00000265211	4914	20708	1	154047519	1	2	2	576	54	38	61	64	52	52	52	52	52	52	52	52	52	52	52	2	2	2	2	2	2	2
L6197	RPS6KA3	ENST00000321410	6197	111235	X	19646176	-1	2	2	639	48	51	70	63	48	48	48	48	48	48	48	48	48	48	48	2	2	2	2	2	2	2
L10983	CCNI	ENST00000237654	10983	27947	4	78455520	-1	2	2	435	72	65	69	63	76	76	76	76	76	76	76	76	76	76	76	2	2	2	2	2	2	2
L256369	C14orf48	ENST00000314629	256369	14396	14	92453681	1	2	2	473	66	69	64	63	53	53	53	53	53	53	53	53	53	53	53	2	2	2	2	2	2	2
L4627	MYH9	ENST00000216181	4627	105267	22	35055793	-1	2	2	492	63	51	59	63	66	66	66	66	66	66	66	66	66	66	66	2	2	2	2	2	2	2
L54766	BTG4	ENST00000260262	54766	44810	11	110920713	-1	2	2	431	73	48	56	63	75	75	75	75	75	75	75	75	75	75	75	2	2	2	2	2	2	2
L9896	-	ENST00000230124	9896	134168	6	110058034	1	2	2	452	68	56	48	63	63	63	63	63	63	63	63	63	63	63	63	2	2	2	2	2	2	2
L2043	EPHA4	ENST00000281821	2043	146728	2	222639549	-1	2	2	623	49	46	46	63	51	51	51	51	51	51	51	51	51	51	51	2	2	2	2	2	2	2
L112399	EGLN3	ENST00000250457	112399	26864	14	32410325	-1	2	2	502	61	67	76	62	42	42	42	42	42	42	42	42	42	42	42	2	2	2	2	2	2	2
L6400	SEL1L	ENST00000261258	6400	56866	14	79990222	-1	2	2	533	57	84	73	62	82	82	82	82	82	82	82	82	82	82	82	2	2	2	2	2	2	2
L10618	TGOLN2	ENST00000282120	10618	6131	2	85529687	-1	2	2	494	63	68	73	62	61	61	61	61	61	61	61	61	61	61	61	2	2	2	2	2	2	2
L8559	PRPF18	ENST00000298452	8559	43708	10	13633021	1	2	2	389	80	67	71	62	99	99	99	99	99	99	99	99	99	99	99	2	2	2	2	2	2	2
L8636	SSNA1	ENST00000322310	8636	1724	9	135440392	1	2	2	481	65	77	67	62	63	63	63	63	63	63	63	63	63	63	63	2	2	2	2	2	2	2
L79854	-	ENST00000326725	79854	492	1	802434	-1	2	2	545	57	72	65	62	59	59	59	59	59	59	59	59	59	59	59	2	2	2	2	2	2	2
L8540	AGPS	ENST00000264167	8540	145503	2	178460047	1	2	2	510	60	62	64	62	62	62	62	62	62	62	62	62	62	62	62	1	2	2	2	2	2	2
L6006	RHCE	ENST00000310622	6006	58575	1	25028052	-1	2	2	417	74	57	64	62	64	64	64	64	64	64	64	64	64	64	64	2	2	2	2	2	2	2
L6007	RHD	ENST00000328664	6007	57932	1	25154715	1	2	2	429	74	57	64	62	64	64	64	64	64	64	64	64	64	64	64	2	2	2	2	2	2	2
L1466	CSRP2	ENST00000311083	1466	20304	12	75775267	-1	2	2	736	40	57	52	62	41	41	41	41	41	41	41	41	41	41	41	2	2	2	2	2	2	2
L203427	-	ENST00000217909	203427	55413	X	117287125	1	2	2	682	43	55	49	62	37	37	37	37	37	37	37	37	37	37	37	2	2	2	2	2	2	2
L26084	-	ENST00000323415	26084	135148	3	155160103	1	2	2	662	45	56	47	62	45	45	45	45	45	45	45	45	45	45	45	2	2	2	2	2	2	2
L6279	S100A8	ENST00000271846	6279	1041	1	150580131	-1	2	2	364	85	74	80	61	92	92	92	92	92	92	92	92	92	92	92	2	2	2	2	2	1	2
L124540	MSI2	ENST00000284073	124540	423369	17	55808569	1	2	2	555	56	62	78	61	45	45	45	45	45	45	45	45	45	45	45	2	2	2	2	2	1	2
L2786	GNG4	ENST00000302505	2786	99922	1	232855203	-1	2	2	425	74	73	74	61	76	76	76	76	76	76	76	76	76	76	76	2	2	2	2	2	2	2
L3601	IL15RA	ENST00000319465	3601	25548	10	6023887	-1	2	2	552	56	60	65	61	80	80	80	80	80	80	80	80	80	80	80	2	2	2	2	2	2	2
L547	ATSV	ENST00000320389	547	104508	2	242080364	-1	2	2	503	61	65	54	61	58	58	58	58	58	58	58	58	58	58	58	2	2	2	2	2	2	2
L9139	CBFA2T2	ENST00000262653	9139	87698	20	32865816	1	2	2	491	63	71	50	61	39	39	39	39	39	39	39	39	39	39	39	2	2	2	2	2	2	2
L114907	FBXO32	ENST00000287396	114907	38088	8	124510034	-1	2	2	480	65	42	48	61	69	69	69	69	69	69	69	69	69	69	69	2	2	2	2	2	2	2
L9929	-	ENST00000216039	9929	14645	22	37339310	-1	2	2	312	96	81	81	60	92	92	92	92	92	92	92	92	92	92	92	2	2	2	2	2	2	2
L5913	RAPSN	ENST00000298854	5913	11205	11	47435039	-1	2	2	567	55	67	58	60	51	51	51	51	51	51	51	51	51	51	51	2	2	2	2	2	2	2
L2348	FOLR1	ENST00000312293	2348	6741	11	71626910	1	2	2	498	61	63	55	60	54	54	54	54	54	54	54	54	54	54	54	2	2	2	2	2	2	2
L7286	TUFT1	ENST00000306878	7286	41341	1	148729425	1	2	2	628	49	54	51	60	55	55	55	55	55	55	55	55	55	55	55	2	2	2	2	2	2	2
L114823	-	ENST00000326764	114823	12793	19	59652212	1	2	2	720	41	53	50	60	43	43	43	43	43	43	43	43	43	43	43	2	2	2	2	2	2	2
L429	ASCL1	ENST00000266744	429	2824	12	101853931	1	2	2	513	60	68	49	60	48	48	48	48	48	48	48	48	48	48	48	2	2	2	2	2	2	2
L57154	-	ENST00000248545	57154	116665	7	98353125	-1	2	2	571	54	37	41	60	53	53	53	53	53	53	53	53	53	53	53	2	2	2	2	2	2	2
L2113	ETS1	ENST00000319397	2113	60775	11	127929816	-1	2	2	470	66	54	71	59	67	67	67	67	67	67	67	67	67	67	67	2	2	2	2	2	2	2
L137695	-	ENST00000334667	137695	34566	8	56735846	-1	2	2	543	57	75	68	59	75	75	75	75	75	75	75	75	75	75	75	2	2	2	2	2	2	2
L11107	PRDM5	ENST00000264808	11107	227930	4	122302680	-1	2	2	471	66	70	65	59	63	63	63	63	63	63	63	63	63	63	63	2	2	2	2	2	2	2
L29841	-	ENST00000324907	29841	49486	2	10113587	1	2	2	504	61	59	62	59	61	61	61	61	61	61	61	61	61	61	61	2	2	2	2	2	2	2
L256297	-	ENST00000307591	256297	1376	10	23485466	1	2	2	544	57	71	61	59	59	59	59	59	59	59	59	59	59	59	59	2	2	2	2	2	2	2
L64174	DPEP2	ENST00000322384	64174	5707	16	67803351	-1	2	2	649	47	43	59	59	46	46	46	46	46	46	46	46	46	46	46	2	2	2	2	2	1	2
L1287	COL4A5	ENST00000302769	1287	257622	X	106455011	1	2	2	488	64	74	57	59	57	57	57	57	57	57	57	57	57	57	57	2	2	2	2	2	2	2
L22866	-	ENST00000279451	22866	278220	X	20753986	1	2	2	608	51	68	57	59	52	52	52	52	52	52	52	52	52	52	52	2	2	2	2	2	1	2
L55259	-	ENST00000320267	55259	86710	12	25239331	-1	2	2	595	52	59	56	59	51	51	51	51	51	51	51	51	51	51	51	2	2	2	2	2	2	2
L6294	SAFB	ENST00000292123	6294	45139	19	5574164	1	2	2	629	49	38	55	59	51	51	51	51	51	51	51	51	51	51	51	2	2	2	2	2	2	2
L2637	GBX2	ENST00000306318	2637	2185	2	237363402	-1	2	2	433	73	46	54	59	74	74	74	74	74	74	74	74	74	74	74	2	2	2	2	2	2	2
L200403	-	ENST00000305068	200403	225780	2	98325030	1	2	2	617	50	47	53	59	53	53	53	53	53	53	53	53	53	53	53	2	2	2	2	2	2	2
L6721	SREBF2	ENST00000330594	6721	74192	22	40472156	1	2	2	497	61	36	53	59	155	155	155	155	155	155	155	155	155	155	155	2	2	2	2	2	2	2
L11211	FZD10	ENST00000229030	11211	3253	12	129000131	1	2	2	644	47	54	49	59	47	47	47	47	47	47	47	47	47	47	47	2	2	2	2	2	2	2
L11020	RABL4	ENST00000216198	11020	17915	22	35415208	-1	2	2	643	47	49	48	59	28	28	28	28	28	28	28	28	28	28	28	2	2	2	2	2	2	2
L10808	HSPH1	ENST00000320027	10808	24981	13	29534081	-1	2	2	730	40	60	75	58	43	43	43	43	43	43	43	43	43	43	43	2	2	2	2	2	2	2
L7375	USP4	ENST00000265560	7375	61904	3	49336472	-1	2	2	573	54	65	68	58	59	59	59	59	59	59	59	59	59	59	59	2	2	2	2	2	2	2
L9177	HTR3B	ENST00000260191	9177	41764	11	113313171	1	2	2	607	51	67	67	58	51	51	51	51	51	51	51	51	51	51	51	2	2	2	2	2	2	2
L22881	ANKRD6	ENST00000324524	22881	200486	6	90138666	1	2	2	396	78	74	64	58	82	82	82	82	82	82	82	82	82	82	82	2	2	2	2	2	2	2
L9937	DCLRE1A	ENST00000318811	9937	19659	10	115278729	-1	2	2	456	68	52	57	58	65	65	65	65	65	65	65	65	65	65	65	2	2	2	2	2	2	2
L338328	-	ENST00000330824	338328	3976	8	144400436	1	2	2	618	50	52	56	58	33	33	33	33	33	33	33	33	33	33	33	2	2	2	2	2	2	2
L51248	-	ENST00000239666	51248	3914	X	68376663	-1	2	2	512	60	51	55	58	60	60	60	60	60	60	60	60	60	60	60	2	2	2	2	2	2	2
L79070	KDELC1	ENST00000257343	79070	14721	13	101149358	-1	2	2	430	73	68	49	58	73	73	73	73	73	73	73	73	73	73	73	2	2	2	2	2	2	2
L26521	TIMM8B	ENST00000280354	26521	1608	11	111495129	-1	2	2	615	50	60	48	58	44	44	44	44	44	44	44	44	44	44	44	2	2	2	2	2	2	2
L221294	NT5C2L1	ENST00000230606	221294	143371	6	116467586	1	2	2	411	75	52	47	58	75	75	75	75	75	75	75	75	75	75	75	2	2	2	2	2	2	2
L3203	HOXA6	ENST00000222728	3203	2253	7	26929640	-1	2	2	485	64	64	72	57	67	67	67	67	67	67	67	67	67	67	67	2	2	2	2	2	2	2
L25886	-	ENST00000296484	25886	78518	3	52146889	-1	2	2	541	57	66	68	57	61	61	61	61	61	61	61	61	61	61	61	2	2	2	2	2	2	2
L7918	BAT4	ENST00000211377	7918	2902	6	31737043	-1	2	2	448	69	70	67	57	73	73	73	73	73	73	73	73	73	73	73	2	2	2	2	2	2	2
L51527	C14orf129	ENST00000329856	51527	23761	14	94819904	1	2	2	534	57	47	64	57	56	56	56	56	56	56	56	56	56	56	56	2	2	2	2	2	2	2
L7475	WNT6	ENST00000233948	7475	14406	2	219927085	1	2	2	475	65	50	60	57	64	64	64	64	64	64	64	64	64	64	64	2	2	2	2	2	2	2
L6892	TAPBP	ENST00000230255	6892	14515	6	33328876	-1	2	2	612	50	53	57	57	53	53	53	53	53	53	53	53	53	53	53	2	2	2	2	2	2	2
L5509	PPP1R3D	ENST00000255176	5509	900	20	59200396	-1	2	2	626	49	37	50	57	51	51	51	51	51	51	51	51	51	51	51	2	2	2	2	2	2	2
L8751	ADAM15	ENST00000271836	8751	11463	1	152240574	1	2	2	437	72	68	49	57	72	72	72	72	72	72	72	72	72	72	72	2	2	2	2	2	2	2
L2873	GPS1	ENST00000306823	2873	5576	17	80688584	1	2	2	568	55	40	47	57	56	56	56	56	56	56	56	56	56	56	56	2	2	2	2	2	2	2
L22827	-	ENST00000313365	22827	12989	8	145017518	-1	2	2	774	37	44	43	57	42	42	42	42	42	42	42	42	42	42	42	2	2	2	2	2	2	2
L93129	-	ENST00000318663	93129	5842	16	30996475	1	2	2	670	45	51	39	57	45	45	45	45	45	45	45	45	45	45	45	2	2	2	2	2	2	2
L55178	-	ENST00000304478	55178	10228	17	670263	1	2	2	523	59	47	37	57	63	63	63	63	63	63	63	63	63	63	63	2	2	2	2	2	2	2
L10018	BCL2L11	ENST00000337565	10018	40487	2	111976468	1	2	2	444	70	56	69	56	71	71	71	71	71	71	71	71	71	71	71	2	2	2	2	2	2	2
L160728	SLC5A8	ENST00000299233	160728	54422	12	100106457	-1	2	2	579	54	53	67	56	53	53	53	53	53	53	53	53	53	53	53	2	2	2	2	2	2	2
L147798	TMC4	ENST00000301187	147798	13043	19	59368756	-1	2	2	558	56	65	64	56	52	52	52	52	52	52	52	52	52	52	52	2	2	2	2	2	2	2
L5028	P2RY1	ENST00000305097	5028	3106	3	153873645	1	2	2	569	55	40	54	56	135	135	135	135	135	135	135	135	135	135	135	2	2	2	2	2	2	2
L9986	RCE1	ENST00000309657	9986	3135	11	66386243	1	2	2	610	51	58	52	56	49	49	49	49	49	49	49	49	49	49	49	2	2	2	2	2	2	2
L286097	-	ENST00000318063	286097	95394	8	16895112	1	2	2	495	62	67	49	56	58	58	58	58	58	58	58	58	58	58	58	2	2	2	2	2	2	2
L157310	-	ENST00000256404	157310	214646	8	22807351	-1	2	2	597	52	47	45	56	36	36	36	36	36	36	36	36	36	36	36	2	2	2	2	2	2	2
L25902	FTHFSDC1	ENST00000265365	25902	235881	6	151218126	1	2	2	577	54	62	43	56	53	53	53	53	53	53	53	53	53	53	53	2	2	2	2	2	2	2
L28972	-	ENST00000233025	28972	2062	3	52697469	1	2	2	711	41	47	40	56	42	42	42	42	42	42	42	42	42	42	42	2	2	2	2	2	2	2
L2316	FLNA	ENST00000158529	2316	22747	X	152067547	-1	2	2	548	56	63	34	56	60	60	60	60	60	60	60	60	60	60	60	2	2	2	2	2	2	2
L23765	IL17R	ENST00000319363	23765	25530	22	15940412	1	2	2	582	54	52	66	55	54	54	54	54	54	54	54	54	54	54	54	2	2	2	2	2	2	2
L131870	-	ENST00000285127	131870	4223	3	132421616	1	2	2	580	54	55	61	55	52	52	52	52	52	52	52	52	52	52	52	2	2	2	2	2	2	2
L2838	GPR15	ENST00000284311	2838	1083	3	99571779	1	2	2	587	53	51	55	55	36	36	36	36	36	36	36	36	36	36	36	2	2	2	2	2	2	2
L829	CAPZA1	ENST00000263168	829	51792	1	112461177	1	2	2	575	54	50	49	55	53	53	53	53	53	53	53	53	53	53	53	2	2	2	2	2	2	2
L112812	-	ENST00000309873	112812	10583	19	10287685	-1	2	2	609	51	53	46	55	53	53	53	53	53	53	53	53	53	53	53	2	2	2	2	2	2	2
L10274	STAG1	ENST00000236698	10274	416138	3	137792123	-1	2	2	778	36	43	46	55	37	37	37	37	37	37	37	37	37	37	37	2	2	2	2	2	2	2
L50801	KCNK4	ENST00000308892	50801	6786	11	63835773	1	2	2	592	52	46	43	55	53	53	53	53	53	53	53	53	53	53	53	2	2	2	2	2	2	2
L5218	PFTK1	ENST00000306129	5218	614094	7	89837840	1	2	2	583	53	51	65	54	53	53	53	53	53	53	53	53	53	53	53	2	2	2	2	2	2	2
L157638	-	ENST00000304916	157638	933	8	127526223	-1	2	2	472	66	64	58	54	61	61	61	61	61	61	61	61	61	61	61	2	2	2	2	2	2	2
L10961	C12orf8	ENST00000261735	10961	9362	12	110863215	1	2	2	474	65	57	57	54	63	63	63	63	63	63	63	63	63	63	63	2	2	2	2	2	2	2
L2110	ETFDH	ENST00000307738	2110	36380	4	160171081	1	2	2	632	49	63	52	54	50	50	50	50	50	50	50	50	50	50	50	2	2	2	2	2	1	2
L29995	LMCD1	ENST00000157600	29995	66299	3	8518507	1	2	2	601	51	55	50	54	53	53	53	53	53	53	53	53	53	53	53	2	2	2	2	2	2	2
L23011	RAB21	ENST00000261263	23011	32493	12	70434925	1	2	2	620	49	54	50	54	52	52	52	52	52	52	52	52	52	52	52	2	2	2	2	2	1	2
L6137	RPL13	ENST00000311528	6137	2759	16	89370859	1	2	2	542	57	69	49	54	62	62	62	62	62	62	62	62	62	62	62	2	2	2	2	2	2	2
L3842	KPNB2	ENST00000261412	3842	92276	5	72196571	1	2	2	683	43	51	49	54	45	45	45	45	45	45	45	45	45	45	45	2	2	2	2	2	2	2
L6275	S100A4	ENST00000311522	6275	2185	1	150786865	-1	2	2	588	53	44	48	54	53	53	53	53	53	53	53	53	53	53	53	2	2	2	2	2	2	2
L80045	-	ENST00000319254	80045	468	1	8898632	-1	2	2	560	56	47	38	54	57	57	57	57	57	57	57	57	57	57	57	2	2	2	2	2	2	2
L145270	PRIMA1	ENST00000316227	145270	66722	14	92244146	-1	2	2	517	60	53	37	54	58	58	58	58	58	58	58	58	58	58	58	2	2	2	2	2	2	2
L51504	-	ENST00000308774	51504	867	11	63860393	-1	2	2	559	56	57	65	53	41	41	41	41	41	41	41	41	41	41	41	2	2	2	2	2	2	2
L6370	CCL25	ENST00000253451	6370	9615	19	8023933	1	2	2	477	65	70	61	53	59	59	59	59	59	59	59	59	59	59	59	2	2	2	2	2	2	2
L79886	-	ENST00000262245	79886	51545	9	26882802	-1	2	2	613	50	54	57	53	54	54	54	54	54	54	54	54	54	54	54	2	2	2	2	2	2	2
L51699	VPS29	ENST00000228833	51699	10586	12	109351801	-1	2	2	637	48	51	55	53	33	33	33	33	33	33	33	33	33	33	33	2	2	2	2	2	2	2
L3352	HTR1D	ENST00000314113	3352	1134	1	22990187	-1	2	2	482	65	66	64	52	80	80	80	80	80	80	80	80	80	80	80	2	2	2	2	2	2	2
L80148	-	ENST00000262199	80148	48610	18	75810007	-1	2	2	578	54	58	60	52	53	53	53	53	53	53	53	53	53	53	53	2	2	2	2	2	2	2
L23125	CAMTA2	ENST00000322662	23125	19639	17	5091496	-1	2	2	525	58	54	59	52	56	56	56	56	56	56	56	56	56	56	56	2	2	2	2	2	2	2
L1106	CHD2	ENST00000309818	1106	121974	15	91173187	1	2	2	773	37	57	54	52	36	36	36	36	36	36	36	36	36	36	36	2	2	2	2	2	2	2
L28998	MRPL13	ENST00000306185	28998	49565	8	121414235	-1	2	2	516	60	40	51	52	147	147	147	147	147	147	147	147	147	147	147	2	2	2	2	2	2	2
L7059	THBS3	ENST00000303173	7059	12292	1	152394480	-1	2	2	522	59	39	51	52	57	57	57	57	57	57	57	57	57	57	57	2	2	2	2	2	2	2
L10207	-	ENST00000307297	10207	405918	1	61578066	1	2	2	627	49	36	50	52	51	51	51	51	51	51	51	51	51	51	51	2	2	2	2	2	2	2
L9113	LATS1	ENST00000253339	9113	41774	6	150070157	-1	2	2	713	41	47	49	52	43	43	43	43	43	43	43	43	43	43	43	2	2	2	2	2	2	2
L55343	-	ENST00000314134	55343	7926	11	45790950	1	2	2	680	44	46	49	52	46	46	46	46	46	46	46	46	46	46	46	2	2	2	2	2	2	2
L4097	MAFG	ENST00000331997	4097	1873	17	80560147	-1	2	2	640	48	48	47	52	52	52	52	52	52	52	52	52	52	52	52	2	2	2	2	2	2	2
L79891	-	ENST00000335820	79891	7860	19	62930795	-1	2	2	709	41	37	45	52	43	43	43	43	43	43	43	43	43	43	43	2	2	2	2	2	2	2
L283416	-	ENST00000325077	283416	396	12	61283385	-1	2	2	633	49	45	44	52	47	47	47	47	47	47	47	47	47	47	47	2	2	2	2	2	2	2
L9166	EBAG9	ENST00000276658	9166	26240	8	110508561	1	2	2	606	51	62	43	52	50	50	50	50	50	50	50	50	50	50	50	2	2	2	2	2	2	2
L136259	KLF14	ENST00000310992	136259	972	7	129835167	-1	2	2	679	44	34	42	52	44	44	44	44	44	44	44	44	44	44	44	2	2	2	2	2	2	2
L147111	-	ENST00000330917	147111	6556	17	80596206	-1	2	2	650	47	42	33	52	49	49	49	49	49	49	49	49	49	49	49	2	2	2	2	2	2	2
L201299	-	ENST00000337811	201299	12685	17	34403323	-1	2	2	600	52	74	72	51	67	67	67	67	67	67	67	67	67	67	67	2	2	2	2	2	2	2
L2100	ESR2	ENST00000335050	2100	111390	14	62794855	-1	2	2	714	41	56	62	51	47	47	47	47	47	47	47	47	47	47	47	2	2	2	2	2	2	2
L150	ADRA2A	ENST00000280155	150	3650	10	112501508	1	2	2	565	55	46	61	51	54	54	54	54	54	54	54	54	54	54	54	2	2	2	2	2	2	2
L23657	SLC7A11	ENST00000313670	23657	78104	4	139740985	-1	2	2	638	48	45	54	51	116	116	116	116	116	116	116	116	116	116	116	2	2	2	2	2	2	2
L58473	PLEKHB1	ENST00000022763	58473	15425	11	73083531	1	2	2	708	41	44	54	51	44	44	44	44	44	44	44	44	44	44	44	2	2	2	2	2	2	2
L79412	KREMEN2	ENST00000319500	79412	3814	16	3014493	1	2	2	796	35	39	54	51	41	41	41	41	41	41	41	41	41	41	41	2	2	2	2	2	2	2
L137835	-	ENST00000297757	137835	50635	8	133729417	-1	2	2	719	41	41	53	51	41	41	41	41	41	41	41	41	41	41	41	2	2	2	2	2	1	2
L638	BIK	ENST00000216115	638	18961	22	41737698	1	2	2	572	54	62	48	51	48	48	48	48	48	48	48	48	48	48	48	2	2	2	2	2	2	2
L2303	FOXC2	ENST00000320354	2303	1506	16	86382422	1	2	2	589	53	56	46	51	49	49	49	49	49	49	49	49	49	49	49	2	2	2	2	2	2	2
L79897	C6orf135	ENST00000259862	79897	1698	6	30419084	1	2	2	540	57	51	45	51	50	50	50	50	50	50	50	50	50	50	50	2	2	2	2	2	2	2
L23221	RHOBTB2	ENST00000322367	23221	32782	8	22866868	1	2	2	883	29	33	42	51	19	19	19	19	19	19	19	19	19	19	19	2	2	2	2	2	2	2
L84286	-	ENST00000264771	84286	26182	4	916090	1	2	2	712	41	34	37	51	90	90	90	90	90	90	90	90	90	90	90	2	2	2	2	2	2	2
L8912	CACNA1H	ENST00000186985	8912	67845	16	1143739	1	2	2	642	47	42	33	51	49	49	49	49	49	49	49	49	49	49	49	2	2	2	2	2	2	2
L148753	-	ENST00000271586	148753	1092	1	177021614	1	2	2	520	59	57	72	50	43	43	43	43	43	43	43	43	43	43	43	2	2	2	2	2	2	2
L112950	MED8	ENST00000290663	112950	5872	1	43268754	-1	2	2	566	55	53	69	50	59	59	59	59	59	59	59	59	59	59	59	2	2	2	2	2	2	2
L83741	TFAP2BL1	ENST00000008391	83741	59490	6	50728093	1	2	2	700	42	44	50	50	42	42	42	42	42	42	42	42	42	42	42	2	2	2	2	2	2	2
L8502	PKP4	ENST00000318152	8502	224135	2	159515961	1	2	2	705	42	44	38	50	41	41	41	41	41	41	41	41	41	41	41	2	2	2	2	2	2	2
L9351	SLC9A3R2	ENST00000191922	9351	11500	16	2016898	1	2	2	652	46	41	37	50	45	45	45	45	45	45	45	45	45	45	45	2	2	2	2	2	2	2
L3310	HSPA7,HSPA6	ENST00000309758	3310	2253	1	158763104	1	2	2	460	68	57	60	49	33	33	33	33	33	33	33	33	33	33	33	2	2	2	2	2	2	2
L51280	GOLPH2	ENST00000257504	51280	74022	9	84172202	-1	2	2	537	57	53	58	49	32	32	32	32	32	32	32	32	32	32	32	2	2	2	2	2	2	2
L148979	-	ENST00000312233	148979	227972	1	53569795	-1	2	2	698	43	38	58	49	42	42	42	42	42	42	42	42	42	42	42	2	2	2	2	2	1	2
L79668	-	ENST00000281631	79668	174973	5	49978815	1	2	2	531	58	62	51	49	57	57	57	57	57	57	57	57	57	57	57	2	2	2	2	2	2	2
L28965	SLC27A6	ENST00000262462	28965	68514	5	128377037	1	2	2	603	51	56	51	49	49	49	49	49	49	49	49	49	49	49	49	2	2	2	2	2	2	2
L4759	NEU2	ENST00000233840	4759	2386	2	234099921	1	2	2	574	54	41	44	49	50	50	50	50	50	50	50	50	50	50	50	2	2	2	2	2	2	2
L10297	-	ENST00000238483	10297	20237	19	1404001	1	2	2	526	58	38	42	49	60	60	60	60	60	60	60	60	60	60	60	2	2	2	2	2	2	2
L60685	TEX27	ENST00000287218	60685	332444	6	37834577	1	2	2	693	43	38	39	49	42	42	42	42	42	42	42	42	42	42	42	2	2	2	2	2	2	2
L319101	-	ENST00000305748	319101	10989	12	51298610	-1	2	2	725	41	48	36	49	46	46	46	46	46	46	46	46	46	46	46	2	2	2	2	2	2	2
L890	CCNA2	ENST00000274026	890	6368	4	123203713	-1	2	2	691	43	35	35	49	38	38	38	38	38	38	38	38	38	38	38	2	2	2	2	2	2	2
L23518	R3HDM	ENST00000264160	23518	193766	2	136499840	1	2	2	519	59	59	55	48	67	67	67	67	67	67	67	67	67	67	67	2	2	2	2	2	2	2
L57826	RAP2C	ENST00000262988	57826	3101	X	130056919	-1	2	2	535	57	56	55	48	53	53	53	53	53	53	53	53	53	53	53	2	2	2	2	2	2	2
L10844	TUBGCP2	ENST00000334974	10844	29159	10	134595645	-1	2	2	674	44	57	52	48	45	45	45	45	45	45	45	45	45	45	45	2	2	2	2	2	2	2
L9836	LCMT2	ENST00000305641	9836	2061	15	41338743	-1	2	2	722	41	38	43	48	38	38	38	38	38	38	38	38	38	38	38	2	2	2	2	2	2	2
L83956	RACGAP1	ENST00000312377	83956.3	36237	12	48705450	-1	2	2	631	49	48	35	48	48	48	48	48	48	48	48	48	48	48	48	2	2	2	2	2	2	2
L4109	MAGEA10	ENST00000244096	4109	4125	X	149924647	-1	2	2	754	38	32	34	48	37	37	37	37	37	37	37	37	37	37	37	2	2	2	2	2	2	2
L4332	MNDA	ENST00000295805	4332	18137	1	156017949	1	2	2	675	44	47	56	47	115	115	115	115	115	115	115	115	115	115	115	2	2	2	2	2	2	2
L78988	MRP63	ENST00000309594	78988	1352	13	19548801	1	2	2	532	58	54	55	47	55	55	55	55	55	55	55	55	55	55	55	2	2	2	2	2	2	2
L222826	C6orf146	ENST00000274673	222826	10790	6	4024390	-1	2	2	493	63	41	55	47	39	39	39	39	39	39	39	39	39	39	39	2	2	2	2	2	2	2
L152897	-	ENST00000335573	152897	372	4	21222952	-1	2	2	737	40	40	52	47	30	30	30	30	30	30	30	30	30	30	30	1	2	2	2	2	2	2
L9394	HS6ST1	ENST00000259241	9394	50396	2	129169398	-1	2	2	553	56	52	51	47	58	58	58	58	58	58	58	58	58	58	58	2	2	2	2	2	2	2
L3915	LAMC1	ENST00000258341	3915	122175	1	180231934	1	2	2	732	40	38	45	47	40	40	40	40	40	40	40	40	40	40	40	2	2	2	2	2	2	2
L7490	WT1	ENST00000333770	7490	47754	11	32421386	-1	2	2	561	56	36	44	47	54	54	54	54	54	54	54	54	54	54	54	2	2	2	2	2	2	2
L57534	-	ENST00000261537	57534	123083	18	17573532	1	2	2	654	46	49	43	47	43	43	43	43	43	43	43	43	43	43	43	2	2	2	2	2	2	2
L9953	HS3ST3B1	ENST00000245519	9953	48062	17	14404966	1	2	2	655	46	37	43	47	46	46	46	46	46	46	46	46	46	46	46	2	2	2	2	2	2	2
L1603	DAD1	ENST00000250498	1603	24323	14	21048257	-1	2	2	586	53	50	40	47	54	54	54	54	54	54	54	54	54	54	54	2	2	2	2	2	2	2
L52	ACP1	ENST00000272067	52	13385	2	254896	1	2	2	768	37	44	40	47	39	39	39	39	39	39	39	39	39	39	39	2	2	2	2	2	2	2
L85366	MYLK2	ENST00000217284	85366	15109	20	31152384	1	2	2	962	26	38	40	47	33	33	33	33	33	33	33	33	33	33	33	2	2	2	2	2	2	2
L5335	PLCG1	ENST00000244007	5335	38197	20	40451590	1	2	2	625	49	45	39	47	50	50	50	50	50	50	50	50	50	50	50	2	2	2	2	2	2	2
L26061	-	ENST00000321169	26061	40826	3	15618071	-1	2	2	605	51	31	37	47	49	49	49	49	49	49	49	49	49	49	49	2	2	2	2	2	2	2
L598	BCL2L1	ENST00000307677	598	58394	20	31055656	-1	2	2	724	41	43	28	47	34	34	34	34	34	34	34	34	34	34	34	2	2	2	2	2	2	2
L92285	-	ENST00000312908	92285.2	59719	19	42393293	-1	2	2	624	49	55	49	46	52	52	52	52	52	52	52	52	52	52	52	2	2	2	2	2	2	2
L360	AQP3	ENST00000297991	360	6429	9	33437590	-1	2	2	787	36	36	45	46	36	36	36	36	36	36	36	36	36	36	36	2	2	2	2	2	1	2
L2592	GALT	ENST00000317909	2592	3937	9	34636635	1	2	2	703	42	41	44	46	42	42	42	42	42	42	42	42	42	42	42	2	2	2	2	2	2	2
L55166	C6orf139	ENST00000263042	55166	29708	6	49477942	1	2	2	750	38	36	42	46	399	399	399	399	399	399	399	399	399	399	399	2	2	2	2	2	2	2
L4193	MDM2	ENST00000258149	4193	31404	12	67488511	1	2	2	666	45	59	41	46	41	41	41	41	41	41	41	41	41	41	41	2	2	2	2	2	2	2
L63922	CHTF18	ENST00000317063	63922	10027	16	778047	1	2	2	564	55	63	40	46	55	55	55	55	55	55	55	55	55	55	55	2	2	2	2	2	2	2
L79020	C7orf25	ENST00000258695	79020	2784	7	42692437	-1	2	2	919	28	47	40	46	19	19	19	19	19	19	19	19	19	19	19	2	2	2	2	2	2	2
L9639	ARHGEF10	ENST00000308235	9639	134664	8	1759550	1	2	2	602	51	39	39	46	45	45	45	45	45	45	45	45	45	45	45	2	2	2	2	2	2	2
L1968	EIF2S3	ENST00000253039	1968	21838	X	23434491	1	2	2	664	45	46	35	46	33	33	33	33	33	33	33	33	33	33	33	2	2	2	2	2	2	2
L84838	-	ENST00000294753	84838	33530	1	244441769	-1	2	2	556	56	51	51	45	54	54	54	54	54	54	54	54	54	54	54	2	2	2	2	2	2	2
L89891	-	ENST00000238272	89891	23127	9	126795111	-1	2	2	528	58	42	47	45	55	55	55	55	55	55	55	55	55	55	55	2	2	2	2	2	2	2
L22841	-	ENST00000263144	22841	41686	10	119470701	-1	2	2	635	48	42	47	45	49	49	49	49	49	49	49	49	49	49	49	2	2	2	2	2	2	2
L6499	SKIV2L	ENST00000299382	6499	10950	6	32030775	1	2	2	735	40	39	45	45	46	46	46	46	46	46	46	46	46	46	46	2	2	2	2	2	2	2
L132160	-	ENST00000336701	132160	4698	3	52238383	1	2	2	759	38	37	42	45	38	38	38	38	38	38	38	38	38	38	38	2	2	2	2	2	2	2
L64063	PRSS22	ENST00000161006	64063	5412	16	2908428	-1	2	2	651	46	45	39	45	38	38	38	38	38	38	38	38	38	38	38	2	2	2	2	2	2	2
L7253	TSHR	ENST00000298171	7253	188847	14	79411967	1	2	2	760	38	44	39	45	44	44	44	44	44	44	44	44	44	44	44	2	2	2	2	2	2	2
L57449	-	ENST00000322033	57449	52167	1	6289615	-1	2	2	717	41	46	36	45	44	44	44	44	44	44	44	44	44	44	44	2	2	2	2	2	2	2
L165530	-	ENST00000272367	165530	11874	2	71022193	-1	2	2	599	52	47	55	44	52	52	52	52	52	52	52	52	52	52	52	2	2	2	2	2	2	2
L398	PDIP,ARHGDIG	ENST00000219409	398.647	6487	16	270628	1	2	2	489	64	61	54	44	67	67	67	67	67	67	67	67	67	67	67	2	2	2	2	2	2	2
L8913	CACNA1G	ENST00000325429	8913	65806	17	49113459	1	2	2	546	56	57	50	44	56	56	56	56	56	56	56	56	56	56	56	2	2	2	2	2	2	2
L64175	LEPRE1	ENST00000296388	64175	20649	1	42645988	-1	2	2	585	53	43	50	44	57	57	57	57	57	57	57	57	57	57	57	2	2	2	2	2	2	2
L5501	PPP1CC	ENST00000335007	5501	22924	12	109592620	-1	2	2	591	53	44	47	44	51	51	51	51	51	51	51	51	51	51	51	2	2	2	2	2	2	2
L1942	EFNA1	ENST00000303357	1942	7449	1	152316728	1	2	2	677	44	42	45	44	37	37	37	37	37	37	37	37	37	37	37	2	2	2	2	2	2	2
L114571	SLC22A9	ENST00000310969	114571	40450	11	62912621	1	2	2	808	34	49	38	44	36	36	36	36	36	36	36	36	36	36	36	2	2	2	2	2	2	2
L55425	-	ENST00000255479	55425	44004	13	43361739	1	2	2	665	45	38	38	44	32	32	32	32	32	32	32	32	32	32	32	2	2	2	2	2	1	2
L29991	-	ENST00000323436	29991	3818	9	133877310	1	2	2	604	51	45	35	44	56	56	56	56	56	56	56	56	56	56	56	2	2	2	2	2	2	2
L3577	IL8RA	ENST00000295683	3577	4147	2	219234258	-1	2	2	951	27	43	28	44	30	30	30	30	30	30	30	30	30	30	30	2	2	2	2	2	2	2
L10477	UBE2E3	ENST00000305934	10477	82809	2	182047885	1	2	2	507	61	45	50	43	60	60	60	60	60	60	60	60	60	60	60	2	2	2	2	2	2	2
L651	BMP3	ENST00000282701	651	22607	4	82410514	1	2	2	646	47	44	50	43	53	53	53	53	53	53	53	53	53	53	53	2	2	2	2	2	2	2
L166793	-	ENST00000337872	166793	31537	4	4356518	1	2	2	881	30	38	48	43	29	29	29	29	29	29	29	29	29	29	29	2	2	2	2	2	2	2
L60491	NIF3L1	ENST00000234292	60491	14552	2	201956638	1	2	2	663	45	48	47	43	41	41	41	41	41	41	41	41	41	41	41	2	2	2	2	2	2	2
L4179	MCP	ENST00000238905	4179	43457	1	205009101	1	2	2	1110	20	40	46	43	41	41	41	41	41	41	41	41	41	41	41	2	2	2	2	2	2	2
L79732	-	ENST00000331197	79732	606	19	14121282	-1	2	2	928	28	34	45	43	30	30	30	30	30	30	30	30	30	30	30	2	2	2	2	2	2	2
L6338	SCNN1B	ENST00000307331	6338	78988	16	23280185	1	2	2	763	38	43	43	43	40	40	40	40	40	40	40	40	40	40	40	2	2	2	2	2	2	2
L8888	MCM3AP	ENST00000291688	8888	50153	21	46561402	-1	2	2	706	42	44	37	43	32	32	32	32	32	32	32	32	32	32	32	2	2	2	2	2	2	2
L2328	FMO3	ENST00000008553	2328	26883	1	168299443	1	2	2	660	45	35	33	43	34	34	34	34	34	34	34	34	34	34	34	2	2	2	2	2	2	2
L6391	SDHC	ENST00000271481	6391	48810	1	158500976	1	2	2	807	34	45	28	43	38	38	38	38	38	38	38	38	38	38	38	2	2	2	2	2	2	2
L5602	MAPK10	ENST00000226594	5602	338112	4	87734138	-1	2	2	701	42	44	49	42	104	104	104	104	104	104	104	104	104	104	104	2	2	2	2	2	2	2
L84317	-	ENST00000259229	84317	4107	2	131193189	-1	2	2	539	57	54	48	42	59	59	59	59	59	59	59	59	59	59	59	2	2	2	2	2	2	2
L1293	COL6A3	ENST00000295550	1293	90160	2	238609570	-1	2	2	769	37	43	48	42	37	37	37	37	37	37	37	37	37	37	37	2	2	2	2	2	2	2
L51194	IPO11	ENST00000325324	51194	215806	5	61724482	1	2	2	593	52	41	47	42	57	57	57	57	57	57	57	57	57	57	57	2	2	2	2	2	2	2
L1669	DEFA4	ENST00000297435	1669	2442	8	6783196	-1	2	2	658	46	43	46	42	28	28	28	28	28	28	28	28	28	28	28	2	2	2	2	2	2	2
L51450	-	ENST00000300524	51450	57030	9	127803965	1	2	2	996	25	40	46	42	28	28	28	28	28	28	28	28	28	28	28	2	2	2	2	2	2	2
L126328	-	ENST00000308961	126328	8967	19	5854719	-1	2	2	659	46	35	45	42	47	47	47	47	47	47	47	47	47	47	47	2	2	2	2	2	2	2
L84694	-	ENST00000257809	84694	1632	6	90599786	1	2	2	744	39	45	37	42	40	40	40	40	40	40	40	40	40	40	40	2	2	2	2	2	2	2
L1047	CLGN	ENST00000325617	1047	39174	4	141926409	-1	2	2	845	32	39	36	42	23	23	23	23	23	23	23	23	23	23	23	2	2	2	2	2	2	2
L23081	-	ENST00000262356	23081	417570	9	6748078	1	2	2	752	38	35	36	42	36	36	36	36	36	36	36	36	36	36	36	2	2	2	2	2	2	2
L3645	INSRR	ENST00000265213	3645	18002	1	154045458	-1	2	2	792	35	30	36	42	35	35	35	35	35	35	35	35	35	35	35	2	2	2	2	2	2	2
L30813	VSX1	ENST00000216955	30813	6666	20	25057767	-1	2	2	653	46	36	34	42	47	47	47	47	47	47	47	47	47	47	47	2	2	2	2	2	2	2
L63921	-	ENST00000324723	63921.1	372538	6	101374747	-1	2	2	661	45	38	33	42	45	45	45	45	45	45	45	45	45	45	45	2	2	2	2	2	2	2
L53354	PANK1	ENST00000307534	53354	62584	10	91069906	-1	2	2	863	31	35	33	42	30	30	30	30	30	30	30	30	30	30	30	2	2	2	2	2	2	2
L55009	-	ENST00000330749	55009	3598	19	1226626	1	2	2	795	35	43	31	42	35	35	35	35	35	35	35	35	35	35	35	2	2	2	2	2	2	2
L4848	CNOT2	ENST00000229195	4848	110474	12	68923489	1	2	2	804	34	45	28	42	38	38	38	38	38	38	38	38	38	38	38	2	2	2	2	2	2	2
L11176	BAZ2A	ENST00000179765	11176	19159	12	55297578	-1	2	2	911	28	47	46	41	31	31	31	31	31	31	31	31	31	31	31	2	2	2	2	2	2	2
L70	ACTA1,ACTC	ENST00000322566	70.58	2850	1	226531056	-1	2	2	667	45	51	45	41	37	37	37	37	37	37	37	37	37	37	37	2	2	2	2	2	2	2
L146174	-	ENST00000331057	146174	8213	16	22053363	1	2	2	641	48	49	43	41	37	37	37	37	37	37	37	37	37	37	37	2	2	2	2	2	2	2
L25833	POU2F3	ENST00000260264	25833	79608	11	119648698	1	2	2	875	30	59	42	41	32	32	32	32	32	32	32	32	32	32	32	2	2	2	2	2	2	2
L7803	PTP4A1	ENST00000229983	7803	10866	6	64279256	1	2	2	672	44	45	40	41	41	41	41	41	41	41	41	41	41	41	41	2	2	2	2	2	2	2
L5793	PTPRG	ENST00000295874	5793	731740	3	61504581	1	2	2	733	40	38	40	41	42	42	42	42	42	42	42	42	42	42	42	2	2	2	2	2	2	2
L5616	PRKY	ENST00000311978	5616	81922	Y	6845310	1	2	2	621	49	46	38	41	48	48	48	48	48	48	48	48	48	48	48	2	2	2	2	2	2	2
L126119	-	ENST00000293431	126119	5165	19	55706231	-1	2	2	694	43	36	36	41	43	43	43	43	43	43	43	43	43	43	43	2	2	2	2	2	2	2
L10655	DMRT2	ENST00000259622	10655	7197	9	1040354	1	2	2	954	27	36	36	41	14	14	14	14	14	14	14	14	14	14	14	2	2	2	2	2	2	2
L9248	GPR50	ENST00000218316	9248	4785	X	148985593	1	2	2	729	40	42	34	41	42	42	42	42	42	42	42	42	42	42	42	2	2	2	2	2	2	2
L6482	SIAT4A	ENST00000319914	6482	113018	8	134540751	-1	2	2	738	39	39	49	40	39	39	39	39	39	39	39	39	39	39	39	2	2	2	2	2	2	2
L10682	EBP	ENST00000276096	10682	6870	X	47426215	1	2	2	783	36	40	47	40	34	34	34	34	34	34	34	34	34	34	34	2	2	2	2	2	2	2
L146512	-	ENST00000301007	146512	1980	16	86370406	1	2	2	762	38	36	47	40	35	35	35	35	35	35	35	35	35	35	35	2	2	2	2	2	2	2
L29064	C14orf110	ENST00000332593	29064	4164	14	104356019	1	2	2	508	61	38	41	40	61	61	61	61	61	61	61	61	61	61	61	2	2	2	2	2	2	2
L10654	PMVK	ENST00000295520	10654	12262	1	152126259	-1	2	2	515	60	46	37	40	38	38	38	38	38	38	38	38	38	38	38	2	2	2	2	2	2	2
L80759	C6orf148	ENST00000257765	80759	39440	6	73968508	-1	2	2	781	36	46	36	40	35	35	35	35	35	35	35	35	35	35	35	2	2	2	2	2	2	2
L1080	CFTR	ENST00000003084	1080	188699	7	116674520	1	2	2	869	30	36	36	40	33	33	33	33	33	33	33	33	33	33	33	2	2	2	2	2	2	2
L79090	-	ENST00000317470	79090	15309	19	50373335	-1	2	2	776	36	35	35	40	35	35	35	35	35	35	35	35	35	35	35	2	2	2	2	2	2	2
L5737	PTGFR	ENST00000241946	5737	47375	1	78379436	1	2	2	966	26	34	33	40	26	26	26	26	26	26	26	26	26	26	26	2	2	2	2	2	2	2
L80007	-	ENST00000239022	80007	22748	10	124254105	-1	2	2	840	32	35	32	40	34	34	34	34	34	34	34	34	34	34	34	2	2	2	2	2	2	2
L23098	SARM1	ENST00000003834	23098	28940	17	26844690	1	2	2	775	36	33	27	40	41	41	41	41	41	41	41	41	41	41	41	2	2	2	2	2	2	2
L27044	-	ENST00000308991	27044	440422	7	126846715	1	2	2	742	39	29	25	40	41	41	41	41	41	41	41	41	41	41	41	2	2	2	2	2	2	2
L5731	PTGER1	ENST00000292513	5731	1761	19	14446132	-1	2	2	949	27	41	21	40	28	28	28	28	28	28	28	28	28	28	28	2	2	2	2	2	2	2
L9456	HOMER1	ENST00000334082	9456	139873	5	78893732	-1	2	2	598	52	35	55	39	51	51	51	51	51	51	51	51	51	51	51	2	2	2	2	2	2	2
L64745	-	ENST00000298680	64745	7054	14	19448267	1	2	2	676	44	35	52	39	45	45	45	45	45	45	45	45	45	45	45	2	2	2	2	2	2	2
L9597	-	ENST00000297163	9597	5375	5	135546795	-1	2	2	746	39	41	48	39	99	99	99	99	99	99	99	99	99	99	99	2	2	2	2	2	2	2
L5495	PPM1B	ENST00000321481	5495	65196	2	44370551	1	2	2	806	34	39	48	39	32	32	32	32	32	32	32	32	32	32	32	1	2	2	2	2	2	2
L171586	ABHD3	ENST00000289119	171586	53869	18	17536713	-1	2	2	715	41	38	48	39	40	40	40	40	40	40	40	40	40	40	40	2	2	2	2	2	2	2
L5651	PRSS7	ENST00000284885	5651	134284	21	18697844	-1	2	2	616	50	34	48	39	29	29	29	29	29	29	29	29	29	29	29	2	2	2	2	2	2	2
L1418	CRYGA	ENST00000304502	1418	2929	2	209230935	-1	2	2	721	41	42	47	39	33	33	33	33	33	33	33	33	33	33	33	2	2	2	2	2	2	2
L1997	ELF1	ENST00000239882	1997	50026	13	39354190	-1	2	2	917	28	35	47	39	28	28	28	28	28	28	28	28	28	28	28	2	2	2	2	2	2	2
L148789	-	ENST00000294976	148789	54261	1	232708930	-1	2	2	785	36	44	44	39	33	33	33	33	33	33	33	33	33	33	33	2	2	2	2	2	2	2
L9034	CCRL2	ENST00000265548	9034	2335	3	46409271	1	2	2	731	40	51	43	39	39	39	39	39	39	39	39	39	39	39	39	2	2	2	2	2	2	2
L79677	SMC6L1	ENST00000323912	79677	89980	2	17919573	-1	2	2	718	41	41	42	39	41	41	41	41	41	41	41	41	41	41	41	2	2	2	2	2	2	2
L59345	GNB4	ENST00000232564	59345	52370	3	180490284	-1	2	2	622	49	50	39	39	49	49	49	49	49	49	49	49	49	49	49	2	2	2	2	2	2	2
L23587	-	ENST00000302268	23587	7696	17	7356120	1	2	2	668	45	38	39	39	47	47	47	47	47	47	47	47	47	47	47	2	2	2	2	2	2	2
L83894	-	ENST00000260021	83894	238805	4	148444616	-1	2	2	757	38	27	38	39	39	39	39	39	39	39	39	39	39	39	39	2	2	2	2	2	2	2
L23401	FRAT2	ENST00000315575	23401	702	10	98758916	-1	2	2	707	42	46	35	39	43	43	43	43	43	43	43	43	43	43	43	2	2	2	2	2	2	2
L10023	FRAT1	ENST00000298792	10023	2651	10	98743609	1	2	2	770	37	36	34	39	38	38	38	38	38	38	38	38	38	38	38	2	2	2	2	2	2	2
L1962	EHHADH	ENST00000231887	1962	63403	3	186292729	-1	2	2	1008	24	26	34	39	24	24	24	24	24	24	24	24	24	24	24	2	2	2	2	2	2	2
L23564	DDAH2	ENST00000229707	23564	3222	6	31802316	-1	2	2	964	26	28	28	39	30	30	30	30	30	30	30	30	30	30	30	2	2	2	2	2	2	2
L10605	-	ENST00000306846	10605	30819	5	43602691	-1	2	2	903	29	31	27	39	26	26	26	26	26	26	26	26	26	26	26	2	2	2	2	2	2	2
L84078	-	ENST00000239890	84078	2055	13	39566393	-1	2	2	596	52	39	61	38	53	53	53	53	53	53	53	53	53	53	53	2	2	2	2	2	2	2
L6656	SOX1	ENST00000330949	6656	4108	13	110669914	1	2	2	634	49	46	57	38	47	47	47	47	47	47	47	47	47	47	47	2	2	2	2	2	2	2
L84747	-	ENST00000324104	84747	2537	12	119570859	1	2	2	816	34	34	43	38	34	34	34	34	34	34	34	34	34	34	34	2	2	2	2	2	2	2
L3642	INSM1	ENST00000310227	3642	2826	20	20343765	1	2	2	697	43	50	42	38	47	47	47	47	47	47	47	47	47	47	47	2	2	2	2	2	2	2
L23399	DULLARD	ENST00000318988	23399	8105	17	7355828	-1	2	2	669	45	38	39	38	47	47	47	47	47	47	47	47	47	47	47	2	2	2	2	2	2	2
L79171	-	ENST00000262633	79171	8615	19	40811812	1	2	2	755	38	45	34	38	27	27	27	27	27	27	27	27	27	27	27	2	2	2	2	2	2	2
L10123	ARL7	ENST00000328799	10123	579	2	235691980	-1	2	2	999	25	34	34	38	27	27	27	27	27	27	27	27	27	27	27	2	2	2	2	2	2	2
L65983	-	ENST00000285689	65983	70946	5	125835317	1	2	2	879	30	26	33	38	33	33	33	33	33	33	33	33	33	33	33	2	2	2	2	2	2	2
L83881	MIXL1	ENST00000331353	83881	2131	1	223386014	1	2	2	832	33	33	32	38	32	32	32	32	32	32	32	32	32	32	32	2	2	2	2	2	2	2
L25793	FBXO7	ENST00000266087	25793	23809	22	31195544	1	2	2	728	40	43	31	38	36	36	36	36	36	36	36	36	36	36	36	2	2	2	2	2	2	2
L4803	NGFB	ENST00000256655	4803	52319	1	115179584	-1	2	2	872	30	33	30	38	30	30	30	30	30	30	30	30	30	30	30	2	2	2	2	2	2	2
L11177	BAZ1A	ENST00000318814	11177	122911	14	33334892	-1	2	2	937	27	32	30	38	14	14	14	14	14	14	14	14	14	14	14	2	2	2	2	2	2	2
L280659	SSX8	ENST00000288839	280659	10821	X	51618969	1	2	2	647	47	36	28	38	24	24	24	24	24	24	24	24	24	24	24	2	2	2	2	2	2	2
L9794	MAML1	ENST00000292599	9794	44440	5	179269509	1	2	2	745	39	30	25	38	34	34	34	34	34	34	34	34	34	34	34	2	2	2	2	2	2	2
L10516	FBLN5	ENST00000334052	10516	78275	14	90404076	-1	2	2	894	29	24	25	38	75	75	75	75	75	75	75	75	75	75	75	2	2	2	2	2	2	2
L255239	ANKK1	ENST00000303941	255239	12630	11	112796162	1	2	2	696	43	40	50	37	42	42	42	42	42	42	42	42	42	42	42	2	2	2	2	2	2	2
L3312	HSPA8	ENST00000227378	3312	4642	11	122470496	-1	2	2	636	48	41	47	37	48	48	48	48	48	48	48	48	48	48	48	2	2	2	2	2	2	2
L6759	SSX4	ENST00000298397	6759	9818	X	47288950	1	2	2	811	34	38	46	37	32	32	32	32	32	32	32	32	32	32	32	2	2	2	2	2	2	2
L55435	-	ENST00000274000	55435	38223	4	113611801	1	2	2	614	50	46	45	37	49	49	49	49	49	49	49	49	49	49	49	2	2	2	2	2	2	2
L55861	C20orf35	ENST00000244071	55861	4154	20	44720521	1	2	2	967	26	26	41	37	30	30	30	30	30	30	30	30	30	30	30	2	2	2	2	2	2	2
L56267	-	ENST00000260508	56267	56997	1	88925372	-1	2	2	826	33	28	39	37	29	29	29	29	29	29	29	29	29	29	29	2	2	2	2	2	2	2
L7936	RDBP,RD	ENST00000307470	7936	6905	6	32030962	-1	2	2	771	37	27	39	37	132	132	132	132	132	132	132	132	132	132	132	2	2	2	2	2	2	2
L2	A2M	ENST00000318602	2	48194	12	9159764	-1	2	2	749	38	41	36	37	38	38	38	38	38	38	38	38	38	38	38	2	2	2	2	2	2	2
L203260	-	ENST00000291149	203260	2882	9	35648303	1	2	2	847	32	32	36	37	37	37	37	37	37	37	37	37	37	37	37	2	2	2	2	2	2	2
L8974	P4HA2	ENST00000310952	8974	35206	5	131639724	-1	2	2	619	49	47	33	37	50	50	50	50	50	50	50	50	50	50	50	2	2	2	2	2	2	2
L7371	UMPK	ENST00000271395	7371	80446	1	162984267	1	2	2	1012	24	32	33	37	25	25	25	25	25	25	25	25	25	25	25	2	2	2	2	2	2	2
L9241	SYM1,NOG	ENST00000332822	9241	1273	17	55145913	1	2	2	1019	24	31	32	37	25	25	25	25	25	25	25	25	25	25	25	2	2	2	2	2	2	2
L6013	RLN1	ENST00000223862	6013	4905	9	5329873	-1	2	2	889	29	41	29	37	22	22	22	22	22	22	22	22	22	22	22	2	2	2	2	2	2	2
L10891	PPARGC1	ENST00000264867	10891	98056	4	23642583	-1	2	2	963	26	20	27	37	79	79	79	79	79	79	79	79	79	79	79	2	2	2	2	2	2	2
L7047	TGM4	ENST00000296125	7047	39984	3	44876695	1	2	2	734	40	39	52	36	42	42	42	42	42	42	42	42	42	42	42	2	2	2	2	2	2	2
L489	ATP2A3	ENST00000309890	489	40568	17	4074326	-1	2	2	562	55	55	50	36	55	55	55	55	55	55	55	55	55	55	55	2	2	2	2	2	2	2
L10868	USP20	ENST00000315480	10868	29306	9	127990847	1	2	2	686	43	42	45	36	41	41	41	41	41	41	41	41	41	41	41	2	2	2	2	2	2	2
L128653	C20orf141	ENST00000217366	128653	819	20	2790657	1	2	2	888	29	35	43	36	31	31	31	31	31	31	31	31	31	31	31	2	2	2	2	2	2	2
L64397	-	ENST00000263805	64397	44709	15	40465786	-1	2	2	821	33	31	42	36	33	33	33	33	33	33	33	33	33	33	33	2	2	2	2	2	2	2
L23568	-	ENST00000219204	23568	8470	16	57054435	1	2	2	741	39	37	37	36	39	39	39	39	39	39	39	39	39	39	39	2	2	2	2	2	2	2
L7225	TRPC6	ENST00000260226	7225	130974	11	100992376	-1	2	2	687	43	26	35	36	42	42	42	42	42	42	42	42	42	42	42	2	2	2	2	2	2	2
L11251	GPR44	ENST00000332539	11251	5038	11	60398804	-1	2	2	681	44	25	34	36	43	43	43	43	43	43	43	43	43	43	43	2	2	2	2	2	2	2
L54822	TRPM7	ENST00000313478	54822	125069	15	48694999	-1	2	2	1023	23	31	33	36	23	23	23	23	23	23	23	23	23	23	23	2	2	2	2	2	2	2
L7058	THBS2	ENST00000335061	7058	38246	6	169410637	-1	2	2	1020	24	38	32	36	21	21	21	21	21	21	21	21	21	21	21	2	2	2	2	2	2	2
L1804	DPP6	ENST00000332007	1804	934285	7	153141646	1	2	2	673	44	28	31	36	44	44	44	44	44	44	44	44	44	44	44	2	2	2	2	2	2	2
L158471	-	ENST00000286521	158471	82821	9	74978122	-1	2	2	846	32	26	27	36	34	34	34	34	34	34	34	34	34	34	34	2	2	2	2	2	2	2
L83716	-	ENST00000262424	83716	89496	16	84633303	1	2	2	803	34	26	26	36	56	56	56	56	56	56	56	56	56	56	56	2	2	2	2	2	2	2
L25924	MYRIP	ENST00000302541	25924	450502	3	39811895	1	2	2	799	35	33	25	36	34	34	34	34	34	34	34	34	34	34	34	2	2	2	2	2	2	2
L2801	GOLGA2	ENST00000300446	2801	19459	9	126414311	-1	2	2	557	56	52	48	35	53	53	53	53	53	53	53	53	53	53	53	2	2	2	2	2	2	2
L4502	MT2A	ENST00000245185	4502	913	16	56417893	1	2	2	501	61	50	42	35	50	50	50	50	50	50	50	50	50	50	50	2	2	2	2	2	2	2
L9220	TIAF1	ENST00000333237	9220	106893	17	27652992	-1	2	2	699	43	29	39	35	33	33	33	33	33	33	33	33	33	33	33	2	2	2	2	2	2	2
L81875	-	ENST00000313146	81875	5815	1	153915019	-1	2	2	657	46	35	38	35	45	45	45	45	45	45	45	45	45	45	45	2	2	2	2	2	2	2
L27345	KCNMB4	ENST00000258111	27345	64917	12	69046329	1	2	2	842	32	39	37	35	31	31	31	31	31	31	31	31	31	31	31	2	2	2	2	2	2	2
L9576	SPAG6	ENST00000263007	9576	72140	10	22638405	1	2	2	727	40	36	37	35	39	39	39	39	39	39	39	39	39	39	39	2	2	2	2	2	2	2
L84953	-	ENST00000256186	84953	65322	11	12279679	1	2	2	892	29	35	34	35	30	30	30	30	30	30	30	30	30	30	30	2	2	2	2	2	2	2
L255104	-	ENST00000294542	255104	104079	1	19583086	-1	2	2	899	29	28	33	35	29	29	29	29	29	29	29	29	29	29	29	2	2	2	2	2	2	2
L55289	-	ENST00000302740	55289	361717	2	111585351	1	2	2	992	25	30	32	35	24	24	24	24	24	24	24	24	24	24	24	2	2	2	2	2	2	2
L9308	CD83	ENST00000262078	9308	19238	6	14225845	1	2	2	777	36	29	31	35	33	33	33	33	33	33	33	33	33	33	33	2	2	2	2	2	2	2
L1267	CNP	ENST00000310262	1267	8404	17	40491953	1	2	2	868	31	31	30	35	28	28	28	28	28	28	28	28	28	28	28	2	2	2	2	2	2	2
L11174	ADAMTS6	ENST00000261306	11174	259297	5	64785405	-1	2	2	834	32	26	30	35	44	44	44	44	44	44	44	44	44	44	44	2	2	2	2	2	2	2
L283431	-	ENST00000266754	283431	51195	12	99469957	1	2	2	876	30	20	24	35	24	24	24	24	24	24	24	24	24	24	24	2	2	2	2	2	2	2
L9902	MRC2	ENST00000303375	9902	65850	17	61178419	1	2	2	1022	23	26	19	35	23	23	23	23	23	23	23	23	23	23	23	2	2	2	2	2	2	2
L55163	-	ENST00000225573	55163	6718	17	46493575	1	2	2	941	27	38	37	34	25	25	25	25	25	25	25	25	25	25	25	2	2	2	2	2	2	2
L64710	-	ENST00000264531	64710	32884	1	202896731	-1	2	2	739	39	36	37	34	30	30	30	30	30	30	30	30	30	30	30	2	2	2	2	2	2	2
L79413	ZBED2	ENST00000317012	79413	654	3	112633946	-1	2	2	817	34	27	37	34	33	33	33	33	33	33	33	33	33	33	33	2	2	2	2	2	2	2
L8825	LIN7A	ENST00000261203	8825	140502	12	79834162	-1	2	2	838	32	41	36	34	34	34	34	34	34	34	34	34	34	34	34	2	2	2	2	2	2	2
L84684	INSM2	ENST00000307169	84684	3013	14	33993287	1	2	2	831	33	36	36	34	23	23	23	23	23	23	23	23	23	23	23	2	2	2	2	2	2	2
L8241	RBM10	ENST00000333242	8241	41563	X	46050631	1	2	2	790	36	30	36	34	51	51	51	51	51	51	51	51	51	51	51	2	2	2	2	2	2	2
L58490	C20orf77	ENST00000217394	58490	59161	20	37347482	1	2	2	802	34	35	35	34	34	34	34	34	34	34	34	34	34	34	34	2	2	2	2	2	2	2
L4634	MYL3	ENST00000292327	4634	5201	3	46865526	-1	2	2	716	41	30	34	34	41	41	41	41	41	41	41	41	41	41	41	2	2	2	2	2	2	2
L79731	-	ENST00000281038	79731	138474	11	78012028	-1	2	2	860	31	30	32	34	26	26	26	26	26	26	26	26	26	26	26	2	2	2	2	2	2	2
L140838	C20orf147	ENST00000304788	140838	11047	20	25599621	-1	2	2	723	41	30	29	34	42	42	42	42	42	42	42	42	42	42	42	2	2	2	2	2	2	2
L10641	-	ENST00000232501	10641	3561	3	50347498	-1	2	2	839	32	31	28	34	33	33	33	33	33	33	33	33	33	33	33	2	2	2	2	2	2	2
L10272	FSTL3	ENST00000166139	10272	6983	19	627403	1	2	2	1136	19	33	25	34	17	17	17	17	17	17	17	17	17	17	17	2	2	2	2	2	2	2
L23466	CBX6	ENST00000216083	23466	6005	22	37511257	-1	2	2	913	28	34	24	34	30	30	30	30	30	30	30	30	30	30	30	2	2	2	2	2	2	2
L79906	-	ENST00000263742	79906	70298	1	2192406	-1	2	2	1027	23	25	23	34	27	27	27	27	27	27	27	27	27	27	27	2	2	2	2	2	2	2
L51696	HECA	ENST00000230165	51696	45682	6	139436819	1	2	2	710	41	42	46	33	37	37	37	37	37	37	37	37	37	37	37	2	2	2	2	2	2	2
L23047	APRIN	ENST00000261578	23047	191534	13	30958624	1	2	2	671	44	37	44	33	35	35	35	35	35	35	35	35	35	35	35	2	2	2	2	2	2	2
L8643	PTCH2	ENST00000236083	8643	20530	1	44721910	-1	2	2	824	33	30	42	33	31	31	31	31	31	31	31	31	31	31	31	2	2	2	2	2	2	2
L2919	CXCL1	ENST00000296031	2919	1845	4	75201360	1	2	2	786	36	24	38	33	38	38	38	38	38	38	38	38	38	38	38	2	2	2	2	2	2	2
L54893	-	ENST00000300162	54893	52642	15	28999841	-1	2	2	761	38	39	37	33	38	38	38	38	38	38	38	38	38	38	38	2	2	2	2	2	2	2
L23287	AGTPBP1	ENST00000337006	23287	195435	9	83814008	-1	2	2	685	43	30	37	33	48	48	48	48	48	48	48	48	48	48	48	2	2	2	2	2	2	2
L51093	-	ENST00000271536	51093	7649	1	153915689	1	2	2	689	43	31	35	33	42	42	42	42	42	42	42	42	42	42	42	2	2	2	2	2	2	2
L1428	CRYM	ENST00000219599	1428	19796	16	21256194	-1	2	2	1003	24	28	33	33	25	25	25	25	25	25	25	25	25	25	25	2	2	2	2	2	2	2
L55653	BCAS4	ENST00000262591	55653	82133	20	50097003	1	2	2	871	30	39	32	33	33	33	33	33	33	33	33	33	33	33	33	2	2	2	2	2	2	2
L6777	STAT5B	ENST00000293328	6777	74998	17	40801646	-1	2	2	867	31	41	31	33	29	29	29	29	29	29	29	29	29	29	29	2	2	2	2	2	2	2
L55580	-	ENST00000263632	55580	85237	2	55621282	-1	2	2	800	34	32	31	33	34	34	34	34	34	34	34	34	34	34	34	2	2	2	2	2	2	2
L9575	CLOCK	ENST00000309964	9575	114338	4	56328539	-1	2	2	1059	22	29	30	33	22	22	22	22	22	22	22	22	22	22	22	2	2	2	2	2	2	2
L1633	DCK	ENST00000286648	1633	37222	4	72325643	1	2	2	1158	19	25	30	33	20	20	20	20	20	20	20	20	20	20	20	2	2	2	2	2	2	2
L54877	ZCCHC2	ENST00000269499	54877	62469	18	58340463	1	2	2	782	36	39	29	33	35	35	35	35	35	35	35	35	35	35	35	2	2	2	2	2	2	2
L6182	MRPL12	ENST00000332396	6182	4141	17	80366335	1	2	2	906	29	42	26	33	28	28	28	28	28	28	28	28	28	28	28	2	2	2	2	2	2	2
L84295	PHF6	ENST00000332070	84295	55478	X	132212949	1	2	2	921	28	42	26	33	28	28	28	28	28	28	28	28	28	28	28	2	2	2	2	2	2	2
L79903	-	ENST00000337399	79903	41121	16	3494020	1	2	2	767	37	31	26	33	36	36	36	36	36	36	36	36	36	36	36	2	2	2	2	2	2	2
L353345	-	ENST00000334425	353345	918	7	37520776	1	2	2	833	33	27	23	33	49	49	49	49	49	49	49	49	49	49	49	2	2	2	2	2	2	2
L114	ADCY8	ENST00000286355	114	262074	8	132011261	-1	2	2	798	35	30	21	33	20	20	20	20	20	20	20	20	20	20	20	2	2	2	2	2	2	2
L84270	-	ENST00000297949	84270	17070	9	91199904	1	2	2	1092	21	19	21	33	20	20	20	20	20	20	20	20	20	20	20	2	2	2	2	2	2	2
L221687	-	ENST00000337460	221687	54770	6	14033443	1	2	2	1039	23	30	19	33	23	23	23	23	23	23	23	23	23	23	23	2	2	2	2	2	2	2
L5093	PCBP1	ENST00000303577	5093	1634	2	70289233	1	2	2	902	29	29	19	33	32	32	32	32	32	32	32	32	32	32	32	2	2	2	2	2	2	2
L317762	C14orf65	ENST00000325146	317762	489	14	97971338	-1	2	2	1066	22	22	19	33	22	22	22	22	22	22	22	22	22	22	22	2	2	2	2	2	2	2
L6531	SLC6A3	ENST00000270349	6531	52642	5	1498288	-1	2	2	656	46	38	48	32	43	43	43	43	43	43	43	43	43	43	43	2	2	2	2	2	2	2
L55336	FBXL8	ENST00000258200	55336	4187	16	66970128	1	2	2	645	47	49	41	32	49	49	49	49	49	49	49	49	49	49	49	2	2	2	2	2	2	2
L257019	-	ENST00000304195	257019	295453	9	81610476	-1	2	2	815	34	30	41	32	32	32	32	32	32	32	32	32	32	32	32	2	2	2	2	2	2	2
L1018	CDK3	ENST00000293215	1018	26740	17	74572464	1	2	2	753	38	36	39	32	44	44	44	44	44	44	44	44	44	44	44	2	2	2	2	2	2	2
L57678	-	ENST00000265276	57678	33895	10	113608105	-1	2	2	805	34	28	39	32	42	42	42	42	42	42	42	42	42	42	42	2	2	2	2	2	2	2
L4779	NFE2L1	ENST00000323642	4779	13117	17	46600359	1	2	2	835	32	38	36	32	21	21	21	21	21	21	21	21	21	21	21	2	2	2	2	2	2	2
L54982	CLN6	ENST00000249806	54982	22717	15	66237866	-1	2	2	756	38	38	35	32	23	23	23	23	23	23	23	23	23	23	23	2	2	2	2	2	2	2
L81929	-	ENST00000262124	81929	39503	18	12938024	1	2	2	961	26	29	34	32	25	25	25	25	25	25	25	25	25	25	25	2	2	2	2	2	2	2
L51512	GTSE1	ENST00000332036	51512	33895	22	44905053	1	2	2	885	29	38	33	32	27	27	27	27	27	27	27	27	27	27	27	2	2	2	2	2	2	2
L6646	SOAT1	ENST00000320522	6646	61436	1	176502398	1	2	2	1044	22	29	31	32	22	22	22	22	22	22	22	22	22	22	22	2	2	2	2	2	2	2
L11185	INMT	ENST00000013222	11185	5243	7	30534023	1	2	2	1100	20	32	29	32	27	27	27	27	27	27	27	27	27	27	27	2	2	2	2	2	2	2
L282810	MGEA6	ENST00000280083	282810	84046	14	37726389	1	2	2	878	30	40	28	32	28	28	28	28	28	28	28	28	28	28	28	2	2	2	2	2	2	2
L54912	-	ENST00000302217	54912	2798	2	102129752	1	2	2	772	37	24	27	32	23	23	23	23	23	23	23	23	23	23	23	2	2	2	2	2	2	2
L79759	-	ENST00000300849	79759	13333	16	31121564	-1	2	2	848	32	33	26	32	32	32	32	32	32	32	32	32	32	32	32	2	2	2	2	2	2	2
L10157	AASS	ENST00000310918	10157	68082	7	121338771	-1	2	2	726	40	32	26	32	20	20	20	20	20	20	20	20	20	20	20	2	2	2	2	2	2	2
L7869	SEMA3B	ENST00000316279	7869	8379	3	50265611	1	2	2	791	35	27	26	32	33	33	33	33	33	33	33	33	33	33	33	2	2	2	2	2	2	2
L85480	-	ENST00000274454	85480	6714	5	110481994	1	2	2	862	31	19	25	32	22	22	22	22	22	22	22	22	22	22	22	2	2	2	2	2	2	2
L5726	TAS2R38	ENST00000333797	5726	1002	7	141080766	-1	2	2	907	29	25	23	32	50	50	50	50	50	50	50	50	50	50	50	2	2	2	2	2	2	2
L55092	-	ENST00000303840	55092	66644	1	14842926	1	2	2	864	31	28	40	31	30	30	30	30	30	30	30	30	30	30	30	2	2	2	2	2	2	2
L7128	TNFAIP3	ENST00000237289	7128	15862	6	138169151	1	2	2	779	36	42	37	31	22	22	22	22	22	22	22	22	22	22	22	2	2	2	2	2	2	2
L23673	STX12	ENST00000236419	23673	51032	1	27704471	1	2	2	891	29	31	36	31	32	32	32	32	32	32	32	32	32	32	32	2	2	2	2	2	2	2
L9675	-	ENST00000252012	9675	50394	20	37347252	-1	2	2	801	34	35	35	31	34	34	34	34	34	34	34	34	34	34	34	2	2	2	2	2	2	2
L11024	LILRA1	ENST00000251372	11024	8563	19	59796937	1	2	2	856	31	34	35	31	30	30	30	30	30	30	30	30	30	30	30	2	2	2	2	2	2	2
L25805	-	ENST00000224324	25805	5244	10	28970459	1	2	2	887	29	28	35	31	27	27	27	27	27	27	27	27	27	27	27	2	2	2	2	2	2	2
L55765	-	ENST00000295551	55765	24195	1	198148926	1	2	2	809	34	33	33	31	35	35	35	35	35	35	35	35	35	35	35	2	2	2	2	2	2	2
L127707	-	ENST00000325337	127707	2434	1	18240947	1	2	2	789	36	29	33	31	33	33	33	33	33	33	33	33	33	33	33	2	2	2	2	2	2	2
L4343	MOV10	ENST00000285730	4343	26038	1	112516047	1	2	2	880	30	20	33	31	29	29	29	29	29	29	29	29	29	29	29	2	2	2	2	2	2	2
L348013	-	ENST00000327348	348013	52780	13	112551846	-1	2	2	927	28	26	32	31	28	28	28	28	28	28	28	28	28	28	28	2	2	2	2	2	2	2
L9459	ARHGEF6	ENST00000250617	9459	115788	X	134569110	-1	2	2	1114	20	24	31	31	9	9	9	9	9	9	9	9	9	9	9	2	2	2	2	2	2	2
L5529	PPP2R5E	ENST00000284134	5529	168738	14	62000133	-1	2	2	1118	20	23	31	31	9	9	9	9	9	9	9	9	9	9	9	2	2	2	2	2	2	2
L54058	C21orf58	ENST00000310126	54058	22742	21	46599991	-1	2	2	977	26	31	30	31	27	27	27	27	27	27	27	27	27	27	27	2	2	2	2	2	2	2
L9956	HS3ST2	ENST00000261374	9956	101798	16	22792413	1	2	2	1030	23	34	29	31	23	23	23	23	23	23	23	23	23	23	23	2	2	2	2	2	2	2
L26015	-	ENST00000304330	26015	27067	15	39552499	-1	2	2	793	35	33	28	31	33	33	33	33	33	33	33	33	33	33	33	2	2	2	2	2	2	2
L55037	-	ENST00000254630	55037	31947	2	86307910	1	2	2	1086	21	25	28	31	20	20	20	20	20	20	20	20	20	20	20	2	2	2	2	2	2	2
L9653	HS2ST1	ENST00000284064	9653	254523	1	86802955	1	2	2	829	33	39	27	31	27	27	27	27	27	27	27	27	27	27	27	2	2	2	2	2	2	2
L483	ATP1B3	ENST00000286371	483	49739	3	142916553	1	2	2	1047	22	31	27	31	24	24	24	24	24	24	24	24	24	24	24	2	2	2	2	2	2	2
L2538	G6PC	ENST00000253801	2538	12572	17	41425980	1	2	2	1239	17	21	27	31	14	14	14	14	14	14	14	14	14	14	14	2	2	2	2	2	2	2
L135112	NCOA7	ENST00000318575	135112	147611	6	126082877	1	2	2	1230	17	18	26	31	39	39	39	39	39	39	39	39	39	39	39	2	2	2	2	2	2	2
L51701	-	ENST00000262393	51701	152896	17	26515252	1	2	2	820	33	46	25	31	28	28	28	28	28	28	28	28	28	28	28	2	2	2	2	2	2	2
L220929	-	ENST00000331737	220929	5587	10	31143303	-1	2	2	908	29	24	23	31	51	51	51	51	51	51	51	51	51	51	51	2	2	2	2	2	2	2
L57708	-	ENST00000335273	57708	60337	1	66761736	1	2	2	797	35	18	23	31	28	28	28	28	28	28	28	28	28	28	28	2	2	2	2	2	2	2
L4232	MEST	ENST00000223215	4232	14201	7	129684932	1	2	2	870	30	30	22	31	34	34	34	34	34	34	34	34	34	34	34	2	2	2	2	2	2	2
L145501	-	ENST00000216481	145501	24454	14	75955234	-1	2	2	1050	22	18	22	31	26	26	26	26	26	26	26	26	26	26	26	2	2	2	2	2	2	2
L80895	ILKAP	ENST00000254654	80895	33293	2	239399086	-1	2	2	780	36	32	21	31	39	39	39	39	39	39	39	39	39	39	39	2	2	2	2	2	2	2
L25957	-	ENST00000311282	25957	24982	6	99918782	-1	2	2	825	33	35	19	31	24	24	24	24	24	24	24	24	24	24	24	2	2	2	2	2	2	2
L51016	C14orf122	ENST00000216799	51016	2631	14	22600933	-1	2	2	836	32	22	19	31	34	34	34	34	34	34	34	34	34	34	34	2	2	2	2	2	2	2
L11162	NUDT6	ENST00000304430	11162	29922	4	124302548	-1	2	2	788	36	43	55	30	38	38	38	38	38	38	38	38	38	38	38	2	2	2	2	2	2	2
L9873	-	ENST00000311172	9873	305301	11	72579399	-1	2	2	859	31	34	43	30	31	31	31	31	31	31	31	31	31	31	31	2	2	2	2	2	2	2
L159963	-	ENST00000280467	159963	30340	11	26707855	-1	2	2	692	43	42	41	30	55	55	55	55	55	55	55	55	55	55	55	2	2	2	2	2	2	2
L9610	RIN1	ENST00000311320	9610	4448	11	65879360	-1	2	2	851	32	38	39	30	30	30	30	30	30	30	30	30	30	30	30	2	2	2	2	2	2	2
L51605	-	ENST00000203001	51605	12688	20	5926173	-1	2	2	854	31	36	39	30	40	40	40	40	40	40	40	40	40	40	40	2	2	2	2	2	2	2
L85014	-	ENST00000290079	85014	999	9	135043116	1	2	2	976	26	37	34	30	19	19	19	19	19	19	19	19	19	19	19	2	2	2	2	2	2	2
L200942	-	ENST00000332780	200942	4851	3	49168080	1	2	2	611	51	29	33	30	46	46	46	46	46	46	46	46	46	46	46	2	2	2	2	2	2	2
L54963	URKL1	ENST00000318882	54963	16585	20	63314116	-1	2	2	1226	17	28	32	30	18	18	18	18	18	18	18	18	18	18	18	2	2	2	2	2	2	2
L10929	SFRS2	ENST00000293233	10929.6	3193	17	75330516	-1	2	2	630	49	43	31	30	51	51	51	51	51	51	51	51	51	51	51	2	2	2	2	2	2	2
L4900	NRGN	ENST00000284292	4900	7163	11	124147592	1	2	2	897	29	38	29	30	29	29	29	29	29	29	29	29	29	29	29	2	2	2	2	2	2	2
L84247	-	ENST00000332008	84247	342	22	43167510	-1	2	2	852	32	25	29	30	19	19	19	19	19	19	19	19	19	19	19	2	2	2	2	2	2	2
L134526	-	ENST00000307624	134526	63874	5	80774029	-1	2	2	865	31	33	26	30	34	34	34	34	34	34	34	34	34	34	34	2	2	2	2	2	2	2
L10957	PNRC1	ENST00000336032	10957	4383	6	89786093	1	2	2	947	27	30	26	30	27	27	27	27	27	27	27	27	27	27	27	2	2	2	2	2	2	2
L10971	YWHAQ	ENST00000238081	10971	47001	2	9792845	-1	2	2	971	26	22	25	30	26	26	26	26	26	26	26	26	26	26	26	2	2	2	2	2	2	2
L27332	-	ENST00000322750	27332	103026	2	71533450	1	2	2	1072	21	19	24	30	21	21	21	21	21	21	21	21	21	21	21	2	2	2	2	2	2	2
L54165	-	ENST00000292782	54165	36347	3	184019235	-1	2	2	984	25	38	23	30	25	25	25	25	25	25	25	25	25	25	25	2	2	2	2	2	2	2
L1105	CHD1	ENST00000284049	1105	70790	5	98338457	-1	2	2	1089	21	28	22	30	18	18	18	18	18	18	18	18	18	18	18	2	2	2	2	2	2	2
L55186	-	ENST00000324194	55186	34582	3	141981646	1	2	2	1232	17	26	22	30	18	18	18	18	18	18	18	18	18	18	18	2	2	2	2	2	2	2
L9993	DGCR2	ENST00000263196	9993	86162	22	17484516	-1	2	2	1292	15	26	20	30	14	14	14	14	14	14	14	14	14	14	14	2	2	2	2	2	2	2
L10855	HPSE	ENST00000311412	10855	42691	4	84714700	-1	2	2	866	31	32	19	30	23	23	23	23	23	23	23	23	23	23	23	2	2	2	2	2	2	2
L55721	-	ENST00000291358	55721	3006	1	32173756	1	2	2	898	29	34	18	30	29	29	29	29	29	29	29	29	29	29	29	2	2	2	2	2	2	2
L89894	-	ENST00000323857	89894	81519	12	110862896	-1	2	2	1153	19	23	18	30	20	20	20	20	20	20	20	20	20	20	20	2	2	2	2	2	2	2
L11104	KATNA1	ENST00000335643	11104	53765	6	149950347	-1	2	2	1040	23	19	18	30	19	19	19	19	19	19	19	19	19	19	19	2	2	2	2	2	2	2
L3675	ITGA3	ENST00000007722	3675	34114	17	48608369	1	2	2	982	25	30	34	29	23	23	23	23	23	23	23	23	23	23	23	2	2	2	2	2	2	2
L4299	MLLT2	ENST00000307793	4299	273082	4	88314558	1	2	2	849	32	41	33	29	26	26	26	26	26	26	26	26	26	26	26	2	2	2	2	2	2	2
L6879	TAF7	ENST00000313368	6879	1050	5	140728112	-1	2	2	925	28	29	32	29	30	30	30	30	30	30	30	30	30	30	30	2	2	2	2	2	2	2
L26585	CKTSF1B1	ENST00000300177	26585	16565	15	30726358	1	2	2	813	34	44	28	29	34	34	34	34	34	34	34	34	34	34	34	2	2	2	2	2	2	2
L56891	-	ENST00000012497	56891	5139	19	44886786	1	2	2	819	33	22	28	29	28	28	28	28	28	28	28	28	28	28	28	2	2	2	2	2	2	2
L129804	-	ENST00000331203	129804	49830	2	112991108	1	2	2	1117	20	26	26	29	18	18	18	18	18	18	18	18	18	18	18	2	2	2	2	2	2	2
L9987	HNRPDL	ENST00000295470	9987	7060	4	83809818	-1	2	2	828	33	35	25	29	34	34	34	34	34	34	34	34	34	34	34	2	2	2	2	2	2	2
L55203	LGI2	ENST00000282970	55203	27243	4	24783198	-1	2	2	1064	22	21	25	29	22	22	22	22	22	22	22	22	22	22	22	2	2	2	2	2	2	2
L51741	WWOX	ENST00000329729	51741	1112111	16	77913078	1	2	2	1069	22	36	23	29	22	22	22	22	22	22	22	22	22	22	22	2	2	2	2	2	2	2
L2626	GATA4	ENST00000335135	2626	55757	8	11599162	1	2	2	945	27	27	22	29	27	27	27	27	27	27	27	27	27	27	27	2	2	2	2	2	2	2
L5265	SERPINA1	ENST00000298844	5265	10415	14	92845165	-1	2	2	924	28	26	22	29	33	33	33	33	33	33	33	33	33	33	33	2	2	2	2	2	2	2
L7294	TXK	ENST00000264316	7294	67513	4	48051815	-1	2	2	1104	20	24	22	29	20	20	20	20	20	20	20	20	20	20	20	2	2	2	2	2	2	2
L55002	C13orf11	ENST00000279934	55002	59132	13	112093412	1	2	2	1063	22	26	20	29	22	22	22	22	22	22	22	22	22	22	22	2	2	2	2	2	2	2
L23769	FLRT1	ENST00000246841	23769	15038	11	63646722	1	2	2	702	42	33	33	28	41	41	41	41	41	41	41	41	41	41	41	2	2	2	2	2	2	2
L4152	MBD1	ENST00000269468	4152	12631	18	46059833	-1	2	2	844	32	45	32	28	32	32	32	32	32	32	32	32	32	32	32	2	2	2	2	2	2	2
L25879	-	ENST00000297579	25879	28259	8	104383525	1	2	2	810	34	29	32	28	21	21	21	21	21	21	21	21	21	21	21	2	2	2	2	2	2	2
L7818	DAP3	ENST00000245559	7818	49444	1	152875666	1	2	2	918	28	31	29	28	16	16	16	16	16	16	16	16	16	16	16	2	2	2	2	2	2	2
L8565	YARS	ENST00000257116	8565	42081	1	32785401	-1	2	2	841	32	27	27	28	32	32	32	32	32	32	32	32	32	32	32	2	2	2	2	2	2	2
L55536	-	ENST00000297208	55536	45000	7	21729833	-1	2	2	1321	15	15	25	28	16	16	16	16	16	16	16	16	16	16	16	2	2	2	2	2	2	2
L2827	GPR3	ENST00000315646	2827	3162	1	27323840	1	2	2	981	26	37	24	28	27	27	27	27	27	27	27	27	27	27	27	2	2	2	2	2	2	2
L10044	SH2D3C	ENST00000336055	10044	40316	9	125916957	-1	2	2	1138	19	29	24	28	22	22	22	22	22	22	22	22	22	22	22	2	2	2	2	2	2	2
L29086	-	ENST00000300965	29086	11893	19	17239252	1	2	2	986	25	24	21	28	19	19	19	19	19	19	19	19	19	19	19	2	2	2	2	2	2	2
L4665	NAB2	ENST00000300131	4665	6320	12	55769206	1	2	2	1035	23	32	19	28	27	27	27	27	27	27	27	27	27	27	27	2	2	2	2	2	2	2
L3767	KCNJ8,KCNJ11	ENST00000240662	3767.38	9859	12	21819014	-1	2	2	943	27	23	19	28	27	27	27	27	27	27	27	27	27	27	27	2	2	2	2	2	2	2
L56937	TMEPAI	ENST00000265626	56937	61505	20	56970379	-1	2	2	1113	20	25	18	28	20	20	20	20	20	20	20	20	20	20	20	2	2	2	2	2	2	2
L140689	CBLNL1	ENST00000064571	140689	8034	20	55265952	-1	2	2	1071	21	30	16	28	23	23	23	23	23	23	23	23	23	23	23	2	2	2	2	2	2	2
L55794	DDX28	ENST00000332395	55794	1623	16	67833341	-1	2	2	818	34	32	39	27	26	26	26	26	26	26	26	26	26	26	26	2	2	2	2	2	2	2
L10864	SLC22A7	ENST00000259734	10864	7273	6	43312857	1	2	2	874	30	22	39	27	31	31	31	31	31	31	31	31	31	31	31	2	2	2	2	2	2	2
L2321	FLT1	ENST00000282397	2321	191951	13	26867254	-1	2	2	684	43	36	38	27	43	43	43	43	43	43	43	43	43	43	43	2	2	2	2	2	2	2
L387	ARHA	ENST00000265538	387	52437	3	49408379	-1	2	2	884	29	34	38	27	25	25	25	25	25	25	25	25	25	25	25	2	2	2	2	2	2	2
L83482	SCRT1	ENST00000332135	83482	3817	8	145564744	-1	2	2	955	27	27	37	27	26	26	26	26	26	26	26	26	26	26	26	2	2	2	2	2	2	2
L23548	-	ENST00000263407	23548	41441	5	40801519	-1	2	2	794	35	32	36	27	47	47	47	47	47	47	47	47	47	47	47	2	2	2	2	2	2	2
L7465	WEE1	ENST00000299613	7465	14669	11	9559790	1	2	2	900	29	20	36	27	30	30	30	30	30	30	30	30	30	30	30	2	2	2	2	2	2	2
L9402	GRAP2	ENST00000323298	9402	70299	22	38540125	1	2	2	740	39	41	34	27	39	39	39	39	39	39	39	39	39	39	39	2	2	2	2	2	2	2
L80019	-	ENST00000298807	80019	72197	10	98923351	1	2	2	812	34	30	31	27	34	34	34	34	34	34	34	34	34	34	34	2	2	2	2	2	2	2
L25896	-	ENST00000271775	25896	95139	1	209265377	-1	2	2	861	31	22	28	27	30	30	30	30	30	30	30	30	30	30	30	2	2	2	2	2	2	2
L115827	-	ENST00000282878	115827	268473	5	57894818	1	2	2	973	26	25	27	27	25	25	25	25	25	25	25	25	25	25	25	2	2	2	2	2	2	2
L203259	C9orf25	ENST00000297620	203259	57607	9	34448568	-1	2	2	1091	21	32	26	27	19	19	19	19	19	19	19	19	19	19	19	2	2	2	2	2	2	2
L161502	-	ENST00000286732	161502	12655	15	79143436	1	2	2	975	26	25	26	27	25	25	25	25	25	25	25	25	25	25	25	2	2	2	2	2	2	2
L151477	-	ENST00000313064	151477	5918	2	232581595	-1	2	2	1130	20	21	26	27	18	18	18	18	18	18	18	18	18	18	18	2	2	2	2	2	2	2
L28992	-	ENST00000255681	28992	167503	11	63708893	-1	2	2	1151	19	24	25	27	21	21	21	21	21	21	21	21	21	21	21	2	2	2	2	2	2	2
L84308	-	ENST00000309212	84308	5846	1	1199975	-1	2	2	784	36	32	24	27	30	30	30	30	30	30	30	30	30	30	30	2	2	2	2	2	2	2
L10776	-	ENST00000249822	10776	22122	15	50577420	-1	2	2	857	31	21	24	27	21	21	21	21	21	21	21	21	21	21	21	2	2	2	2	2	2	2
L8187	ZNF239	ENST00000306006	8187	18215	10	43354015	-1	2	2	923	28	21	24	27	28	28	28	28	28	28	28	28	28	28	28	2	2	2	2	2	2	2
L84309	-	ENST00000304301	84309	2118	16	4744021	1	2	2	1121	20	19	24	27	21	21	21	21	21	21	21	21	21	21	21	2	2	2	2	2	2	2
L10683	DLL3	ENST00000205143	10683	9501	19	44681448	1	2	2	936	27	32	23	27	24	24	24	24	24	24	24	24	24	24	24	2	2	2	2	2	2	2
L11140	CDC37	ENST00000222005	11140	12392	19	10375200	-1	2	2	1142	19	23	23	27	19	19	19	19	19	19	19	19	19	19	19	2	2	2	2	2	2	2
L84881	-	ENST00000298317	84881	9240	11	125619200	-1	2	2	994	25	22	23	27	23	23	23	23	23	23	23	23	23	23	23	2	2	2	2	2	2	2
L112476	-	ENST00000300797	112476	3612	16	29861227	1	2	2	1213	18	21	23	27	18	18	18	18	18	18	18	18	18	18	18	2	2	2	2	2	2	2
L9415	FADS2	ENST00000257261	9415	51077	11	61359109	1	2	2	1152	19	20	23	27	19	19	19	19	19	19	19	19	19	19	19	2	2	2	2	2	2	2
L58528	RRAGD	ENST00000337758	58528	47072	6	90117385	-1	2	2	932	27	19	23	27	26	26	26	26	26	26	26	26	26	26	26	2	2	2	2	2	2	2
L4582	MUC1	ENST00000328530	4582	4261	1	152379476	-1	2	2	1220	18	21	22	27	18	18	18	18	18	18	18	18	18	18	18	2	2	2	2	2	2	2
L55972	-	ENST00000179656	55972	40238	7	87117696	-1	2	2	985	25	25	18	27	17	17	17	17	17	17	17	17	17	17	17	2	2	2	2	2	2	2
L64170	CARD9	ENST00000315908	64170	9703	9	134625404	-1	2	2	1210	18	28	13	27	21	21	21	21	21	21	21	21	21	21	21	2	2	2	2	2	2	2
L57176	VARS2L	ENST00000321897	57176	12243	6	30988230	1	2	2	893	29	23	33	26	30	30	30	30	30	30	30	30	30	30	30	2	2	2	2	2	2	2
L163479	-	ENST00000271311	163479	20333	1	108611645	1	2	2	896	29	25	32	26	26	26	26	26	26	26	26	26	26	26	26	2	2	2	2	2	2	2
L6134	RPL10	ENST00000303456	6134	645	19	12615733	-1	2	2	1608	10	22	32	26	14	14	14	14	14	14	14	14	14	14	14	2	2	2	2	2	2	2
L4477	MSMB	ENST00000298239	4477	13038	10	50894156	1	2	2	688	43	25	29	26	41	41	41	41	41	41	41	41	41	41	41	2	2	2	2	2	2	2
L80196	RNF34	ENST00000304444	80196	7420	12	120265913	1	2	2	998	25	31	28	26	31	31	31	31	31	31	31	31	31	31	31	2	2	2	2	2	2	2
L330	BIRC3	ENST00000337444	330	20271	11	101725911	1	2	2	1174	18	16	27	26	21	21	21	21	21	21	21	21	21	21	21	2	2	2	2	2	2	2
L1041	CDSN	ENST00000259726	1041	4846	6	31194452	-1	2	2	1087	21	30	26	26	21	21	21	21	21	21	21	21	21	21	21	2	2	2	2	2	2	2
L5314	PKHD1	ENST00000304707	5314	472279	6	51999259	-1	2	2	1215	18	27	26	26	13	13	13	13	13	13	13	13	13	13	13	2	2	2	2	2	2	2
L55719	C10orf6	ENST00000238961	55719	48950	10	102337307	1	2	2	1237	17	21	26	26	19	19	19	19	19	19	19	19	19	19	19	2	2	2	2	2	2	2
L51534	C6orf55	ENST00000319227	51534	73684	6	142448970	1	2	2	929	27	22	24	26	28	28	28	28	28	28	28	28	28	28	28	2	2	2	2	2	2	2
L9436	NCR2	ENST00000229454	9436	15089	6	41350382	1	2	2	912	28	25	20	26	28	28	28	28	28	28	28	28	28	28	28	2	2	2	2	2	2	2
L124773	-	ENST00000269127	124773	8912	17	58974291	1	2	2	877	30	24	20	26	27	27	27	27	27	27	27	27	27	27	27	2	2	2	2	2	2	2
L9600	PITPNM1	ENST00000294285	9600	13597	11	67048196	-1	2	2	1301	15	24	19	26	14	14	14	14	14	14	14	14	14	14	14	2	2	2	2	2	2	2
L219749	ZNF25	ENST00000332033	219749	26659	10	38269459	-1	2	2	873	30	23	19	26	27	27	27	27	27	27	27	27	27	27	27	2	2	2	2	2	2	2
L6601	SMARCC2	ENST00000303566	6601	26149	12	54869544	-1	2	2	1033	23	29	18	26	19	19	19	19	19	19	19	19	19	19	19	2	2	2	2	2	2	2
L54101	ANKRD3	ENST00000332512	54101	26204	21	42072797	-1	2	2	926	28	23	18	26	26	26	26	26	26	26	26	26	26	26	26	2	2	2	2	2	2	2
L79149	-	ENST00000254165	79149	6979	19	61431471	-1	2	2	970	26	16	18	26	34	34	34	34	34	34	34	34	34	34	34	2	2	2	2	2	2	2
L51292	GMPR2	ENST00000335073	51292	6798	14	22691776	1	2	2	1051	22	24	16	26	21	21	21	21	21	21	21	21	21	21	21	2	2	2	2	2	2	2
L203111	-	ENST00000318528	203111	29095	8	99033327	1	2	2	1068	22	23	16	26	21	21	21	21	21	21	21	21	21	21	21	2	2	2	2	2	2	2
L6903	TBCC	ENST00000244625	6903	1041	6	42760666	-1	2	2	1085	21	17	14	26	20	20	20	20	20	20	20	20	20	20	20	2	2	2	2	2	2	2
L7176	TPSG1,TPS1	ENST00000334002	7176.26	67062	16	1278850	-1	2	2	1192	18	28	13	26	21	21	21	21	21	21	21	21	21	21	21	2	2	2	2	2	2	2
L753	C18orf1	ENST00000326921	753	374652	18	13268102	1	2	2	695	43	34	42	25	38	38	38	38	38	38	38	38	38	38	38	2	2	2	2	2	2	2
L7205	TRIP6	ENST00000200457	7205	6033	7	100076435	1	2	2	886	29	36	32	25	31	31	31	31	31	31	31	31	31	31	31	2	2	2	2	2	2	2
L4493	MT1E	ENST00000306061	4493	9550	16	56426872	1	2	2	814	34	28	32	25	37	37	37	37	37	37	37	37	37	37	37	2	2	2	2	2	2	2
L2623	GATA1	ENST00000218266	2623	7592	X	47690957	1	2	2	837	32	21	32	25	42	42	42	42	42	42	42	42	42	42	42	2	2	2	2	2	2	2
L8618	CADPS	ENST00000283269	8618	477033	3	62818392	-1	2	2	952	27	35	31	25	21	21	21	21	21	21	21	21	21	21	21	2	2	2	2	2	2	2
L55118	CRTAC1	ENST00000298819	55118	165828	10	99455172	-1	2	2	1139	19	13	25	25	21	21	21	21	21	21	21	21	21	21	21	2	2	2	2	2	2	2
L8443	GNPAT	ENST00000235553	8443	36553	1	228411987	1	2	2	1193	18	28	24	25	9	9	9	9	9	9	9	9	9	9	9	2	2	2	2	2	2	2
L8402	SLC25A11	ENST00000225665	8402	2715	17	5043904	-1	2	2	988	25	21	23	25	26	26	26	26	26	26	26	26	26	26	26	2	2	2	2	2	2	2
L1856	DVL2	ENST00000005340	1856	9016	17	7338241	-1	2	2	957	26	16	23	25	27	27	27	27	27	27	27	27	27	27	27	2	2	2	2	2	2	2
L122416	ANKRD9	ENST00000286918	122416	1972	14	100965195	-1	2	2	1159	19	30	22	25	17	17	17	17	17	17	17	17	17	17	17	2	2	2	2	2	2	2
L27338	-	ENST00000264552	27338	6338	19	60610953	-1	2	2	1108	20	29	22	25	18	18	18	18	18	18	18	18	18	18	18	2	2	2	2	2	2	2
L58513	-	ENST00000248070	58513	80626	19	16414033	-1	2	2	1057	22	20	22	25	18	18	18	18	18	18	18	18	18	18	18	2	2	2	2	2	2	2
L1809	DPYSL3	ENST00000248320	1809	34153	5	146833036	-1	2	2	1231	17	26	21	25	18	18	18	18	18	18	18	18	18	18	18	2	2	2	2	2	2	2
L221416	-	ENST00000336600	221416	4550	6	44015192	1	2	2	1442	13	22	21	25	13	13	13	13	13	13	13	13	13	13	13	2	2	2	2	2	2	2
L7125	TNNC2	ENST00000217452	7125	4101	20	45141379	-1	2	2	914	28	20	21	25	25	25	25	25	25	25	25	25	25	25	25	2	2	2	2	2	2	2
L161779	PGBD4	ENST00000331918	161779	2234	15	32110329	1	2	2	1131	20	16	21	25	20	20	20	20	20	20	20	20	20	20	20	2	2	2	2	2	2	2
L8672	EIF4G3	ENST00000264211	8672	304064	1	20907350	-1	2	2	910	28	15	18	25	51	51	51	51	51	51	51	51	51	51	51	2	2	2	2	2	2	2
L79658	-	ENST00000305546	79658	340474	4	149231080	1	2	2	1175	18	22	17	25	21	21	21	21	21	21	21	21	21	21	21	2	2	2	2	2	2	2
L83698	CALN1	ENST00000329008	83698	491029	7	71155905	-1	2	2	1498	12	22	17	25	14	14	14	14	14	14	14	14	14	14	14	2	2	2	2	2	2	2
L4488	MSX2	ENST00000239243	4488	6296	5	174132525	1	2	2	1056	22	19	16	25	21	21	21	21	21	21	21	21	21	21	21	2	2	2	2	2	2	2
L7026	NR2F2	ENST00000332894	7026	8096	15	94603714	1	2	2	1221	18	21	14	25	21	21	21	21	21	21	21	21	21	21	21	2	2	2	2	2	2	2
L580	BARD1	ENST00000260947	580	81090	2	215876908	-1	2	2	972	26	24	13	25	27	27	27	27	27	27	27	27	27	27	27	2	2	2	2	2	2	2
L7096	TLR1	ENST00000308979	7096	8518	4	38703592	-1	2	2	850	32	37	34	24	32	32	32	32	32	32	32	32	32	32	32	2	2	2	2	2	2	2
L51301	-	ENST00000322348	51301	1362	5	74409935	-1	2	2	904	29	29	33	24	23	23	23	23	23	23	23	23	23	23	23	2	2	2	2	2	2	2
L64748	-	ENST00000251473	64748	10266	19	11327107	1	2	2	1107	20	16	29	24	21	21	21	21	21	21	21	21	21	21	21	2	2	2	2	2	2	2
L8050	PDHX	ENST00000227868	8050	79352	11	34902474	1	2	2	1006	24	18	28	24	19	19	19	19	19	19	19	19	19	19	19	2	2	2	2	2	2	2
L53826	FXYD6	ENST00000260282	53826	39675	11	117285019	-1	2	2	1306	15	28	27	24	19	19	19	19	19	19	19	19	19	19	19	2	2	2	2	2	2	2
L22990	PCNX	ENST00000318142	22990	202749	14	69364163	1	2	2	1024	23	20	26	24	23	23	23	23	23	23	23	23	23	23	23	2	2	2	2	2	2	2
L29775	CARD10	ENST00000334375	29775	28845	22	36158286	-1	2	2	766	37	31	25	24	38	38	38	38	38	38	38	38	38	38	38	2	2	2	2	2	2	2
L133746	-	ENST00000282259	133746	44198	5	78657824	1	2	2	990	25	23	25	24	24	24	24	24	24	24	24	24	24	24	24	2	2	2	2	2	2	2
L3480	IGF1R	ENST00000268035	3480	308733	15	96928043	1	2	2	1011	24	26	24	24	24	24	24	24	24	24	24	24	24	24	24	2	2	2	2	2	2	2
L55322	-	ENST00000194608	55322	22521	5	31577895	1	2	2	1455	12	20	24	24	11	11	11	11	11	11	11	11	11	11	11	2	2	2	2	2	2	2
L3783	KCNN4	ENST00000262888	3783	14725	19	48977249	-1	2	2	1025	23	17	23	24	23	23	23	23	23	23	23	23	23	23	23	2	2	2	2	2	2	2
L51279	C1RL	ENST00000266542	51279	14778	12	7153069	-1	2	2	1032	23	17	23	24	23	23	23	23	23	23	23	23	23	23	23	2	2	2	2	2	2	2
L1412	CRYBA2	ENST00000308704	1412	3216	2	220060666	-1	2	2	1252	17	23	22	24	17	17	17	17	17	17	17	17	17	17	17	2	2	2	2	2	2	2
L6302	SAS	ENST00000257910	6302	3242	12	56425051	1	2	2	1116	20	26	20	24	23	23	23	23	23	23	23	23	23	23	23	2	2	2	2	2	2	2
L23474	-	ENST00000292147	23474	20526	19	48723236	-1	2	2	1183	18	25	19	24	21	21	21	21	21	21	21	21	21	21	21	2	2	2	2	2	2	2
L79696	C14orf140	ENST00000238686	79696	8437	14	73526396	1	2	2	1084	21	22	19	24	18	18	18	18	18	18	18	18	18	18	18	2	2	2	2	2	2	2
L867	CBL	ENST00000264033	867	93724	11	118614641	1	2	2	1300	15	19	18	24	25	25	25	25	25	25	25	25	25	25	25	2	2	2	2	2	2	2
L4710	NDUFB4	ENST00000184266	4710	6039	3	121636036	1	2	2	1103	20	20	17	24	16	16	16	16	16	16	16	16	16	16	16	2	2	2	2	2	2	2
L91452	-	ENST00000325469	91452	45313	10	27535065	-1	2	2	1299	15	18	17	24	15	15	15	15	15	15	15	15	15	15	15	2	2	2	2	2	2	2
L9757	-	ENST00000222270	9757	20859	19	40900761	1	2	2	1077	21	24	14	24	22	22	22	22	22	22	22	22	22	22	22	2	2	2	2	2	2	2
L2023	ENO1	ENST00000234590	2023	17718	1	8648326	-1	2	2	1333	14	16	13	24	13	13	13	13	13	13	13	13	13	13	13	2	2	2	2	2	2	2
L4995	OR3A2	ENST00000323478	4995	948	17	3388802	-1	2	2	1790	8	13	10	24	10	10	10	10	10	10	10	10	10	10	10	2	2	2	2	2	2	2
L91807	-	ENST00000268446	91807	40763	16	46563309	-1	2	2	843	32	22	35	23	39	39	39	39	39	39	39	39	39	39	39	2	2	2	2	2	2	2
L6507	SLC1A3	ENST00000265113	6507	81746	5	36652190	1	2	2	935	27	27	34	23	19	19	19	19	19	19	19	19	19	19	19	2	2	2	2	2	2	2
L50618	ITSN2	ENST00000337535	50618	157458	2	24557727	-1	2	2	916	28	22	33	23	25	25	25	25	25	25	25	25	25	25	25	2	2	2	2	2	2	2
L57088	PLSCR4	ENST00000232817	57088	58775	3	147289875	-1	2	2	890	29	38	31	23	23	23	23	23	23	23	23	23	23	23	23	2	2	2	2	2	2	2
L135138	PACRG	ENST00000337019	135138	586752	6	163058556	1	2	2	915	28	26	31	23	27	27	27	27	27	27	27	27	27	27	27	2	2	2	2	2	2	2
L65250	-	ENST00000274258	65250	76365	5	37229249	-1	2	2	1028	23	26	30	23	23	23	23	23	23	23	23	23	23	23	23	2	2	2	2	2	2	2
L22954	TRIM32	ENST00000238349	22954	13420	9	114825654	1	2	2	942	27	34	29	23	22	22	22	22	22	22	22	22	22	22	22	2	2	2	2	2	2	2
L81575	-	ENST00000326765	81575	65449	12	12770132	1	2	2	1282	16	24	29	23	15	15	15	15	15	15	15	15	15	15	15	2	2	2	2	2	2	2
L2182	FACL4	ENST00000313805	2182	92056	X	107740592	-1	2	2	1134	19	23	29	23	15	15	15	15	15	15	15	15	15	15	15	2	2	2	2	2	2	2
L55102	C14orf103	ENST00000261834	55102	26867	14	94767998	-1	2	2	959	26	31	28	23	34	34	34	34	34	34	34	34	34	34	34	2	2	2	2	2	2	2
L4222	MEOX1	ENST00000318579	4222	21175	17	42214096	-1	2	2	1000	24	33	26	23	28	28	28	28	28	28	28	28	28	28	28	2	2	2	2	2	2	2
L84809	-	ENST00000338067	84809	26407	1	16352248	-1	2	2	1260	17	17	26	23	22	22	22	22	22	22	22	22	22	22	22	2	2	2	2	2	2	2
L146434	-	ENST00000301744	146434	7392	16	3493782	-1	2	2	747	39	36	24	23	32	32	32	32	32	32	32	32	32	32	32	2	2	2	2	2	2	2
L8321	FZD1	ENST00000287934	8321	4350	7	90505812	1	2	2	993	25	24	24	23	25	25	25	25	25	25	25	25	25	25	25	2	2	2	2	2	2	2
L53405	CLIC5	ENST00000185206	53405	178662	6	46094921	-1	2	2	1052	22	29	23	23	23	23	23	23	23	23	23	23	23	23	23	2	2	2	2	2	2	2
L5502	PPP1R1A	ENST00000257905	5502	9413	12	53268714	-1	2	2	1201	18	21	23	23	18	18	18	18	18	18	18	18	18	18	18	2	2	2	2	2	2	2
L285800	-	ENST00000322583	285800	888	6	166630918	-1	2	2	1016	24	20	23	23	20	20	20	20	20	20	20	20	20	20	20	2	2	2	2	2	2	2
L56158	TEX12	ENST00000280358	56158	4545	11	111575744	1	2	2	1155	19	19	23	23	19	19	19	19	19	19	19	19	19	19	19	2	2	2	2	2	2	2
L93034	NT5C1B	ENST00000304081	93034	26697	2	18755347	-1	2	2	1081	21	22	22	23	22	22	22	22	22	22	22	22	22	22	22	2	2	2	2	2	2	2
L10782	ZNF274	ENST00000326804	10782	30532	19	63386208	1	2	2	1065	22	24	21	23	23	23	23	23	23	23	23	23	23	23	23	2	2	2	2	2	2	2
L5476	PPGB	ENST00000191018	5476	7434	20	45205445	1	2	2	1045	22	23	20	23	23	23	23	23	23	23	23	23	23	23	23	2	2	2	2	2	2	2
L11118	BTN3A2	ENST00000317303	11118	10982	6	26473438	1	2	2	1070	22	15	20	23	18	18	18	18	18	18	18	18	18	18	18	2	2	2	2	2	2	2
L146923	-	ENST00000301685	146923	13126	17	41505747	1	2	2	1162	19	16	18	23	22	22	22	22	22	22	22	22	22	22	22	2	2	2	2	2	2	2
L6853	SYN1	ENST00000263237	6853	46995	X	46525239	-1	2	2	983	25	27	15	23	28	28	28	28	28	28	28	28	28	28	28	2	2	2	2	2	2	2
L50855	PARD6A	ENST00000219255	50855	1807	16	67471098	1	2	2	939	27	18	15	23	28	28	28	28	28	28	28	28	28	28	28	2	2	2	2	2	2	2
L6677	SPAM1	ENST00000223028	6677	10174	7	123144423	1	2	2	1185	18	38	36	22	15	15	15	15	15	15	15	15	15	15	15	2	2	2	2	2	2	2
L146862	CMYA4	ENST00000268876	146862	38296	17	33620833	1	2	2	895	29	18	35	22	30	30	30	30	30	30	30	30	30	30	30	2	2	2	2	2	2	2
L9091	PIGQ	ENST00000321878	9091	14105	16	560005	1	2	2	748	38	37	34	22	41	41	41	41	41	41	41	41	41	41	41	2	2	2	2	2	2	2
L4166	CHST6	ENST00000332272	4166	21900	16	75308479	-1	2	2	764	38	37	34	22	41	41	41	41	41	41	41	41	41	41	41	2	2	2	2	2	2	2
L2887	GRB10	ENST00000335866	2887	202901	7	50602415	-1	2	2	751	38	37	33	22	41	41	41	41	41	41	41	41	41	41	41	2	2	2	2	2	2	2
L249	ALPL	ENST00000294553	249	69034	1	21305344	1	2	2	758	38	37	33	22	41	41	41	41	41	41	41	41	41	41	41	2	2	2	2	2	2	2
L187	AGTRL1	ENST00000257254	187	3656	11	56780069	-1	2	2	743	39	38	32	22	37	37	37	37	37	37	37	37	37	37	37	2	2	2	2	2	2	2
L115019	SLC26A9	ENST00000318248	115019	30411	1	203090561	-1	2	2	1037	23	28	29	22	16	16	16	16	16	16	16	16	16	16	16	2	2	2	2	2	2	2
L3336	HSPE1	ENST00000233893	3336	3062	2	198567586	1	2	2	1009	24	29	27	22	22	22	22	22	22	22	22	22	22	22	22	2	2	2	2	2	2	2
L54549	SDK2	ENST00000262609	54549	99816	17	72031031	-1	2	2	1135	19	25	27	22	23	23	23	23	23	23	23	23	23	23	23	2	2	2	2	2	2	2
L2353	FOS	ENST00000303562	2353	3377	14	73735572	1	2	2	997	25	19	27	22	24	24	24	24	24	24	24	24	24	24	24	2	2	2	2	2	2	2
L4150	MAZ	ENST00000322945	4150	3747	16	29855596	1	2	2	1180	18	14	27	22	19	19	19	19	19	19	19	19	19	19	19	2	2	2	2	2	2	2
L29068	-	ENST00000337863	29068	87929	11	129722159	-1	2	2	1165	19	24	24	22	180	180	180	180	180	180	180	180	180	180	180	2	2	2	2	2	2	2
L6502	SKP2	ENST00000274255	6502	31957	5	36197690	1	2	2	1311	15	24	24	22	16	16	16	16	16	16	16	16	16	16	16	2	2	2	2	2	2	2
L90864	-	ENST00000301717	90864	5447	16	1772545	-1	2	2	830	33	23	23	22	34	34	34	34	34	34	34	34	34	34	34	2	2	2	2	2	2	2
L808	CALM1,CALM3,CALM2	ENST00000267547	808,805,801	11023	14	88853414	1	2	2	946	27	33	22	22	28	28	28	28	28	28	28	28	28	28	28	2	2	2	2	2	2	2
L124221	-	ENST00000293855	124221	2274	16	2892134	-1	2	2	953	27	32	22	22	25	25	25	25	25	25	25	25	25	25	25	2	2	2	2	2	2	2
L9709	HERPUD1	ENST00000300302	9709	11144	16	56741456	1	2	2	933	27	28	21	22	25	25	25	25	25	25	25	25	25	25	25	2	2	2	2	2	2	2
L2744	GLS	ENST00000320717	2744	84676	2	191948140	1	2	2	822	33	16	21	22	23	23	23	23	23	23	23	23	23	23	23	2	2	2	2	2	2	2
L83935	-	ENST00000303130	83935	1855	11	100400528	1	2	2	1015	24	20	20	22	22	22	22	22	22	22	22	22	22	22	22	2	2	2	2	2	2	2
L259236	-	ENST00000326431	259236	8356	3	46703415	1	2	2	905	29	22	19	22	31	31	31	31	31	31	31	31	31	31	31	2	2	2	2	2	2	2
L79953	C20orf39	ENST00000262490	79953	197333	20	24444835	1	2	2	1075	21	17	19	22	22	22	22	22	22	22	22	22	22	22	22	2	2	2	2	2	2	2
L835	CASP2	ENST00000310447	835	17893	7	142456414	1	2	2	1004	24	25	18	22	25	25	25	25	25	25	25	25	25	25	25	2	2	2	2	2	2	2
L4089	MADH4	ENST00000269473	4089	48226	18	46808599	1	2	2	1309	15	24	15	22	15	15	15	15	15	15	15	15	15	15	15	2	2	2	2	2	2	2
L64925	-	ENST00000321895	64925	3788	3	49162768	-1	2	2	1017	24	19	15	22	26	26	26	26	26	26	26	26	26	26	26	2	2	2	2	2	2	2
L4680	CEACAM6	ENST00000199764	4680	16316	19	46951347	1	2	2	1049	22	22	13	22	22	22	22	22	22	22	22	22	22	22	22	2	2	2	2	2	2	2
L11315	PARK7	ENST00000234912	11315	23544	1	7731339	1	2	2	1400	13	16	12	22	10	10	10	10	10	10	10	10	10	10	10	2	2	2	2	2	2	2
L55816	DOK5	ENST00000262593	55816	175442	20	53777688	1	2	2	938	27	13	11	22	24	24	24	24	24	24	24	24	24	24	24	2	2	2	2	2	2	2
L90861	C16orf34	ENST00000248098	90861	23154	16	1668281	1	2	2	1001	24	19	40	21	25	25	25	25	25	25	25	25	25	25	25	2	2	2	2	2	2	2
L221935	SDK1	ENST00000320140	221935	967411	7	3085557	1	2	2	827	33	38	31	21	31	31	31	31	31	31	31	31	31	31	31	2	2	2	2	2	2	2
L59274	MESDC1	ENST00000267984	59274	2373	15	79009792	1	2	2	1061	22	33	31	21	22	22	22	22	22	22	22	22	22	22	22	2	2	2	2	2	2	2
L80263	TRIM45	ENST00000256649	80263	9543	1	117010731	-1	2	2	858	31	24	31	21	32	32	32	32	32	32	32	32	32	32	32	2	2	2	2	2	2	2
L4331	MNAT1	ENST00000261245	4331	233917	14	59191521	1	2	2	931	27	31	30	21	17	17	17	17	17	17	17	17	17	17	17	2	2	2	2	2	2	2
L2009	EML1	ENST00000334192	2009	148142	14	98249774	1	2	2	958	26	25	27	21	29	29	29	29	29	29	29	29	29	29	29	2	2	2	2	2	2	2
L3028	HADH2	ENST00000168216	3028	3110	X	52428110	-1	2	2	1176	18	18	27	21	16	16	16	16	16	16	16	16	16	16	16	2	2	2	2	2	2	2
L1557	CYP2C19	ENST00000285981	1557	90234	10	96187025	1	2	2	1034	23	26	26	21	16	16	16	16	16	16	16	16	16	16	16	2	2	2	2	2	2	2
L81876	RAB1B	ENST00000311481	81876	8857	11	65811465	1	2	2	1125	20	25	26	21	17	17	17	17	17	17	17	17	17	17	17	2	2	2	2	2	2	2
L127396	-	ENST00000336285	127397	98058	1	40329073	1	2	2	823	33	24	26	21	36	36	36	36	36	36	36	36	36	36	36	2	2	2	2	2	2	2
L317649	-	ENST00000295612	317649	42379	3	71694736	-1	2	2	1207	18	18	26	21	14	14	14	14	14	14	14	14	14	14	14	2	2	2	2	2	1	2
L9315	C5orf13	ENST00000257435	9315	27958	5	111169166	-1	2	2	989	25	19	24	21	25	25	25	25	25	25	25	25	25	25	25	2	2	2	2	2	2	2
L22875	ENPP4	ENST00000321037	22875	16367	6	46144748	1	2	2	956	26	14	24	21	28	28	28	28	28	28	28	28	28	28	28	2	2	2	2	2	2	2
L81612	-	ENST00000314694	81612	309	3	178060606	-1	2	2	1127	20	25	23	21	21	21	21	21	21	21	21	21	21	21	21	2	2	2	2	2	2	2
L168448	-	ENST00000324993	168448	2884	7	48708967	1	2	2	1170	19	22	23	21	21	21	21	21	21	21	21	21	21	21	21	2	2	2	2	2	2	2
L22933	SIRT2	ENST00000249396	22933	21160	19	44082201	-1	2	2	1046	22	12	23	21	23	23	23	23	23	23	23	23	23	23	23	2	2	2	2	2	2	2
L170626	PLAC6	ENST00000304756	170626	5540	X	51863890	-1	2	2	1166	19	35	22	21	15	15	15	15	15	15	15	15	15	15	15	2	2	2	2	2	2	2
L3688	ITGB1	ENST00000302278	3688	35167	10	33228492	-1	2	2	1062	22	19	22	21	21	21	21	21	21	21	21	21	21	21	21	2	2	2	2	2	2	2
L116966	WDR17	ENST00000296524	116966	115564	4	177683022	1	2	2	1248	17	12	22	21	17	17	17	17	17	17	17	17	17	17	17	2	2	2	2	2	2	2
L1973	EIF4A1	ENST00000293831	1973	5805	17	7676711	1	2	2	1251	17	12	22	21	20	20	20	20	20	20	20	20	20	20	20	2	2	2	2	2	2	2
L10664	CTCF	ENST00000264010	10664	76617	16	67372699	1	2	2	855	31	27	21	21	32	32	32	32	32	32	32	32	32	32	32	2	2	2	2	2	2	2
L27199	GPR80	ENST00000298440	27199	1014	13	95338014	-1	2	2	1093	21	20	21	21	22	22	22	22	22	22	22	22	22	22	22	2	2	2	2	2	2	2
L148254	-	ENST00000334241	148254	16210	19	2792473	1	2	2	853	32	21	20	21	32	32	32	32	32	32	32	32	32	32	32	2	2	2	2	2	2	2
L5515	PPP2CA	ENST00000231504	5515	29522	5	133637978	-1	2	2	1007	24	23	19	21	26	26	26	26	26	26	26	26	26	26	26	2	2	2	2	2	2	2
L64651	AXUD1	ENST00000318290	64651	11755	3	39155712	-1	2	2	1088	21	24	18	21	23	23	23	23	23	23	23	23	23	23	23	2	2	2	2	2	2	2
L844	CASQ1	ENST00000271556	844	11286	1	157377186	1	2	2	1244	17	16	18	21	18	18	18	18	18	18	18	18	18	18	18	2	2	2	2	2	2	2
L27089	-	ENST00000296876	27089	1021	5	132278573	1	2	2	1209	18	23	17	21	9	9	9	9	9	9	9	9	9	9	9	2	2	2	2	2	2	2
L64393	-	ENST00000311417	64393	48060	3	180110499	-1	2	2	1436	13	17	16	21	15	15	15	15	15	15	15	15	15	15	15	2	2	2	2	2	2	2
L26136	TES	ENST00000257721	26136	35801	7	115417538	1	2	2	1471	12	19	15	21	12	12	12	12	12	12	12	12	12	12	12	2	2	2	2	2	2	2
L1084	CEACAM3	ENST00000243561	1084	15051	19	46992381	1	2	2	1997	6	14	15	21	7	7	7	7	7	7	7	7	7	7	7	2	2	2	2	2	2	2
L92070	-	ENST00000331514	92070	1595	4	1234593	1	2	2	1257	17	18	14	21	16	16	16	16	16	16	16	16	16	16	16	2	2	2	2	2	2	2
L3975	LHX1	ENST00000254457	3975	5657	17	35490322	1	2	2	1347	14	18	14	21	15	15	15	15	15	15	15	15	15	15	15	2	2	2	2	2	2	2
L23649	-	ENST00000265465	23649	35658	11	64804790	1	2	2	1448	12	11	14	21	12	12	12	12	12	12	12	12	12	12	12	2	2	2	2	2	2	2
L832	CAPZB	ENST00000264202	832	80484	1	19215722	-1	2	2	1334	14	9	14	21	14	14	14	14	14	14	14	14	14	14	14	2	2	2	2	2	2	2
L64130	LIN7B	ENST00000221459	64130	4079	19	54309450	1	2	2	1106	20	22	13	21	19	19	19	19	19	19	19	19	19	19	19	2	2	2	2	2	2	2
L2257	FGF12	ENST00000264730	2257	266283	3	193446925	-1	2	2	1584	10	16	13	21	9	9	9	9	9	9	9	9	9	9	9	2	2	2	2	2	2	2
L54542	OR1K1	ENST00000022350	54542	48057	9	121035833	-1	2	2	1383	13	13	12	21	15	15	15	15	15	15	15	15	15	15	15	2	2	2	2	2	2	2
L8992	ATP6V0E	ENST00000265093	8992	51105	5	172391712	1	2	2	1303	15	12	12	21	17	17	17	17	17	17	17	17	17	17	17	2	2	2	2	2	2	2
L79709	-	ENST00000252599	79709	27448	19	17527523	1	2	2	1058	22	23	10	21	19	19	19	19	19	19	19	19	19	19	19	2	2	2	2	2	2	2
L64324	NSD1	ENST00000298507	64324	161854	5	176541849	1	2	2	1094	21	25	35	20	20	20	20	20	20	20	20	20	20	20	20	2	2	2	2	2	2	2
L64084	CLSTN2	ENST00000332210	64084	630879	3	140975126	1	2	2	1014	24	24	33	20	24	24	24	24	24	24	24	24	24	24	24	2	2	2	2	2	2	2
L85445	-	ENST00000307431	85445	281785	16	76090703	1	2	2	991	25	26	28	20	17	17	17	17	17	17	17	17	17	17	17	2	2	2	2	2	2	2
L93426	-	ENST00000303903	93426	14393	10	134855089	-1	2	2	1036	23	21	26	20	22	22	22	22	22	22	22	22	22	22	22	2	2	2	2	2	2	2
L29928	TIMM22	ENST00000327158	29928	3980	17	885099	1	2	2	1067	22	20	25	20	19	19	19	19	19	19	19	19	19	19	19	2	2	2	2	2	2	2
L51100	SH3GLB1	ENST00000284056	51100	38451	1	86593061	1	2	2	1073	21	20	23	20	18	18	18	18	18	18	18	18	18	18	18	2	2	2	2	2	2	2
L120224	-	ENST00000281441	120224	44158	11	129223393	1	2	2	1157	19	27	22	20	23	23	23	23	23	23	23	23	23	23	23	2	2	2	2	2	2	2
L244	ANXA8	ENST00000319288	244	16118	10	46549757	-1	2	2	1013	24	25	22	20	30	30	30	30	30	30	30	30	30	30	30	2	2	2	2	2	2	2
L10921	RNPS1	ENST00000320225	10921	14997	16	2258038	-1	2	2	1163	19	23	22	20	21	21	21	21	21	21	21	21	21	21	21	2	2	2	2	2	2	2
L285237	-	ENST00000318887	285237	8221	3	88119794	1	2	2	1218	18	22	22	20	19	19	19	19	19	19	19	19	19	19	19	2	2	2	2	2	2	2
L444	-	ENST00000297360	444	211308	8	62677088	-1	2	2	1161	19	17	22	20	21	21	21	21	21	21	21	21	21	21	21	2	2	2	2	2	2	2
L23215	-	ENST00000263683	23215	79821	1	168720542	1	2	2	1054	22	24	21	20	22	22	22	22	22	22	22	22	22	22	22	2	2	2	2	2	2	2
L80736	C6orf29	ENST00000229729	80736	19554	6	31951203	-1	2	2	965	26	20	21	20	23	23	23	23	23	23	23	23	23	23	23	2	2	2	2	2	2	2
L6591	SNAI2	ENST00000020945	6591	3740	8	49883948	-1	2	2	1043	22	18	21	20	20	20	20	20	20	20	20	20	20	20	20	2	2	2	2	2	2	2
L7763	ZNF216	ENST00000237937	7763	10519	9	70437011	-1	2	2	1297	15	18	20	20	14	14	14	14	14	14	14	14	14	14	14	2	2	2	2	2	2	2
L63979	FIGNL1	ENST00000254772	63979	5876	7	50259799	-1	2	2	1010	24	22	19	20	23	23	23	23	23	23	23	23	23	23	23	2	2	2	2	2	2	2
L1581	CYP7A1	ENST00000301645	1581	9984	8	59462682	-1	2	2	1253	17	11	19	20	13	13	13	13	13	13	13	13	13	13	13	2	2	2	2	2	2	2
L2662	GDF10	ENST00000224605	2662	13378	10	47833769	-1	2	2	1079	21	17	18	20	19	19	19	19	19	19	19	19	19	19	19	2	2	2	2	2	2	2
L92579	-	ENST00000269097	92579	5594	17	42623283	1	2	2	1308	15	15	18	20	16	16	16	16	16	16	16	16	16	16	16	2	2	2	2	2	2	2
L150209	-	ENST00000335375	150209	13088	22	19646787	1	2	2	1444	13	15	17	20	14	14	14	14	14	14	14	14	14	14	14	2	2	2	2	2	2	2
L7306	TYRP1	ENST00000224014	7306	16815	9	12683435	1	2	2	1295	15	13	17	20	9	9	9	9	9	9	9	9	9	9	9	2	2	2	2	2	2	2
L257240	-	ENST00000331376	257240	1935	X	21037332	-1	2	2	1259	17	20	16	20	17	17	17	17	17	17	17	17	17	17	17	2	2	2	2	2	2	2
L1009	CDH11	ENST00000268603	1009	175235	16	64931057	-1	2	2	1274	16	18	16	20	18	18	18	18	18	18	18	18	18	18	18	2	2	2	2	2	2	2
L1995	ELAVL3	ENST00000293769	1995	26910	19	11452571	-1	2	2	944	27	13	16	20	23	23	23	23	23	23	23	23	23	23	23	2	2	2	2	2	2	2
L53616	ADAM22	ENST00000265727	53616	262746	7	87175731	1	2	2	1502	11	13	15	20	13	13	13	13	13	13	13	13	13	13	13	2	2	2	2	2	2	2
L57586	SYT13	ENST00000020926	57586	46019	11	45272179	-1	2	2	1330	14	9	15	20	14	14	14	14	14	14	14	14	14	14	14	2	2	2	2	2	2	2
L7226	TRPM2	ENST00000300482	7226	89826	21	44629341	1	2	2	1275	16	18	13	20	16	16	16	16	16	16	16	16	16	16	16	2	2	2	2	2	2	2
L521	ATP5I	ENST00000304312	521	1873	4	658098	-1	2	2	1367	14	14	13	20	13	13	13	13	13	13	13	13	13	13	13	2	2	2	2	2	2	2
L51646	-	ENST00000261353	51646	2192	2	30354053	1	2	2	1112	20	15	12	20	18	18	18	18	18	18	18	18	18	18	18	2	2	2	2	2	2	2
L83552	MFRP	ENST00000260285	83552	4966	11	118754875	-1	2	2	1272	16	22	11	20	16	16	16	16	16	16	16	16	16	16	16	2	2	2	2	2	2	2
L25844	-	ENST00000259737	25844	5106	6	43531532	-1	2	2	1271	16	18	11	20	16	16	16	16	16	16	16	16	16	16	16	2	2	2	2	2	2	2
L7398	USP1	ENST00000294617	7398	14731	1	62272596	1	2	2	922	28	30	34	19	26	26	26	26	26	26	26	26	26	26	26	2	2	2	2	2	2	2
L4824	HMX2,NKX3-1	ENST00000300332	4824	1902	8	23562340	-1	2	2	901	29	39	30	19	27	27	27	27	27	27	27	27	27	27	27	2	2	2	2	2	2	2
L353	APRT	ENST00000289589	353	2202	16	88622453	-1	2	2	1090	21	27	28	19	19	19	19	19	19	19	19	19	19	19	19	2	2	2	2	2	2	2
L5931	RBBP7	ENST00000330735	5931	25689	X	16249891	-1	2	2	1076	21	25	28	19	25	25	25	25	25	25	25	25	25	25	25	2	2	2	2	2	2	2
L5626	PROP1	ENST00000308304	5626	4007	5	177536844	-1	2	2	882	30	32	25	19	25	25	25	25	25	25	25	25	25	25	25	2	2	2	2	2	2	2
L27315	-	ENST00000300730	27315	28447	11	3783463	1	2	2	948	27	19	23	19	29	29	29	29	29	29	29	29	29	29	29	2	2	2	2	2	2	2
L151050	-	ENST00000335235	151050	133192	2	211221879	-1	2	2	1204	18	21	22	19	19	19	19	19	19	19	19	19	19	19	19	2	2	2	2	2	2	2
L5884	RAD17	ENST00000311216	5884	45557	5	68681064	1	2	2	974	26	28	21	19	26	26	26	26	26	26	26	26	26	26	26	2	2	2	2	2	2	2
L5425	POLD2	ENST00000223361	5425	86212	7	43981283	-1	2	2	1144	19	14	21	19	19	19	19	19	19	19	19	19	19	19	19	2	2	2	2	2	2	2
L6341	SCO1	ENST00000255390	6341	17191	17	10801411	-1	2	2	1150	19	14	21	19	19	19	19	19	19	19	19	19	19	19	19	2	2	2	2	2	2	2
L8227	-	ENST00000313871	8227	10880	X	1355971	1	2	2	1168	19	13	21	19	19	19	19	19	19	19	19	19	19	19	19	2	2	2	2	2	2	2
L55346	-	ENST00000334274	55346	66345	11	33025453	1	2	2	1126	20	18	20	19	20	20	20	20	20	20	20	20	20	20	20	2	2	2	2	2	2	2
L138716	C9orf23	ENST00000297613	138716	1609	9	34602101	-1	2	2	1277	16	15	20	19	18	18	18	18	18	18	18	18	18	18	18	2	2	2	2	2	2	2
L255394	-	ENST00000299045	255394	44210	12	105199048	1	2	2	1428	13	15	19	19	14	14	14	14	14	14	14	14	14	14	14	2	2	2	2	2	2	2
L23627	PRND	ENST00000305817	23627	6550	20	4697556	1	2	2	1124	20	37	18	19	18	18	18	18	18	18	18	18	18	18	18	2	2	2	2	2	2	2
L4625	MYH7	ENST00000262711	4625	22902	14	21894978	-1	2	2	1179	18	16	17	19	15	15	15	15	15	15	15	15	15	15	15	2	2	2	2	2	2	2
L10562	-	ENST00000219022	10562	23215	13	51400973	1	2	2	1002	24	29	16	19	18	18	18	18	18	18	18	18	18	18	18	2	2	2	2	2	2	2
L762	CA4	ENST00000300900	762	9390	17	58701817	1	2	2	1323	15	15	16	19	16	16	16	16	16	16	16	16	16	16	16	2	2	2	2	2	2	2
L84864	-	ENST00000302471	84864	27769	3	99012146	-1	2	2	1550	11	15	16	19	8	8	8	8	8	8	8	8	8	8	8	2	2	2	2	2	2	2
L59286	UBL5	ENST00000253105	59286	2180	19	9799612	1	2	2	1199	18	17	14	19	15	15	15	15	15	15	15	15	15	15	15	2	2	2	2	2	2	2
L8301	PICALM	ENST00000263366	8301	109794	11	85506131	-1	2	2	1223	17	13	14	19	17	17	17	17	17	17	17	17	17	17	17	2	2	2	2	2	2	2
L1788	DNMT3A	ENST00000264709	1788	109614	2	25539994	-1	2	2	1344	14	10	14	19	13	13	13	13	13	13	13	13	13	13	13	2	2	2	2	2	2	2
L65975	STK33	ENST00000315204	65975	202086	11	8579812	-1	2	2	1469	12	16	12	19	15	15	15	15	15	15	15	15	15	15	15	2	2	2	2	2	2	2
L205428	-	ENST00000315691	205428	20291	3	145011822	1	2	2	1700	9	14	9	19	13	13	13	13	13	13	13	13	13	13	13	2	2	2	2	2	2	2
L54414	-	ENST00000337904	54414	39882	11	124083227	-1	2	2	1187	18	11	6	19	11	11	11	11	11	11	11	11	11	11	11	2	2	2	2	2	2	2
L7702	ZNF143	ENST00000299606	7702	67099	11	9446822	1	2	2	995	25	20	25	18	20	20	20	20	20	20	20	20	20	20	20	2	2	2	2	2	2	2
L24145	PANX1	ENST00000227638	24145	52984	11	93550297	1	2	2	1513	11	18	25	18	12	12	12	12	12	12	12	12	12	12	12	2	2	2	2	2	2	2
L11333	PDAP1	ENST00000222968	11333	12610	7	98617616	-1	2	2	1143	19	18	24	18	23	23	23	23	23	23	23	23	23	23	23	2	2	2	2	2	2	2
L55790	-	ENST00000311540	55790	101536	8	19373618	-1	2	2	1416	13	14	23	18	13	13	13	13	13	13	13	13	13	13	13	2	2	2	2	2	2	2
L4923	NTSR1	ENST00000266080	4923	53934	20	62066538	1	2	2	1074	21	15	22	18	21	21	21	21	21	21	21	21	21	21	21	2	2	2	2	2	2	2
L5775	PTPN4	ENST00000263708	5775	217831	2	120612352	1	2	2	1508	11	23	21	18	10	10	10	10	10	10	10	10	10	10	10	2	2	2	2	2	2	2
L3371	TNC	ENST00000265131	3371	97627	9	113256484	-1	2	2	1449	12	26	20	18	14	14	14	14	14	14	14	14	14	14	14	2	2	2	2	2	2	2
L51711	ZNF12,ZNF325	ENST00000305761	51711	16043	7	6490891	-1	2	2	1363	14	17	20	18	12	12	12	12	12	12	12	12	12	12	12	2	2	2	2	2	2	2
L65258	-	ENST00000317235	65258	24873	18	11898348	-1	2	2	1312	15	24	19	18	13	13	13	13	13	13	13	13	13	13	13	2	2	2	2	2	2	2
L7251	TSG101	ENST00000251968	7251	46630	11	18512798	-1	2	2	1453	12	13	19	18	13	13	13	13	13	13	13	13	13	13	13	2	2	2	2	2	2	2
L283208	-	ENST00000331597	283208	44364	11	73748964	-1	2	2	1417	13	12	18	18	15	15	15	15	15	15	15	15	15	15	15	2	2	2	2	2	2	2
L1620	DBCCR1	ENST00000265922	1620	202794	9	117507746	-1	2	2	1335	14	11	18	18	9	9	9	9	9	9	9	9	9	9	9	2	2	2	2	2	2	2
L26608	TBL2	ENST00000305632	26608	8971	7	72405069	-1	2	2	1393	13	15	16	18	11	11	11	11	11	11	11	11	11	11	11	2	2	2	2	2	2	2
L3730	KAL1	ENST00000262648	3730	203313	X	8111732	-1	2	2	1562	10	11	16	18	13	13	13	13	13	13	13	13	13	13	13	2	2	2	2	2	2	2
L11238	CA5B	ENST00000318636	11238	46209	X	15117876	1	2	2	1254	17	20	15	18	29	29	29	29	29	29	29	29	29	29	29	2	2	2	2	2	2	2
L113091	-	ENST00000270631	113091	1028	19	54618510	-1	2	2	1310	15	17	15	18	12	12	12	12	12	12	12	12	12	12	12	2	2	2	2	2	2	2
L60625	DHX35	ENST00000252011	60625	77365	20	38276428	1	2	2	1338	14	15	15	18	5	5	5	5	5	5	5	5	5	5	5	2	2	2	2	2	2	2
L361	AQP4	ENST00000306950	361	9938	18	22697679	-1	2	2	1096	21	15	14	18	23	23	23	23	23	23	23	23	23	23	23	2	2	2	2	2	2	2
L10277	UBE4B	ENST00000253251	10277	147630	1	9803208	1	2	2	1470	12	14	14	18	12	12	12	12	12	12	12	12	12	12	12	2	2	2	2	2	2	2
L24	ABCA4	ENST00000294717	24	125024	1	94058489	-1	2	2	1387	13	17	13	18	31	31	31	31	31	31	31	31	31	31	31	2	2	2	2	2	2	2
L4974	OMG	ENST00000247271	4974	2583	17	29769814	-1	2	2	1346	14	16	13	18	12	12	12	12	12	12	12	12	12	12	12	2	2	2	2	2	2	2
L23591	-	ENST00000315714	23591	791	17	42469728	1	2	2	1375	14	16	13	18	12	12	12	12	12	12	12	12	12	12	12	2	2	2	2	2	2	2
L348094	-	ENST00000319597	348094	20830	15	62919934	1	2	2	1365	14	12	13	18	16	16	16	16	16	16	16	16	16	16	16	2	2	2	2	2	2	2
L1040	CDS1	ENST00000295887	1040	66283	4	85962452	1	2	2	1426	13	12	13	18	9	9	9	9	9	9	9	9	9	9	9	2	2	2	2	2	2	2
L151354	-	ENST00000295092	151354	18078	2	14794595	1	2	2	1358	14	10	11	18	15	15	15	15	15	15	15	15	15	15	15	2	2	2	2	2	2	2
L203238	-	ENST00000297641	203238	227310	9	15734586	1	2	2	1427	13	13	10	18	13	13	13	13	13	13	13	13	13	13	13	2	2	2	2	2	2	2
L10055	-	ENST00000270225	10055	79328	19	52325960	1	2	2	1528	11	11	10	18	11	11	11	11	11	11	11	11	11	11	11	2	2	2	2	2	2	2
L10316	GPR66	ENST00000305141	10316	7343	2	232597753	-1	2	2	1123	20	22	32	17	8	8	8	8	8	8	8	8	8	8	8	2	2	2	2	2	2	2
L1911	PHC1	ENST00000251757	1911	24790	12	8958533	1	2	2	1080	21	25	31	17	21	21	21	21	21	21	21	21	21	21	21	2	2	2	2	2	2	2
L54664	-	ENST00000314036	54664	25962	7	11995261	1	2	2	1078	21	24	26	17	24	24	24	24	24	24	24	24	24	24	24	2	2	2	2	2	2	2
L10874	NMU	ENST00000264218	10874	41061	4	56418007	-1	2	2	1186	18	24	26	17	19	19	19	19	19	19	19	19	19	19	19	2	2	2	2	2	2	2
L54535	C6orf18	ENST00000259861	54535	15777	6	31232253	-1	2	2	1407	13	27	23	17	11	11	11	11	11	11	11	11	11	11	11	2	2	2	2	2	2	2
L6844	VAMP2	ENST00000316484	6844	4401	17	8267430	-1	2	2	1283	16	16	23	17	16	16	16	16	16	16	16	16	16	16	16	2	2	2	2	2	2	2
L51060	-	ENST00000236524	51060	36038	1	51891761	-1	2	2	1111	20	21	21	17	20	20	20	20	20	20	20	20	20	20	20	2	2	2	2	2	2	2
L337978	KRTAP21-2	ENST00000333892	337978	252	21	31039967	-1	2	2	765	38	24	19	17	32	32	32	32	32	32	32	32	32	32	32	2	2	2	2	2	2	2
L29999	FSCN3	ENST00000265825	29999	8147	7	126788178	1	2	2	1264	16	16	19	17	21	21	21	21	21	21	21	21	21	21	21	2	2	2	2	2	2	2
L6810	STX4A	ENST00000313843	6810	6591	16	31080954	1	2	2	1181	18	19	18	17	19	19	19	19	19	19	19	19	19	19	19	2	2	2	2	2	2	2
L1143	CHRNB4	ENST00000261751	1143	16956	15	76649410	-1	2	2	1401	13	19	17	17	13	13	13	13	13	13	13	13	13	13	13	2	2	2	2	2	2	2
L23164	-	ENST00000255392	23164	142768	17	17146673	1	2	2	1115	20	14	17	17	18	18	18	18	18	18	18	18	18	18	18	2	2	2	2	2	2	2
L84957	TNFRSF19L	ENST00000064780	84957	21114	11	72813713	1	2	2	1133	19	14	17	17	17	17	17	17	17	17	17	17	17	17	17	2	2	2	2	2	2	2
L5630	PRPH	ENST00000257860	5630	3482	12	47975251	1	2	2	1305	15	14	17	17	15	15	15	15	15	15	15	15	15	15	15	2	2	2	2	2	2	2
L56902	-	ENST00000263657	56902	18085	2	68359539	1	2	2	1146	19	20	16	17	18	18	18	18	18	18	18	18	18	18	18	2	2	2	2	2	2	2
L10295	-	ENST00000219794	10295	4167	16	31155781	1	2	2	1388	13	19	16	17	12	12	12	12	12	12	12	12	12	12	12	2	2	2	2	2	2	2
L51133	KCTD3	ENST00000259154	51133	54189	1	212797383	1	2	2	1406	13	19	16	17	13	13	13	13	13	13	13	13	13	13	13	2	2	2	2	2	2	2
L93210	-	ENST00000300658	93210	16935	17	38219273	-1	2	2	1423	13	19	16	17	13	13	13	13	13	13	13	13	13	13	13	2	2	2	2	2	2	2
L5413	PNUTL1	ENST00000335305	5413	10273	22	18076577	1	2	2	1258	17	12	16	17	16	16	16	16	16	16	16	16	16	16	16	2	2	2	2	2	2	2
L257203	DSCR9	ENST00000333494	257203	1410	21	37513023	1	2	2	1219	18	18	15	17	16	16	16	16	16	16	16	16	16	16	16	2	2	2	2	2	2	2
L8214	DGCR6	ENST00000331444	8214	5807	22	17268346	1	2	2	1613	10	18	15	17	11	11	11	11	11	11	11	11	11	11	11	2	2	2	2	2	2	2
L57348	TTYH1	ENST00000301194	57348	21208	19	59618503	1	2	2	1685	9	15	15	17	11	11	11	11	11	11	11	11	11	11	11	2	2	2	2	2	2	2
L113174	-	ENST00000300013	113174	25727	11	18091926	-1	2	2	979	26	12	15	17	14	14	14	14	14	14	14	14	14	14	14	2	2	2	2	2	2	2
L143384	-	ENST00000281640	143384	70693	10	120179348	-1	2	2	1418	13	8	15	17	14	14	14	14	14	14	14	14	14	14	14	2	2	2	2	2	2	2
L5745	PTHR1	ENST00000313049	5745	26735	3	46885439	1	2	2	1357	14	19	14	17	14	14	14	14	14	14	14	14	14	14	14	2	2	2	2	2	2	2
L339327	-	ENST00000334199	339327	18660	19	45194869	1	2	2	1501	12	14	14	17	11	11	11	11	11	11	11	11	11	11	11	2	2	2	2	2	2	2
L53342	IL17D	ENST00000304920	53342	19758	13	19075479	1	2	2	1435	13	11	14	17	12	12	12	12	12	12	12	12	12	12	12	2	2	2	2	2	2	2
L1491	CTH	ENST00000235407	1491	28301	1	70246868	1	2	2	1082	21	18	13	17	20	20	20	20	20	20	20	20	20	20	20	2	2	2	2	2	2	2
L54844	C6orf61	ENST00000316316	54844	411	6	119181977	-1	2	2	1440	13	16	13	17	13	13	13	13	13	13	13	13	13	13	13	2	2	2	2	2	2	2
L10211	FLOT1	ENST00000259846	10211	14949	6	30816615	-1	2	2	1750	8	9	13	17	10	10	10	10	10	10	10	10	10	10	10	2	2	2	2	2	2	2
L9997	SCO2	ENST00000252785	9997	1976	22	49096378	-1	2	2	1198	18	18	12	17	19	19	19	19	19	19	19	19	19	19	19	2	2	2	2	2	2	2
L4793	NFKBIB	ENST00000313582	4793	8914	19	44082460	1	2	2	1105	20	16	12	17	19	19	19	19	19	19	19	19	19	19	19	2	2	2	2	2	2	2
L8454	CUL1	ENST00000325222	8454	102269	7	147787674	1	2	2	1382	13	16	12	17	13	13	13	13	13	13	13	13	13	13	13	2	2	2	2	2	2	2
L9772	-	ENST00000314256	9772	43442	17	74049845	1	2	2	1374	14	13	12	17	10	10	10	10	10	10	10	10	10	10	10	2	2	2	2	2	2	2
L54920	-	ENST00000308770	54920	56027	16	67833436	1	2	2	1212	18	6	11	17	22	22	22	22	22	22	22	22	22	22	22	1	2	2	2	2	2	2
L26354	-	ENST00000296301	26354	8573	3	52677284	1	2	2	1318	15	15	10	17	8	8	8	8	8	8	8	8	8	8	8	2	2	2	2	2	2	2
L79729	-	ENST00000312808	79729	17767	1	36200380	1	2	2	1647	9	12	10	17	8	8	8	8	8	8	8	8	8	8	8	2	2	2	2	2	2	2
L9943	OSR1	ENST00000311806	9943	89950	3	38167651	1	2	2	1610	10	15	9	17	17	17	17	17	17	17	17	17	17	17	17	2	2	2	2	2	2	2
L4216	MAP3K4	ENST00000297332	4216	125664	6	161322041	1	2	2	1048	22	14	9	17	21	21	21	21	21	21	21	21	21	21	21	2	2	2	2	2	2	2
L51513	ETV7	ENST00000229480	51513	21589	6	36402415	-1	2	2	1503	11	14	9	17	18	18	18	18	18	18	18	18	18	18	18	2	2	2	2	2	2	2
L92912	-	ENST00000267938	92912	57581	15	73851619	1	2	2	1473	12	13	9	17	13	13	13	13	13	13	13	13	13	13	13	2	2	2	2	2	2	2
L55614	C20orf23,RPLP0P1	ENST00000251847	55614	301251	20	16549000	-1	2	2	1177	18	10	9	17	10	10	10	10	10	10	10	10	10	10	10	2	2	2	2	2	2	2
L3298	HSF2	ENST00000265492	3298	33317	6	122701371	1	2	2	1505	11	13	6	17	10	10	10	10	10	10	10	10	10	10	10	2	2	2	2	2	2	2
L79832	-	ENST00000078652	79832	41046	11	32920439	1	2	2	1450	12	9	6	17	35	35	35	35	35	35	35	35	35	35	35	2	2	2	2	2	2	2
L8349	HIST1H2BN,HIST1H2BI,HIST1H2BK,HIST1H2BG,HIST1H2BC,HIST1H2BE,HIST1H2BJ,HIST1H2BF,HIST2H2BE	ENST00000230573	8349,8344,8970,8339,8346,8343,8341,8347,85236	381	6	27222556	-1	2	2	1145	19	38	33	16	24	24	24	24	24	24	24	24	24	24	24	2	2	2	2	2	2	2
L151534	-	ENST00000318886	151534	1880	2	74704851	1	2	2	980	26	24	29	16	26	26	26	26	26	26	26	26	26	26	26	2	2	2	2	2	2	2
L64127	CARD15	ENST00000300589	64127	35938	16	50509083	1	2	2	1366	14	21	23	16	20	20	20	20	20	20	20	20	20	20	20	2	2	2	2	2	2	2
L5116	PCNT2	ENST00000337772	5116	121588	21	46600293	1	2	2	1120	20	19	23	16	21	21	21	21	21	21	21	21	21	21	21	2	2	2	2	2	2	2
L25930	PTPN23	ENST00000265562	25930	32402	3	47383116	1	2	2	1569	10	10	21	16	11	11	11	11	11	11	11	11	11	11	11	2	2	2	2	2	2	2
L23415	KCNH4	ENST00000264661	23415	24384	17	40706461	-1	2	2	1178	18	28	20	16	16	16	16	16	16	16	16	16	16	16	16	2	2	2	2	2	2	2
L84266	-	ENST00000245812	84266	2252	19	6323789	1	2	2	968	26	24	20	16	26	26	26	26	26	26	26	26	26	26	26	2	2	2	2	2	2	2
L157680	-	ENST00000287054	157680	864314	8	99982077	1	2	2	1659	9	10	20	16	10	10	10	10	10	10	10	10	10	10	10	2	2	2	2	2	2	2
L29028	-	ENST00000287394	29028	75857	8	124365185	-1	2	2	1678	9	10	20	16	9	9	9	9	9	9	9	9	9	9	9	2	2	2	2	2	2	2
L51134	-	ENST00000327043	51134	146939	12	93356113	-1	2	2	1217	18	25	19	16	15	15	15	15	15	15	15	15	15	15	15	2	2	2	2	2	2	2
L25837	RAB26	ENST00000210187	25837	5336	16	2138729	1	2	2	1486	12	16	18	16	14	14	14	14	14	14	14	14	14	14	14	2	2	2	2	2	2	2
L85291	KRTAP4-2	ENST00000333994	85291	411	17	39707581	-1	2	2	1041	23	16	16	16	25	25	25	25	25	25	25	25	25	25	25	2	2	2	2	2	2	2
L7162	TPBG	ENST00000275030	7162	3084	6	83069127	1	2	2	1247	17	14	16	16	18	18	18	18	18	18	18	18	18	18	18	2	2	2	2	2	2	2
L56924	PAK6	ENST00000260404	56924	37619	15	38248125	1	2	2	1273	16	12	16	16	15	15	15	15	15	15	15	15	15	15	15	2	2	2	2	2	2	2
L6010	RHO	ENST00000296271	6010	6611	3	130568486	1	2	2	1360	14	18	15	16	24	24	24	24	24	24	24	24	24	24	24	2	2	2	2	2	2	2
L65059	ALS2CR9	ENST00000308091	65059	99372	2	204602580	-1	2	2	1216	18	17	15	16	21	21	21	21	21	21	21	21	21	21	21	2	2	2	2	2	2	2
L5459	POU4F3	ENST00000230732	5459	1332	5	145747186	1	2	2	1572	10	16	15	16	10	10	10	10	10	10	10	10	10	10	10	2	2	2	2	2	2	2
L6781	STC1	ENST00000290271	6781	12887	8	23734258	-1	2	2	1356	14	14	15	16	10	10	10	10	10	10	10	10	10	10	10	2	2	2	2	2	2	2
L4297	MLL	ENST00000278953	4297	88184	11	117844880	1	2	2	1235	17	22	14	16	22	22	22	22	22	22	22	22	22	22	22	2	2	2	2	2	2	2
L10193	RNF41	ENST00000316070	10193	16457	12	54901960	-1	2	2	1284	16	16	14	16	17	17	17	17	17	17	17	17	17	17	17	2	2	2	2	2	2	2
L4885	NPTX2	ENST00000265634	4885	12578	7	97858001	1	2	2	1392	13	14	14	16	13	13	13	13	13	13	13	13	13	13	13	2	2	2	2	2	2	2
L4607	MYBPC3	ENST00000256993	4607	21280	11	47338539	-1	2	2	1525	11	14	14	16	11	11	11	11	11	11	11	11	11	11	11	2	2	2	2	2	2	2
L147011	-	ENST00000301039	147011	8339	17	27184436	-1	2	2	1544	11	14	14	16	11	11	11	11	11	11	11	11	11	11	11	2	2	2	2	2	2	2
L487	ATP2A1	ENST00000337507	487	26012	16	28927456	1	2	2	1553	11	14	14	16	11	11	11	11	11	11	11	11	11	11	11	2	2	2	2	2	2	2
L84875	-	ENST00000313028	84875	9268	8	145166576	-1	2	2	1554	11	14	14	16	11	11	11	11	11	11	11	11	11	11	11	2	2	2	2	2	2	2
L55028	-	ENST00000268942	55028	14871	17	71825917	1	2	2	1526	11	13	14	16	11	11	11	11	11	11	11	11	11	11	11	2	2	2	2	2	2	2
L8477	GPR65	ENST00000267549	8477	6916	14	86461537	1	2	2	1203	18	21	13	16	19	19	19	19	19	19	19	19	19	19	19	2	2	2	2	2	2	2
L9217	VAPB	ENST00000265619	9217	56239	20	57649790	1	2	2	1195	18	20	13	16	15	15	15	15	15	15	15	15	15	15	15	2	2	2	2	2	2	2
L10464	-	ENST00000326314	10464	234355	13	71154238	1	2	2	1336	14	15	13	16	15	15	15	15	15	15	15	15	15	15	15	2	2	2	2	2	2	2
L79635	-	ENST00000317411	79635	519	2	27824883	-1	2	2	1612	10	15	13	16	7	7	7	7	7	7	7	7	7	7	7	2	2	2	2	2	2	2
L9231	DLG5	ENST00000320511	9231	78403	10	78973556	-1	2	2	1354	14	14	13	16	15	15	15	15	15	15	15	15	15	15	15	2	2	2	2	2	2	2
L84343	HPS3	ENST00000296051	84343	43935	3	150168280	1	2	2	1359	14	14	13	16	15	15	15	15	15	15	15	15	15	15	15	2	2	2	2	2	2	2
L25814	-	ENST00000252934	25814	172886	22	44344510	1	2	2	1148	19	11	13	16	19	19	19	19	19	19	19	19	19	19	19	2	2	2	2	2	2	2
L64092	SAMSN1	ENST00000285670	64092	98175	21	14877594	-1	2	2	1477	12	9	12	16	9	9	9	9	9	9	9	9	9	9	9	2	2	2	2	2	2	2
L253190	SERHL	ENST00000335879	253191	20524	22	41180806	1	2	2	1556	11	17	11	16	13	13	13	13	13	13	13	13	13	13	13	2	2	2	2	2	2	2
L54900	-	ENST00000241661	54900	9627	1	200911814	1	2	2	1404	13	16	11	16	16	16	16	16	16	16	16	16	16	16	16	2	2	2	2	2	2	2
L79058	ASPSCR1	ENST00000306729	79058	39855	17	80614239	1	2	2	1368	14	13	11	16	16	16	16	16	16	16	16	16	16	16	16	2	2	2	2	2	2	2
L55846	-	ENST00000228799	55846	12244	12	2792124	1	2	2	1514	11	9	11	16	12	12	12	12	12	12	12	12	12	12	12	2	2	2	2	2	2	2
L51427	-	ENST00000309656	51427	2334	7	63578391	1	2	2	1370	14	14	10	16	19	19	19	19	19	19	19	19	19	19	19	2	2	2	2	2	2	2
L254950	KRTAP15-1	ENST00000334067	254950	453	21	30733093	1	2	2	1796	8	9	10	16	8	8	8	8	8	8	8	8	8	8	8	2	2	2	2	2	2	2
L85464	-	ENST00000301087	85464	304054	17	28402581	-1	2	2	1599	10	8	10	16	10	10	10	10	10	10	10	10	10	10	10	2	2	2	2	2	2	2
L121273	-	ENST00000314014	121273	13827	12	47162604	1	2	2	1493	12	7	10	16	9	9	9	9	9	9	9	9	9	9	9	2	2	2	2	2	2	2
L5522	PPP2R2C	ENST00000264959	5522	149397	4	6538715	-1	2	2	1452	12	16	9	16	12	12	12	12	12	12	12	12	12	12	12	2	2	2	2	2	2	2
L23632	CA14	ENST00000237041	23632	7293	1	147446751	1	2	2	1519	11	9	8	16	10	10	10	10	10	10	10	10	10	10	10	2	2	2	2	2	2	2
L84269	C2orf9	ENST00000324913	84269	4819	2	113437182	1	2	2	1739	8	11	7	16	9	9	9	9	9	9	9	9	9	9	9	2	2	2	2	2	2	2
L27107	-	ENST00000312938	27107	27627	3	102716818	-1	2	2	1384	13	9	7	16	12	12	12	12	12	12	12	12	12	12	12	2	2	2	2	2	2	2
L3326	HSPCB	ENST00000331064	3326	6795	6	44261680	1	2	2	1509	11	12	6	16	9	9	9	9	9	9	9	9	9	9	9	2	2	2	2	2	2	2
L219790	-	ENST00000315269	219790	85673	10	63373069	-1	2	2	2394	4	11	4	16	7	7	7	7	7	7	7	7	7	7	7	2	2	2	2	2	2	2
L8864	PER2	ENST00000254658	8864	44407	2	239483842	-1	2	2	1031	23	23	27	15	22	22	22	22	22	22	22	22	22	22	22	2	2	2	2	2	2	2
L113000	-	ENST00000007264	113000	3387	16	778357	-1	2	2	1021	23	22	26	15	22	22	22	22	22	22	22	22	22	22	22	2	2	2	2	2	2	2
L202309	-	ENST00000318469	202309	2119	5	57805952	1	2	2	1281	16	23	25	15	20	20	20	20	20	20	20	20	20	20	20	2	2	2	2	2	2	2
L26168	-	ENST00000321337	26168	9692	17	7666080	1	2	2	950	27	21	24	15	27	27	27	27	27	27	27	27	27	27	27	2	2	2	2	2	2	2
L2548	GAA	ENST00000302262	2548	14745	17	78778505	1	2	2	1122	20	16	24	15	22	22	22	22	22	22	22	22	22	22	22	2	2	2	2	2	2	2
L4735	NEDD5	ENST00000311054	4735	38658	2	242575525	1	2	2	1487	12	16	24	15	15	15	15	15	15	15	15	15	15	15	15	2	2	2	2	2	2	2
L5187	PER1	ENST00000317276	5187	11913	17	8256268	-1	2	2	1018	24	28	23	15	26	26	26	26	26	26	26	26	26	26	26	2	2	2	2	2	2	2
L5571	PRKAG1	ENST00000316299	5571	16502	12	47698829	-1	2	2	1611	10	20	23	15	10	10	10	10	10	10	10	10	10	10	10	2	2	2	2	2	2	2
L5950	RBP4	ENST00000260780	5950	9397	10	95025584	-1	2	2	1409	13	12	23	15	12	12	12	12	12	12	12	12	12	12	12	2	2	2	2	2	2	2
L81689	-	ENST00000257522	81689	17980	9	84354563	-1	2	2	1200	18	21	21	15	24	24	24	24	24	24	24	24	24	24	24	2	2	2	2	2	2	2
L84553	C6orf168	ENST00000275057	84553	69942	6	99842891	-1	2	2	1414	13	10	20	15	12	12	12	12	12	12	12	12	12	12	12	2	2	2	2	2	2	2
L340561	-	ENST00000329978	340561	739	X	82961014	1	2	2	1328	15	26	19	15	14	14	14	14	14	14	14	14	14	14	14	2	2	2	2	2	2	2
L199	AIF1	ENST00000319627	199	1791	6	31687292	1	2	2	1653	9	20	19	15	11	11	11	11	11	11	11	11	11	11	11	2	2	2	2	2	2	2
L5036	PA2G4	ENST00000303305	5036	8662	12	54784692	1	2	2	1549	11	19	19	15	9	9	9	9	9	9	9	9	9	9	9	2	2	2	2	2	2	2
L126133	-	ENST00000293350	126133	17344	19	54648314	1	2	2	1160	19	17	19	15	18	18	18	18	18	18	18	18	18	18	18	2	2	2	2	2	2	2
L55352	-	ENST00000302362	55352	7418	17	30331860	-1	2	2	1167	19	19	15	15	21	21	21	21	21	21	21	21	21	21	21	2	2	2	2	2	2	2
L64167	-	ENST00000328234	64167	41406	5	96286277	1	2	2	1362	14	16	15	15	9	9	9	9	9	9	9	9	9	9	9	2	2	2	2	2	2	2
L51148	-	ENST00000300464	51148	25579	9	126550090	1	2	2	1211	18	14	15	15	17	17	17	17	17	17	17	17	17	17	17	2	2	2	2	2	2	2
L283225	-	ENST00000330014	283225	576	11	82894476	-1	2	2	1377	14	13	15	15	15	15	15	15	15	15	15	15	15	15	15	2	2	2	2	2	2	2
L6511	SLC1A6	ENST00000221742	6511	29499	19	14951505	-1	2	2	1636	9	12	15	15	10	10	10	10	10	10	10	10	10	10	10	2	2	2	2	2	2	2
L10621	POLR3F	ENST00000321487	10621	17252	20	18443033	1	2	2	1149	19	11	15	15	18	18	18	18	18	18	18	18	18	18	18	2	2	2	2	2	2	2
L8749	ADAM18	ENST00000265707	8749	145340	8	39459510	1	2	2	1263	16	10	15	15	14	14	14	14	14	14	14	14	14	14	14	2	2	2	2	2	2	2
L8520	HAT1	ENST00000264108	8520	69564	2	172981519	1	2	2	1238	17	13	14	15	17	17	17	17	17	17	17	17	17	17	17	2	2	2	2	2	2	2
L80755	-	ENST00000313610	80755	29555	17	41505264	-1	2	2	1510	11	12	13	15	13	13	13	13	13	13	13	13	13	13	13	2	2	2	2	2	2	2
L55884	-	ENST00000315436	55884	28453	12	116910904	-1	2	2	1552	11	11	13	15	11	11	11	11	11	11	11	11	11	11	11	2	2	2	2	2	2	2
L222166	-	ENST00000324453	222166	27768	7	29916881	1	2	2	1555	11	10	13	15	7	7	7	7	7	7	7	7	7	7	7	2	2	2	2	2	2	2
L3763	KCNJ6	ENST00000288309	3763	291912	21	38209092	-1	2	2	1313	15	9	13	15	11	11	11	11	11	11	11	11	11	11	11	2	2	2	2	2	2	2
L3916	LAMP1	ENST00000332556	3916	26186	13	111899557	1	2	2	1445	13	8	13	15	14	14	14	14	14	14	14	14	14	14	14	2	2	2	2	2	2	2
L9452	ITM2A	ENST00000262789	9452	6972	X	77378730	-1	2	2	1454	12	6	13	15	11	11	11	11	11	11	11	11	11	11	11	2	2	2	2	2	2	2
L4090	MADH5	ENST00000336031	4090	45097	5	135544845	1	2	2	1731	8	14	12	15	8	8	8	8	8	8	8	8	8	8	8	2	2	2	2	2	2	2
L2720	GLB1	ENST00000307363	2720	100405	3	33110393	-1	2	2	1369	14	12	12	15	14	14	14	14	14	14	14	14	14	14	14	2	2	2	2	2	2	2
L55974	-	ENST00000318929	55974	3003	1	152325118	1	2	2	1488	12	9	11	15	14	14	14	14	14	14	14	14	14	14	14	2	2	2	2	2	2	2
L55190	NUDT11	ENST00000242415	55190	495	X	50156102	-1	2	2	1466	12	15	10	15	10	10	10	10	10	10	10	10	10	10	10	2	2	2	2	2	2	2
L5599	MAPK8	ENST00000322672	5599	33497	10	48954290	1	2	2	1298	15	14	10	15	26	26	26	26	26	26	26	26	26	26	26	2	2	2	2	2	2	2
L2034	EPAS1	ENST00000263734	2034	89100	2	46499270	1	2	2	1191	18	7	9	15	17	17	17	17	17	17	17	17	17	17	17	2	2	2	2	2	2	2
L222487	GPR97	ENST00000327655	222487	21717	16	57477656	1	2	2	1172	19	18	8	15	15	15	15	15	15	15	15	15	15	15	15	2	2	2	2	2	2	2
L25906	-	ENST00000227618	25906	1396	11	71548630	-1	2	2	1342	14	16	8	15	18	18	18	18	18	18	18	18	18	18	18	2	2	2	2	2	2	2
L11234	HPS5	ENST00000265967	11234	43505	11	18308030	-1	2	2	1188	18	10	7	15	14	14	14	14	14	14	14	14	14	14	14	2	2	2	2	2	2	2
L2965	GTF2H1	ENST00000265963	2965	44442	11	18308444	1	2	2	1189	18	10	7	15	14	14	14	14	14	14	14	14	14	14	14	2	2	2	2	2	2	2
L30968	STOML2	ENST00000298005	30968	3060	9	35093091	-1	2	2	1483	12	10	6	15	11	11	11	11	11	11	11	11	11	11	11	2	2	2	2	2	2	2
L6905	TBCE	ENST00000264180	6905	81510	1	232571920	1	2	2	1083	21	31	28	14	15	15	15	15	15	15	15	15	15	15	15	2	2	2	2	2	2	2
L79641	-	ENST00000322048	79641	5705	16	4852967	-1	2	2	934	27	15	28	14	21	21	21	21	21	21	21	21	21	21	21	2	2	2	2	2	2	2
L103910	-	ENST00000237500	103910	16125	18	3252123	1	2	2	1055	22	22	23	14	23	23	23	23	23	23	23	23	23	23	23	2	2	2	2	2	2	2
L23230	CHAC	ENST00000265281	23230	238439	9	75249740	1	2	2	1341	14	20	22	14	12	12	12	12	12	12	12	12	12	12	12	2	2	2	2	2	2	2
L54949	-	ENST00000301761	54949	16629	11	60972957	1	2	2	1214	18	13	21	14	20	20	20	20	20	20	20	20	20	20	20	2	2	2	2	2	2	2
L54954	-	ENST00000327755	54954	8752	X	53175997	-1	2	2	1287	16	16	20	14	16	16	16	16	16	16	16	16	16	16	16	2	2	2	2	2	2	2
L11339	-	ENST00000220514	11339	23352	15	39340875	-1	2	2	1140	19	19	19	14	21	21	21	21	21	21	21	21	21	21	21	2	2	2	2	2	2	2
L1591	CYP24A1	ENST00000216862	1591	20537	20	53475946	-1	2	2	1042	22	18	19	14	24	24	24	24	24	24	24	24	24	24	24	2	2	2	2	2	2	2
L6402	SELE,SELL	ENST00000066315	6402.64	219345	1	166890130	-1	2	2	1132	19	21	18	14	10	10	10	10	10	10	10	10	10	10	10	2	2	2	2	2	2	2
L5869	RAB5B	ENST00000229138	5869	20617	12	54654120	1	2	2	1190	18	14	18	14	13	13	13	13	13	13	13	13	13	13	13	2	2	2	2	2	2	2
L93099	-	ENST00000318119	93099	16432	19	40696394	-1	2	2	1315	15	17	17	14	18	18	18	18	18	18	18	18	18	18	18	2	2	2	2	2	2	2
L5166	PDK4	ENST00000005178	5166	10653	7	94837634	-1	2	2	1289	15	15	17	14	18	18	18	18	18	18	18	18	18	18	18	2	2	2	2	2	2	2
L57695	USP37	ENST00000258399	57695	118076	2	219635589	-1	2	2	1348	14	19	16	14	16	16	16	16	16	16	16	16	16	16	16	2	2	2	2	2	2	2
L283635	C14orf24	ENST00000280987	283635	37015	14	33505608	1	2	2	1156	19	15	16	14	24	24	24	24	24	24	24	24	24	24	24	2	2	2	2	2	2	2
L6364	CCL20	ENST00000233346	6364	3681	2	228881109	1	2	2	1053	22	12	16	14	16	16	16	16	16	16	16	16	16	16	16	2	2	2	2	2	2	2
L54521	-	ENST00000254029	54521	103860	X	116234164	1	2	2	1240	17	18	15	14	18	18	18	18	18	18	18	18	18	18	18	2	2	2	2	2	2	2
L127124	ATP6V1G3	ENST00000281087	127124	17722	1	195798332	-1	2	2	1249	17	15	15	14	18	18	18	18	18	18	18	18	18	18	18	2	2	2	2	2	2	2
L57715	SEMA4G	ENST00000210633	57715	11219	10	102397257	1	2	2	1293	15	13	15	14	14	14	14	14	14	14	14	14	14	14	14	2	2	2	2	2	2	2
L9926	-	ENST00000331274	9926	80442	1	209082970	-1	2	2	1270	16	12	15	14	17	17	17	17	17	17	17	17	17	17	17	2	2	2	2	2	2	2
L23659	LYPLA3	ENST00000219345	23659	14231	16	68055566	1	2	2	1339	14	18	14	14	14	14	14	14	14	14	14	14	14	14	14	2	2	2	2	2	2	2
L6329	SCN4A	ENST00000006839	6329	34365	17	62523649	-1	2	2	1446	12	15	14	14	10	10	10	10	10	10	10	10	10	10	10	2	2	2	2	2	2	2
L51005	-	ENST00000302956	51005	9199	16	2509923	1	2	2	1206	18	13	14	14	17	17	17	17	17	17	17	17	17	17	17	2	2	2	2	2	2	2
L57619	-	ENST00000296043	57619	344690	4	77814648	1	2	2	1410	13	13	14	14	14	14	14	14	14	14	14	14	14	14	14	2	2	2	2	2	2	2
L9746	CLSTN3	ENST00000337543	9746	28559	12	7174237	1	2	2	1472	12	12	14	14	11	11	11	11	11	11	11	11	11	11	11	2	2	2	2	2	2	2
L57602	USP36	ENST00000312010	57602	53418	17	77434010	-1	2	2	1101	20	17	13	14	20	20	20	20	20	20	20	20	20	20	20	2	2	2	2	2	2	2
L128272	-	ENST00000316223	128272	14542	1	15920221	-1	2	2	1242	17	15	13	14	17	17	17	17	17	17	17	17	17	17	17	2	2	2	2	2	2	2
L8345	HIST1H2BO,HIST1H2BH	ENST00000330976	8345.83	381	1	147000460	-1	2	2	1327	15	14	13	14	14	14	14	14	14	14	14	14	14	14	14	2	2	2	2	2	2	2
L51305	KCNK9	ENST00000303015	51305	90496	8	140686355	-1	2	2	1432	13	14	13	14	14	14	14	14	14	14	14	14	14	14	14	2	2	2	2	2	2	2
L9403	-	ENST00000331835	9403	51670	1	86802394	-1	2	2	1256	17	13	13	14	17	17	17	17	17	17	17	17	17	17	17	2	2	2	2	2	2	2
L1393	CRHBP	ENST00000274368	1393	16423	5	76332943	1	2	2	1413	13	13	13	14	14	14	14	14	14	14	14	14	14	14	14	2	2	2	2	2	2	2
L84826	-	ENST00000310981	84826	2324	2	128552349	1	2	2	1491	12	12	13	14	9	9	9	9	9	9	9	9	9	9	9	2	2	2	2	2	2	2
L26468	LHX6	ENST00000223692	26468	19095	9	120367029	-1	2	2	1462	12	11	13	14	16	16	16	16	16	16	16	16	16	16	16	2	2	2	2	2	2	2
L10036	CHAF1A	ENST00000301280	10036	40362	19	4353661	1	2	2	1776	8	13	12	14	9	9	9	9	9	9	9	9	9	9	9	2	2	2	2	2	2	2
L29952	DPP7	ENST00000316744	29952	4178	9	135366467	-1	2	2	1698	9	9	12	14	8	8	8	8	8	8	8	8	8	8	8	2	2	2	2	2	2	2
L1737	DLAT	ENST00000280346	1737	38408	11	111433825	1	2	2	1757	8	9	12	14	10	10	10	10	10	10	10	10	10	10	10	2	2	2	2	2	2	2
L6664	SOX11	ENST00000322002	6664	8718	2	5854538	1	2	2	1373	14	7	12	14	13	13	13	13	13	13	13	13	13	13	13	2	2	2	2	2	2	2
L84366	-	ENST00000290294	84366	799	17	47274520	-1	2	2	1679	9	7	12	14	12	12	12	12	12	12	12	12	12	12	12	2	2	2	2	2	2	2
L4062	LY6H	ENST00000315405	4062	2412	8	144347113	-1	2	2	1697	9	20	11	14	8	8	8	8	8	8	8	8	8	8	8	2	2	2	2	2	2	2
L11052	CPSF6	ENST00000266679	11052	22960	12	67919647	1	2	2	1396	13	11	11	14	12	12	12	12	12	12	12	12	12	12	12	2	2	2	2	2	2	2
L10897	YIF1	ENST00000311384	10897	4538	11	65831949	-1	2	2	2178	5	6	11	14	5	5	5	5	5	5	5	5	5	5	5	2	2	2	2	2	2	2
L1565	CYP2D6	ENST00000320777	1565	14725	22	40781893	-1	2	2	1717	8	8	10	14	5	5	5	5	5	5	5	5	5	5	5	2	2	2	2	2	2	2
L320	APBA1	ENST00000265381	320	242021	9	67744341	-1	2	2	1296	15	14	9	14	16	16	16	16	16	16	16	16	16	16	16	2	2	2	2	2	2	2
L11284	PNKP	ENST00000322344	11284	6000	19	55062273	-1	2	2	1564	10	13	9	14	11	11	11	11	11	11	11	11	11	11	11	2	2	2	2	2	2	2
L2729	GCLC	ENST00000229416	2729	47370	6	53456347	-1	2	2	1559	10	5	9	14	8	8	8	8	8	8	8	8	8	8	8	2	2	2	2	2	2	2
L4629	MYH11	ENST00000300036	4629	153875	16	15917307	-1	2	2	1661	9	10	8	14	9	9	9	9	9	9	9	9	9	9	9	2	2	2	2	2	2	2
L26045	-	ENST00000274711	26045	1548	5	138286462	-1	2	2	1534	11	10	7	14	9	9	9	9	9	9	9	9	9	9	9	2	2	2	2	2	2	2
L150465	-	ENST00000233336	150465	47333	2	113334877	1	2	2	1644	9	9	7	14	8	8	8	8	8	8	8	8	8	8	8	2	2	2	2	2	2	2
L8204	NRIP1	ENST00000318948	8204	3477	21	15262384	-1	2	2	1495	12	10	6	14	35	35	35	35	35	35	35	35	35	35	35	2	2	2	2	2	2	2
L54884	-	ENST00000295802	54884	12417	2	85556170	-1	2	2	1507	11	10	6	14	8	8	8	8	8	8	8	8	8	8	8	2	2	2	2	2	2	2
L162979	ZNF342	ENST00000303809	162979	4930	19	50271528	-1	2	2	1689	9	8	6	14	9	9	9	9	9	9	9	9	9	9	9	2	2	2	2	2	2	2
L54941	RNF125	ENST00000217740	54941	50719	18	27850432	1	2	2	1808	7	8	6	14	7	7	7	7	7	7	7	7	7	7	7	2	2	2	2	2	2	2
L23370	-	ENST00000319670	23370	77271	19	7366093	1	2	2	1577	10	7	5	14	9	9	9	9	9	9	9	9	9	9	9	2	2	2	2	2	2	2
L55585	UBE2Q	ENST00000292211	55585	10038	1	151747887	-1	2	2	1422	13	11	4	14	13	13	13	13	13	13	13	13	13	13	13	2	2	2	2	2	2	2
L9429	ABCG2	ENST00000237612	9429	66883	4	89538117	-1	2	2	1936	6	8	4	14	9	9	9	9	9	9	9	9	9	9	9	2	2	2	2	2	2	2
L9453	GGPS1	ENST00000282841	9453	15582	1	232533034	1	2	2	920	28	21	22	13	40	40	40	40	40	40	40	40	40	40	40	2	2	2	2	2	2	2
L51742	RBP1L1	ENST00000264183	51742	196473	1	232532649	-1	2	2	909	28	20	22	13	40	40	40	40	40	40	40	40	40	40	40	2	2	2	2	2	2	2
L1051	CEBPB	ENST00000303004	1051	1837	20	49492798	1	2	2	1255	17	17	22	13	17	17	17	17	17	17	17	17	17	17	17	2	2	2	2	2	2	2
L9179	AP4M1	ENST00000337582	9179	8762	7	99310577	1	2	2	1521	11	13	22	13	12	12	12	12	12	12	12	12	12	12	12	2	2	2	2	2	2	2
L6530	SLC6A2	ENST00000300262	6530	47192	16	55469196	1	2	2	1228	17	21	21	13	19	19	19	19	19	19	19	19	19	19	19	2	2	2	2	2	2	2
L2512	FTL	ENST00000263258	2512	1570	19	54160378	1	2	2	1224	17	15	21	13	17	17	17	17	17	17	17	17	17	17	17	2	2	2	2	2	2	2
L25824	PRDX5	ENST00000333917	25824	3714	11	63860929	1	2	2	1655	9	23	20	13	8	8	8	8	8	8	8	8	8	8	8	2	2	2	2	2	2	2
L149461	CLDN19	ENST00000296387	149461	7162	1	42619219	-1	2	2	1208	18	14	20	13	12	12	12	12	12	12	12	12	12	12	12	2	2	2	2	2	2	2
L5903	RANBP2	ENST00000283195	5903	57630	2	108957463	1	2	2	1250	17	18	18	13	17	17	17	17	17	17	17	17	17	17	17	2	2	2	2	2	2	2
L26085	KLK13	ENST00000335422	26085	8909	19	56260183	-1	2	2	1431	13	13	18	13	12	12	12	12	12	12	12	12	12	12	12	2	2	2	2	2	2	2
L3837	KPNB1	ENST00000290158	3837	33394	17	46202249	1	2	2	987	25	26	17	13	25	25	25	25	25	25	25	25	25	25	25	2	2	2	2	2	2	2
L4887	NPY2R	ENST00000329476	4887	8441	4	156707408	1	2	2	1098	21	22	17	13	22	22	22	22	22	22	22	22	22	22	22	2	2	2	2	2	2	2
L10817	FRS3	ENST00000259748	10817	8006	6	41792774	-1	2	2	1749	8	17	17	13	4	4	4	4	4	4	4	4	4	4	4	2	2	2	2	2	2	2
L51704	GPRC5B	ENST00000300571	51704	25857	16	19862704	-1	2	2	1322	15	15	17	13	16	16	16	16	16	16	16	16	16	16	16	2	2	2	2	2	2	2
L4720	NDUFS2	ENST00000289897	4720	15086	1	158385889	1	2	2	1479	12	11	16	13	10	10	10	10	10	10	10	10	10	10	10	2	2	2	2	2	2	2
L64788	-	ENST00000262301	64788	117345	16	960983	-1	2	2	1340	14	9	16	13	13	13	13	13	13	13	13	13	13	13	13	2	2	2	2	2	2	2
L90768	-	ENST00000315302	90768	2813	4	183761509	-1	2	2	1169	19	21	15	13	18	18	18	18	18	18	18	18	18	18	18	2	2	2	2	2	2	2
L9314	KLF4	ENST00000259349	9314	4621	9	105631593	-1	2	2	1060	22	18	15	13	24	24	24	24	24	24	24	24	24	24	24	2	2	2	2	2	2	2
L84079	-	ENST00000306065	84079	78192	19	37857945	-1	2	2	1461	12	18	15	13	12	12	12	12	12	12	12	12	12	12	12	2	2	2	2	2	2	2
L10657	KHDRBS1	ENST00000327300	10657	46969	1	31981955	1	2	2	1587	10	12	15	13	12	12	12	12	12	12	12	12	12	12	12	2	2	2	2	2	2	2
L85479	-	ENST00000276570	85479	48484	8	67013744	1	2	2	1756	8	9	15	13	6	6	6	6	6	6	6	6	6	6	6	2	2	2	2	2	2	2
L55321	C20orf46	ENST00000246097	55321	3903	20	1160117	-1	2	2	1197	18	27	14	13	16	16	16	16	16	16	16	16	16	16	16	2	2	2	2	2	2	2
L5165	PDK3	ENST00000319109	5165	68920	X	23844980	1	2	2	1331	14	21	14	13	15	15	15	15	15	15	15	15	15	15	15	2	2	2	2	2	2	2
L6236	RRAD	ENST00000299759	6236	3844	16	66735669	-1	2	2	1684	9	12	14	13	5	5	5	5	5	5	5	5	5	5	5	2	2	2	2	2	2	2
L27189	IL17C	ENST00000244241	27189	1884	16	88449126	1	2	2	1946	6	7	14	13	7	7	7	7	7	7	7	7	7	7	7	2	2	2	2	2	2	2
L84464	-	ENST00000294008	84464	28061	16	3659531	-1	2	2	1542	11	5	14	13	11	11	11	11	11	11	11	11	11	11	11	2	2	2	2	2	2	2
L79625	-	ENST00000309554	79625	36788	4	122452390	-1	2	2	1437	13	18	12	13	13	13	13	13	13	13	13	13	13	13	13	2	1	2	2	2	2	2
L3831	KNS2,KNSL8	ENST00000246489	3831.9	72278	14	102085615	1	2	2	1345	14	13	12	13	14	14	14	14	14	14	14	14	14	14	14	2	2	2	2	2	2	2
L283135	-	ENST00000333139	283135	3827	11	67149537	-1	2	2	1557	11	13	12	13	10	10	10	10	10	10	10	10	10	10	10	2	2	2	2	2	2	2
L1628	DBP	ENST00000222122	1628	6639	19	53832400	-1	2	2	1390	13	3	12	13	15	15	15	15	15	15	15	15	15	15	15	2	2	2	2	2	2	2
L9126	CSPG6	ENST00000265274	9126	36907	10	111992071	1	2	2	1266	16	19	11	13	10	10	10	10	10	10	10	10	10	10	10	2	2	2	2	2	2	2
L56956	LHX9	ENST00000271609	56956	17612	1	195169921	1	2	2	1755	8	15	11	13	7	7	7	7	7	7	7	7	7	7	7	2	2	2	2	2	2	2
L202151	-	ENST00000296604	202151	52247	5	36347503	-1	2	2	1320	15	14	11	13	10	10	10	10	10	10	10	10	10	10	10	2	2	2	2	2	2	2
L2256	FGF11	ENST00000293829	2256	5561	17	7543254	1	2	2	1541	11	13	11	13	16	16	16	16	16	16	16	16	16	16	16	2	2	2	2	2	2	2
L85441	-	ENST00000252889	85441	14275	20	62930086	-1	2	2	2096	5	5	11	13	7	7	7	7	7	7	7	7	7	7	7	2	2	2	2	2	2	2
L55454	-	ENST00000307209	55454	46817	10	42917940	1	2	2	1095	21	9	10	13	20	20	20	20	20	20	20	20	20	20	20	2	2	2	2	2	2	2
L140691	RNF36	ENST00000329464	140691	31248	15	42744779	1	2	2	1380	14	13	9	13	8	8	8	8	8	8	8	8	8	8	8	2	2	2	2	2	2	2
L5698	PSMB9	ENST00000229815	5698	5404	6	32868917	1	2	2	1642	9	12	9	13	10	10	10	10	10	10	10	10	10	10	10	2	2	2	2	2	2	2
L81615	-	ENST00000281924	81615	263010	2	135687339	-1	2	2	1419	13	11	9	13	13	13	13	13	13	13	13	13	13	13	13	2	2	2	2	2	2	2
L3775	KCNK1	ENST00000258230	3775	58235	1	230834019	1	2	2	1666	9	7	9	13	8	8	8	8	8	8	8	8	8	8	8	2	2	2	2	2	2	2
L84640	USP38	ENST00000307017	84640	35540	4	144683697	1	2	2	1688	9	12	8	13	9	9	9	9	9	9	9	9	9	9	9	2	2	2	2	2	2	2
L51272	BET1L	ENST00000325147	51272	4396	11	197321	-1	2	2	2007	6	6	8	13	8	8	8	8	8	8	8	8	8	8	8	2	2	2	2	2	2	2
L51729	WBP11	ENST00000261167	51729	16990	12	14847670	-1	2	2	2221	4	4	8	13	5	5	5	5	5	5	5	5	5	5	5	2	2	2	2	2	2	2
L1937	EEF1G	ENST00000329251	1937	14279	11	62116711	-1	2	2	2742	3	9	7	13	2	2	2	2	2	2	2	2	2	2	2	2	2	2	2	2	2	2
L123803	-	ENST00000287706	123803	18131	16	15116280	-1	2	2	1764	8	5	7	13	8	8	8	8	8	8	8	8	8	8	8	2	2	2	2	2	2	2
L55254	-	ENST00000319172	55254	34096	3	120503347	-1	2	2	1372	14	10	6	13	7	7	7	7	7	7	7	7	7	7	7	2	2	2	2	2	2	2
L10439	OLFM1	ENST00000277415	10439	45851	9	133406496	1	2	2	2095	5	8	6	13	6	6	6	6	6	6	6	6	6	6	6	2	2	2	2	2	2	2
L8863	PER3	ENST00000168666	8863	60523	1	7554260	1	2	2	1617	9	7	5	13	8	8	8	8	8	8	8	8	8	8	8	2	2	2	2	2	2	2
L115290	FBXO26	ENST00000292852	115290	34339	19	44158220	-1	2	2	2139	5	6	3	13	5	5	5	5	5	5	5	5	5	5	5	2	2	2	2	2	2	2
L22803	XRN2	ENST00000262489	22803	86512	20	21278952	1	2	2	2453	3	7	2	13	5	5	5	5	5	5	5	5	5	5	5	2	2	2	2	2	2	2
L159013	-	ENST00000327877	159013	18493	X	39537715	-1	2	2	1379	14	20	29	12	14	14	14	14	14	14	14	14	14	14	14	2	2	2	2	2	2	2
L3654	IRAK1	ENST00000330348	3654	9383	X	151753246	-1	2	2	1097	21	15	25	12	20	20	20	20	20	20	20	20	20	20	20	2	2	2	2	2	2	2
L51399	TRAPPC4	ENST00000227818	51399	5142	11	118426893	1	2	2	1005	24	29	21	12	29	29	29	29	29	29	29	29	29	29	29	2	2	2	2	2	2	2
L85360	-	ENST00000221736	85360	7563	19	15079233	1	2	2	1141	19	14	21	12	19	19	19	19	19	19	19	19	19	19	19	2	2	2	2	2	2	2
L10494	STK25	ENST00000316586	10494	13609	2	242768783	-1	2	2	1233	17	9	18	12	19	19	19	19	19	19	19	19	19	19	19	2	2	2	2	2	2	2
L10631	-	ENST00000255475	10631	36096	13	35970874	-1	2	2	1592	10	22	17	12	14	14	14	14	14	14	14	14	14	14	14	2	2	2	2	2	2	2
L339456	-	ENST00000310991	339456	1683	1	1799009	-1	2	2	1129	20	19	16	12	19	19	19	19	19	19	19	19	19	19	19	2	2	2	2	2	2	2
L3704	ITPA	ENST00000262928	3704	14449	20	3185056	1	2	2	1196	18	16	16	12	24	24	24	24	24	24	24	24	24	24	24	2	2	2	2	2	2	2
L48	ACO1	ENST00000309951	48	66213	9	32374618	1	2	2	1405	13	10	16	12	13	13	13	13	13	13	13	13	13	13	13	2	2	2	2	2	2	2
L2153	F5	ENST00000234736	2153	55601	1	166743001	-1	2	2	1102	20	23	15	12	13	13	13	13	13	13	13	13	13	13	13	2	2	2	2	2	2	2
L8320	EOMES	ENST00000295743	8320	5898	3	27738750	-1	2	2	978	26	18	15	12	25	25	25	25	25	25	25	25	25	25	25	2	2	2	2	2	2	2
L857	CAV1	ENST00000222696	857	36392	7	115719342	1	2	2	1184	18	18	15	12	14	14	14	14	14	14	14	14	14	14	14	2	2	2	2	2	2	2
L1671	DEFA6	ENST00000297436	1671	1378	8	6771008	-1	2	2	1364	14	14	15	12	17	17	17	17	17	17	17	17	17	17	17	2	2	2	2	2	2	2
L9507	ADAMTS4	ENST00000326497	9507	9281	1	158385615	-1	2	2	1538	11	12	15	12	10	10	10	10	10	10	10	10	10	10	10	2	2	2	2	2	2	2
L27072	VPS41	ENST00000310301	27072	185257	7	38689580	-1	2	2	1891	6	6	15	12	7	7	7	7	7	7	7	7	7	7	7	2	2	2	2	2	2	2
L1460	CSNK2B	ENST00000229695	1460	3228	6	31738893	1	2	2	1582	10	10	13	12	9	9	9	9	9	9	9	9	9	9	9	2	2	2	2	2	2	2
L6734	SRPR	ENST00000335622	6734	5956	11	125676435	-1	2	2	1288	16	8	13	12	19	19	19	19	19	19	19	19	19	19	19	2	2	2	2	2	2	2
L993	CDC25A	ENST00000302506	993	29941	3	48190397	-1	2	2	1770	8	7	13	12	8	8	8	8	8	8	8	8	8	8	8	2	2	2	2	2	2	2
L165055	-	ENST00000295124	165055	89629	2	109024619	1	2	2	1681	9	21	12	12	12	12	12	12	12	12	12	12	12	12	12	2	2	2	2	2	2	2
L64802	NMNAT1	ENST00000310765	64802	39655	1	9713054	1	2	2	1325	15	15	12	12	16	16	16	16	16	16	16	16	16	16	16	2	2	2	2	2	2	2
L26073	-	ENST00000003607	26073	10814	17	26830037	-1	2	2	1560	10	10	12	12	8	8	8	8	8	8	8	8	8	8	8	2	2	2	2	2	2	2
L64410	-	ENST00000337975	64410	35591	15	84067919	-1	2	2	2401	4	10	12	12	4	4	4	4	4	4	4	4	4	4	4	2	2	2	2	2	2	2
L203062	-	ENST00000307180	203062	142644	8	143335866	-1	2	2	1434	13	9	12	12	13	13	13	13	13	13	13	13	13	13	13	2	2	2	2	2	2	2
L83659	TEKT1	ENST00000301579	83659	32718	17	6934260	-1	2	2	1545	11	7	12	12	13	13	13	13	13	13	13	13	13	13	13	2	2	2	2	2	2	2
L6547	SLC8A3	ENST00000216568	6547	144854	14	68645828	-1	2	2	1225	17	15	11	12	17	17	17	17	17	17	17	17	17	17	17	2	2	2	2	2	2	2
L85362	C20orf158	ENST00000322208	85362	1437	20	62238370	-1	2	2	1696	9	9	11	12	9	9	9	9	9	9	9	9	9	9	9	2	2	2	2	2	2	2
L6397	SEC14L1	ENST00000262775	6397	73360	17	75734175	1	2	2	1468	12	13	10	12	12	12	12	12	12	12	12	12	12	12	12	2	2	2	2	2	2	2
L91304	C19orf6	ENST00000300948	91304	14974	19	972141	-1	2	2	1171	19	11	10	12	12	12	12	12	12	12	12	12	12	12	12	2	2	2	2	2	2	2
L9684	-	ENST00000292524	9684	7167	8	145748192	1	2	2	1481	12	10	10	12	14	14	14	14	14	14	14	14	14	14	14	2	2	2	2	2	2	2
L9271	PIWIL1	ENST00000245255	9271	34232	12	129175735	1	2	2	1522	11	14	9	12	12	12	12	12	12	12	12	12	12	12	12	2	2	2	2	2	2	2
L346673	-	ENST00000275764	346673	26522	7	134332827	1	2	2	1963	6	14	9	12	9	9	9	9	9	9	9	9	9	9	9	2	2	2	2	2	2	2
L29941	-	ENST00000291906	29941	18084	9	126840847	1	2	2	1540	11	13	9	12	12	12	12	12	12	12	12	12	12	12	12	2	2	2	2	2	2	2
L6867	TACC1	ENST00000336814	6867	124388	8	38603526	1	2	2	2326	4	6	9	12	5	5	5	5	5	5	5	5	5	5	5	2	2	2	2	2	2	2
L84923	-	ENST00000255557	84923	24915	17	71825542	-1	2	2	1744	8	11	8	12	9	9	9	9	9	9	9	9	9	9	9	2	2	2	2	2	2	2
L84632	-	ENST00000304129	84632	109931	10	115829102	-1	2	2	1778	8	11	8	12	9	9	9	9	9	9	9	9	9	9	9	2	2	2	2	2	2	2
L5376	PMP22	ENST00000312280	5376	35548	17	15369210	-1	2	2	1924	6	5	8	12	5	5	5	5	5	5	5	5	5	5	5	2	2	2	2	2	2	2
L9154	SLC28A1	ENST00000286749	9154	60866	15	83157681	1	2	2	1602	10	8	7	12	10	10	10	10	10	10	10	10	10	10	10	2	2	2	2	2	2	2
L79154	-	ENST00000251312	79154	8900	17	35143882	1	2	2	1640	9	5	7	12	11	11	11	11	11	11	11	11	11	11	11	2	2	2	2	2	2	2
L2780	GNAT2	ENST00000251337	2780	9931	1	109454432	-1	2	2	1524	11	12	6	12	8	8	8	8	8	8	8	8	8	8	8	2	2	2	2	2	2	2
L6872	TAF1	ENST00000276072	6872	98187	X	69452905	1	2	2	1415	13	10	6	12	14	14	14	14	14	14	14	14	14	14	14	2	2	2	2	2	2	2
L93663	ARHGAP18	ENST00000275189	93663	133063	6	130011878	-1	2	2	1671	9	10	6	12	9	9	9	9	9	9	9	9	9	9	9	2	2	2	2	2	2	2
L1830	DSG3	ENST00000257189	1830	30811	18	27279828	1	2	2	1746	8	10	6	12	12	12	12	12	12	12	12	12	12	12	12	2	2	2	2	2	2	2
L138241	-	ENST00000334731	138241	71371	9	69983538	1	2	2	1537	11	9	6	12	10	10	10	10	10	10	10	10	10	10	10	2	2	2	2	2	2	2
L56605	ERO1LB	ENST00000264181	56605	63373	1	233486337	-1	2	2	1629	9	11	5	12	9	9	9	9	9	9	9	9	9	9	9	2	2	2	2	2	2	2
L152007	C9orf19	ENST00000242273	152007	27160	9	36126742	1	2	2	1827	7	11	5	12	7	7	7	7	7	7	7	7	7	7	7	2	2	2	2	2	2	2
L3249	HPN	ENST00000262626	3249	26066	19	40223250	1	2	2	1921	6	8	5	12	6	6	6	6	6	6	6	6	6	6	6	2	2	2	2	2	2	2
L113	ADCY7	ENST00000254235	113	27326	16	50100124	1	2	2	1942	6	8	5	12	6	6	6	6	6	6	6	6	6	6	6	2	2	2	2	2	2	2
L158763	-	ENST00000276211	158763	6170	X	128923307	1	2	2	1964	6	8	5	12	6	6	6	6	6	6	6	6	6	6	6	2	2	2	2	2	2	2
L54536	-	ENST00000260762	54536	210992	10	94272846	1	2	2	2110	5	5	5	12	6	6	6	6	6	6	6	6	6	6	6	2	2	2	2	2	2	2
L4071	TM4SF1	ENST00000305366	4071	8720	3	150416438	-1	2	2	1687	9	6	4	12	9	9	9	9	9	9	9	9	9	9	9	2	2	2	2	2	2	2
L50814	-	ENST00000276346	50814	38652	X	150617234	1	2	2	1846	7	5	4	12	8	8	8	8	8	8	8	8	8	8	8	2	2	2	2	2	2	2
L7728	ZNF175	ENST00000262259	7728	18411	19	56766370	1	2	2	1026	23	22	24	11	22	22	22	22	22	22	22	22	22	22	22	2	2	2	2	2	2	2
L79937	-	ENST00000323947	79937	214650	9	39278466	-1	2	2	1265	16	11	24	11	18	18	18	18	18	18	18	18	18	18	18	2	2	2	2	2	2	2
L6835	SURF2	ENST00000277405	6835	4605	9	131499473	1	2	2	1205	18	15	20	11	19	19	19	19	19	19	19	19	19	19	19	2	2	2	2	2	2	2
L90527	-	ENST00000322839	90527	12504	15	43138131	-1	2	2	1411	13	12	20	11	13	13	13	13	13	13	13	13	13	13	13	2	2	2	2	2	2	2
L7414	VCL	ENST00000277829	7414	121884	10	75102484	1	2	2	1563	10	12	20	11	12	12	12	12	12	12	12	12	12	12	12	2	2	2	2	2	2	2
L51564	HDAC7A	ENST00000080059	51564	37141	12	46499916	-1	2	2	1567	10	16	18	11	10	10	10	10	10	10	10	10	10	10	10	2	2	2	2	2	2	2
L23119	HIC2	ENST00000302897	23119	3962	22	20121675	1	2	2	1164	19	15	18	11	19	19	19	19	19	19	19	19	19	19	19	2	2	2	2	2	2	2
L5307	PITX1	ENST00000323855	5307	6856	5	134446540	-1	2	2	1291	15	15	18	11	16	16	16	16	16	16	16	16	16	16	16	2	2	2	2	2	2	2
L53905	DUOX1	ENST00000337228	53905	35583	15	43138248	1	2	2	1350	14	14	18	11	12	12	12	12	12	12	12	12	12	12	12	2	2	2	2	2	2	2
L2805	GOT1	ENST00000239123	2805	33719	10	100854933	-1	2	2	1029	23	19	17	11	27	27	27	27	27	27	27	27	27	27	27	2	2	2	2	2	2	2
L8738	CRADD	ENST00000332896	8738	173371	12	92573622	1	2	2	1279	16	14	17	11	14	14	14	14	14	14	14	14	14	14	14	2	2	2	2	2	2	2
L10368	CACNG3	ENST00000005284	10368	106857	16	24233432	1	2	2	1222	17	15	15	11	53	53	53	53	53	53	53	53	53	53	53	2	2	2	2	2	2	2
L55858	-	ENST00000257288	55858	29982	4	56177899	1	2	2	1838	7	10	15	11	6	6	6	6	6	6	6	6	6	6	6	2	2	2	2	2	2	2
L8875	VNN2	ENST00000326499	8875	19589	6	133065168	-1	2	2	1398	13	5	15	11	9	9	9	9	9	9	9	9	9	9	9	2	2	2	2	2	2	2
L51010	-	ENST00000327304	51010	4604	9	37775054	-1	2	2	940	27	23	14	11	24	24	24	24	24	24	24	24	24	24	24	2	2	2	2	2	2	2
L2444	FRK	ENST00000263809	2444	119226	6	116427491	-1	2	2	1229	17	23	14	11	11	11	11	11	11	11	11	11	11	11	11	2	2	2	2	2	2	2
L29894	CPSF1	ENST00000262583	29894	16260	8	145639510	-1	2	2	1332	14	15	14	11	16	16	16	16	16	16	16	16	16	16	16	2	2	2	2	2	2	2
L79823	-	ENST00000272284	79823	410162	2	44563626	1	2	2	1245	17	14	13	11	23	23	23	23	23	23	23	23	23	23	23	2	2	2	2	2	2	2
L93082	-	ENST00000310865	93082	10462	2	96658602	-1	2	2	1317	15	13	13	11	17	17	17	17	17	17	17	17	17	17	17	2	2	2	2	2	2	2
L10213	PSMD14	ENST00000263639	10213	103678	2	162367093	1	2	2	1733	8	13	13	11	6	6	6	6	6	6	6	6	6	6	6	2	2	2	2	2	2	2
L131831	-	ENST00000295910	131831	44066	3	151742651	-1	2	2	1543	11	12	13	11	11	11	11	11	11	11	11	11	11	11	11	2	2	2	2	2	2	2
L7004	TEAD4	ENST00000317067	7004	81257	12	2938841	1	2	2	1441	13	7	13	11	13	13	13	13	13	13	13	13	13	13	13	2	2	2	2	2	2	2
L60681	FKBP10	ENST00000321562	60681	10269	17	40342366	1	2	2	1527	11	6	13	11	12	12	12	12	12	12	12	12	12	12	12	2	2	2	2	2	2	2
L219800	-	ENST00000316996	219800	17920	11	130269659	-1	2	2	1695	9	16	12	11	11	11	11	11	11	11	11	11	11	11	11	2	2	2	2	2	2	2
L6578	SLC21A2	ENST00000310926	6578	97204	3	135069658	-1	2	2	1371	14	9	12	11	17	17	17	17	17	17	17	17	17	17	17	2	2	2	2	2	2	2
L80199	-	ENST00000313777	80199	6320	19	55008280	-1	2	2	1561	10	8	12	11	9	9	9	9	9	9	9	9	9	9	9	2	2	2	2	2	2	2
L123355	-	ENST00000301981	123355	134845	15	97526916	1	2	2	1548	11	7	12	11	7	7	7	7	7	7	7	7	7	7	7	2	2	2	2	2	2	2
L149647	-	ENST00000294829	149647	2299	1	209854314	1	2	2	1425	13	6	12	11	13	13	13	13	13	13	13	13	13	13	13	2	2	2	2	2	2	2
L146845	-	ENST00000299764	146845	66781	17	9680549	1	2	2	1429	13	12	11	11	10	10	10	10	10	10	10	10	10	10	10	2	2	2	2	2	2	2
L2629	GBA	ENST00000327247	2629	6783	1	152427817	-1	2	2	1439	13	11	11	11	12	12	12	12	12	12	12	12	12	12	12	2	2	2	2	2	2	2
L3735	KARS	ENST00000302445	3735	19948	16	75461130	-1	2	2	2210	4	9	11	11	7	7	7	7	7	7	7	7	7	7	7	2	2	2	2	2	2	2
L3925	STMN1	ENST00000236291	3925	6297	1	25837596	-1	2	2	1343	14	7	11	11	8	8	8	8	8	8	8	8	8	8	8	2	2	2	2	2	2	2
L7940	LST1	ENST00000303757	7940	2610	6	31658282	1	2	2	1457	12	7	11	11	14	14	14	14	14	14	14	14	14	14	14	2	2	2	2	2	2	2
L283254	-	ENST00000326737	283254	14228	11	46603086	-1	2	2	1791	8	7	11	11	6	6	6	6	6	6	6	6	6	6	6	2	2	2	2	2	2	2
L285759	-	ENST00000314481	285759	14738	6	114271174	1	2	2	1326	15	14	10	11	19	19	19	19	19	19	19	19	19	19	19	2	2	2	2	2	2	2
L58516	-	ENST00000266498	58516	45593	12	31370386	-1	2	2	1202	18	13	10	11	19	19	19	19	19	19	19	19	19	19	19	2	2	2	2	2	2	2
L10469	TIMM44	ENST00000270538	10469	16933	19	7914536	-1	2	2	1389	13	12	10	11	12	12	12	12	12	12	12	12	12	12	12	2	2	2	2	2	2	2
L79990	-	ENST00000318979	79990	9035	17	41202134	-1	2	2	1621	9	12	10	11	10	10	10	10	10	10	10	10	10	10	10	2	2	2	2	2	2	2
L79932	-	ENST00000335883	79932	123913	1	35450666	-1	2	2	1243	17	11	10	11	16	16	16	16	16	16	16	16	16	16	16	2	2	2	2	2	2	2
L10630	-	ENST00000294489	10630	34132	1	13273018	1	2	2	1982	6	6	10	11	6	6	6	6	6	6	6	6	6	6	6	2	2	2	2	2	2	2
L4751	NEK2	ENST00000261456	4751	12846	1	208928350	-1	2	2	1234	17	15	9	11	16	16	16	16	16	16	16	16	16	16	16	2	2	2	2	2	2	2
L3433	IFIT2	ENST00000238977	3433	1416	10	90730294	1	2	2	1402	13	12	9	11	13	13	13	13	13	13	13	13	13	13	13	2	2	2	2	2	2	2
L255061	TAC4	ENST00000326219	255061	9709	17	48400017	-1	2	2	1787	8	10	9	11	9	9	9	9	9	9	9	9	9	9	9	2	2	2	2	2	2	2
L114880	OSBPL6	ENST00000190611	114880	201060	2	179261771	1	2	2	1802	7	8	9	11	9	9	9	9	9	9	9	9	9	9	9	2	2	2	2	2	2	2
L55064	-	ENST00000320685	55064	77599	9	4656428	-1	2	2	1639	9	7	9	11	10	10	10	10	10	10	10	10	10	10	10	2	2	2	2	2	2	2
L81558	-	ENST00000240364	81558	53831	17	48316157	-1	2	2	1737	8	7	9	11	7	7	7	7	7	7	7	7	7	7	7	2	2	2	2	2	2	2
L6403	SELP	ENST00000263686	6403	30371	1	166775837	-1	2	2	1280	16	5	9	11	8	8	8	8	8	8	8	8	8	8	8	2	2	2	2	2	2	2
L1509	CTSD	ENST00000236671	1509	11105	11	1749398	-1	2	2	1194	18	18	8	11	14	14	14	14	14	14	14	14	14	14	14	2	2	2	2	2	2	2
L336	APOA2	ENST00000289906	336	1336	1	158410210	-1	2	2	1355	14	16	8	11	15	15	15	15	15	15	15	15	15	15	15	2	2	2	2	2	2	2
L5888	RAD51	ENST00000267868	5888	36986	15	38703425	1	2	2	1290	15	12	8	11	12	12	12	12	12	12	12	12	12	12	12	2	2	2	2	2	2	2
L55717	WDR11	ENST00000263461	55717	57531	10	122275282	1	2	2	1650	9	12	8	11	15	15	15	15	15	15	15	15	15	15	15	2	2	2	2	2	2	2
L2957	GTF2A1	ENST00000298173	2957	40767	14	79677337	-1	2	2	1772	8	11	8	11	9	9	9	9	9	9	9	9	9	9	9	2	2	2	2	2	2	2
L800	CALD1	ENST00000321087	800	190957	7	133880538	1	2	2	2086	5	11	8	11	6	6	6	6	6	6	6	6	6	6	6	2	2	2	2	2	2	2
L128854	TSPYL3	ENST00000246203	128854	1068	20	31523072	-1	2	2	2288	4	9	8	11	4	4	4	4	4	4	4	4	4	4	4	2	2	2	2	2	2	2
L10421	CD2BP2	ENST00000305596	10421	1834	16	30402060	-1	2	2	1994	6	6	8	11	6	6	6	6	6	6	6	6	6	6	6	2	2	2	2	2	2	2
L2132	EXT2	ENST00000281011	2132	148613	11	44081534	1	2	2	1970	6	4	8	11	6	6	6	6	6	6	6	6	6	6	6	2	2	2	2	2	2	2
L165	AEBP1	ENST00000223357	165	10199	7	43884740	1	2	2	1579	10	12	7	11	12	12	12	12	12	12	12	12	12	12	12	2	2	2	2	2	2	2
L284403	-	ENST00000270301	284403	19424	19	41237623	1	2	2	1529	11	10	7	11	8	8	8	8	8	8	8	8	8	8	8	2	2	2	2	2	2	2
L1791	DNTT	ENST00000224424	1791	34167	10	97728740	1	2	2	1463	12	9	7	11	11	11	11	11	11	11	11	11	11	11	11	2	2	2	2	2	2	2
L6339	SCNN1D	ENST00000325425	6339	9916	1	1123547	1	2	2	1983	6	8	7	11	5	5	5	5	5	5	5	5	5	5	5	2	2	2	2	2	2	2
L29946	-	ENST00000322354	29946	3539	19	45642129	-1	2	2	2673	3	3	7	11	3	3	3	3	3	3	3	3	3	3	3	2	2	2	2	2	2	2
L206338	-	ENST00000274462	206338	63770	5	115374548	1	2	2	1784	8	12	6	11	10	10	10	10	10	10	10	10	10	10	10	2	2	2	2	2	2	2
L7329	UBE2I	ENST00000219558	7329	15686	16	1299664	1	2	2	1915	6	4	6	11	5	5	5	5	5	5	5	5	5	5	5	2	2	2	2	2	2	2
L8342	HIST1H2BM	ENST00000259912	8342	381	6	27890801	1	2	2	2108	5	3	6	11	6	6	6	6	6	6	6	6	6	6	6	2	2	2	2	2	2	2
L115123	-	ENST00000308660	115123	160692	5	126442466	-1	2	2	1694	9	11	5	11	9	9	9	9	9	9	9	9	9	9	9	2	2	2	2	2	2	2
L6915	TBXA2R	ENST00000248419	6915	11734	19	3557567	-1	2	2	2026	5	10	5	11	12	12	12	12	12	12	12	12	12	12	12	2	2	2	2	2	2	2
L5367	PMCH	ENST00000329406	5367	1371	12	101094078	-1	2	2	2732	3	10	5	11	3	3	3	3	3	3	3	3	3	3	3	2	2	2	2	2	2	2
L51167	NCB5OR	ENST00000265287	51167	100738	6	84565002	1	2	2	1708	8	9	5	11	7	7	7	7	7	7	7	7	7	7	7	2	2	2	2	2	2	2
L4140	MARK3	ENST00000303622	4140	118394	14	101841812	1	2	2	1625	9	8	5	11	8	8	8	8	8	8	8	8	8	8	8	2	2	2	2	2	2	2
L64116	-	ENST00000265515	64116	82999	4	103724213	-1	2	2	1955	6	6	5	11	6	6	6	6	6	6	6	6	6	6	6	2	2	2	2	2	2	2
L30818	CSEN	ENST00000295225	30818	75725	2	95460856	1	2	2	1645	9	9	4	11	7	7	7	7	7	7	7	7	7	7	7	2	2	2	2	2	2	2
L2591	GALNT3	ENST00000233685	2591	21920	2	166829754	-1	2	2	1646	9	9	4	11	7	7	7	7	7	7	7	7	7	7	7	2	2	2	2	2	2	2
L7913	DEK	ENST00000244776	7913	40359	6	18372750	-1	2	2	2283	4	4	3	11	3	3	3	3	3	3	3	3	3	3	3	2	2	2	2	2	2	2
L8732	RNGTT	ENST00000265607	8732	350691	6	89668724	-1	2	2	1267	16	11	25	10	15	15	15	15	15	15	15	15	15	15	15	2	2	2	2	2	2	2
L10947	AP3M2	ENST00000174653	10947	18098	8	42027972	1	2	2	1568	10	22	22	10	10	10	10	10	10	10	10	10	10	10	10	2	2	2	2	2	2	2
L10981	RAB32	ENST00000237295	10981	11261	6	146845398	1	2	2	1236	17	20	20	10	17	17	17	17	17	17	17	17	17	17	17	2	2	2	2	2	2	2
L171482	FAM9A	ENST00000332571	171482	9371	X	8179717	-1	2	2	1378	14	19	18	10	12	12	12	12	12	12	12	12	12	12	12	2	2	2	2	2	2	2
L23357	-	ENST00000251089	23357	25643	14	75269271	-1	2	2	930	27	24	17	10	23	23	23	23	23	23	23	23	23	23	23	2	2	2	2	2	2	2
L23546	SYNGR4	ENST00000222073	23546	11971	19	53559469	1	2	2	1182	18	23	17	10	16	16	16	16	16	16	16	16	16	16	16	2	2	2	2	2	2	2
L4350	MPG	ENST00000219431	4350	6550	16	69292	1	2	2	1459	12	15	16	10	13	13	13	13	13	13	13	13	13	13	13	2	2	2	2	2	2	2
L4884	NPTX1	ENST00000306773	4884	9304	17	79150370	-1	2	2	1781	8	9	16	10	12	12	12	12	12	12	12	12	12	12	12	2	2	2	2	2	2	2
L2931	GSK3A	ENST00000222330	2931	12406	19	47438591	-1	2	2	1391	13	10	14	10	14	14	14	14	14	14	14	14	14	14	14	2	2	2	2	2	2	2
L83449	PMFBP1	ENST00000325047	83449	53062	16	71982336	-1	2	2	1649	9	10	14	10	8	8	8	8	8	8	8	8	8	8	8	2	2	2	2	2	2	2
L27286	-	ENST00000263031	27286	27067	X	98671082	1	2	2	1458	12	15	13	10	12	12	12	12	12	12	12	12	12	12	12	2	2	2	2	2	2	2
L29988	SLC2A8	ENST00000259379	29988	10019	9	125535555	1	2	2	1349	14	10	13	10	15	15	15	15	15	15	15	15	15	15	15	2	2	2	2	2	2	2
L6464	SHC1	ENST00000309053	6464	12066	1	152163632	-1	2	2	1680	9	6	13	10	4	4	4	4	4	4	4	4	4	4	4	2	2	2	2	2	2	2
L92345	-	ENST00000274054	92345	38249	4	164665700	-1	2	2	1533	11	14	12	10	11	11	11	11	11	11	11	11	11	11	11	2	2	2	2	2	2	2
L285970	-	ENST00000262089	285970	56795	7	148866014	1	2	2	1467	12	13	12	10	12	12	12	12	12	12	12	12	12	12	12	2	2	2	2	2	2	2
L124817	-	ENST00000315066	124817	11716	17	41324103	1	2	2	1438	13	9	12	10	14	14	14	14	14	14	14	14	14	14	14	2	2	2	2	2	2	2
L23208	SYT11	ENST00000255057	23208	25538	1	153046092	1	2	2	1742	8	9	12	10	9	9	9	9	9	9	9	9	9	9	9	2	2	2	2	2	2	2
L5864	RAB3A	ENST00000222256	5864	7232	19	18175842	-1	2	2	1724	8	13	11	10	9	9	9	9	9	9	9	9	9	9	9	2	2	2	2	2	2	2
L78991	-	ENST00000274569	78991	11607	5	148766119	1	2	2	1353	14	10	11	10	15	15	15	15	15	15	15	15	15	15	15	2	2	2	2	2	2	2
L79161	C7orf23	ENST00000257637	79161	23340	7	86460848	-1	2	2	1594	10	9	11	10	7	7	7	7	7	7	7	7	7	7	7	2	2	2	2	2	2	2
L5150	PDE7A	ENST00000262145	5150	70020	8	66751293	-1	2	2	1721	8	7	11	10	9	9	9	9	9	9	9	9	9	9	9	2	2	2	2	2	2	2
L80741	LY6G5C	ENST00000324540	80741	7354	6	31756092	-1	2	2	1929	6	6	11	10	5	5	5	5	5	5	5	5	5	5	5	2	2	2	2	2	2	2
L79078	-	ENST00000296389	79078	8471	1	42646234	1	2	2	1319	15	18	10	10	17	17	17	17	17	17	17	17	17	17	17	2	2	2	2	2	2	2
L143379	-	ENST00000336616	143379	6568	10	118094362	-1	2	2	1865	7	15	10	10	10	10	10	10	10	10	10	10	10	10	10	2	2	2	2	2	2	2
L8120	AP3B2	ENST00000261722	8120	50455	15	81104307	-1	2	2	1294	15	14	10	10	15	15	15	15	15	15	15	15	15	15	15	2	2	2	2	2	2	2
L115811	-	ENST00000299732	115811	25633	12	112070833	-1	2	2	2154	5	13	10	10	11	11	11	11	11	11	11	11	11	11	11	2	2	2	2	2	2	2
L160760	-	ENST00000266841	160760	48828	12	109432949	-1	2	2	1754	8	9	10	10	11	11	11	11	11	11	11	11	11	11	11	2	2	2	2	2	2	2
L5685	PSMA4	ENST00000044462	5685	7016	15	76550335	1	2	2	1565	10	8	10	10	4	4	4	4	4	4	4	4	4	4	4	2	2	2	2	2	2	2
L60675	PROK2	ENST00000295618	60675	13406	3	71754589	-1	2	2	2346	4	7	10	10	2	2	2	2	2	2	2	2	2	2	2	2	2	2	2	2	1	2
L64219	PJA1	ENST00000322083	64219	4583	X	67252071	-1	2	2	1497	12	12	9	10	15	15	15	15	15	15	15	15	15	15	15	2	2	2	2	2	2	2
L64787	EPS8L2	ENST00000318562	64787	21705	11	697924	1	2	2	2006	6	12	9	10	7	7	7	7	7	7	7	7	7	7	7	2	2	2	2	2	2	2
L9423	NTN1	ENST00000173229	9423	218495	17	9125425	1	2	2	1799	7	11	9	10	9	9	9	9	9	9	9	9	9	9	9	2	2	2	2	2	2	2
L774	CACNA1B	ENST00000277549	774	244246	9	135991000	1	2	2	1475	12	8	9	10	12	12	12	12	12	12	12	12	12	12	12	2	2	2	2	2	2	2
L28958	-	ENST00000328434	28958	1067	17	41323884	-1	2	2	1499	12	8	9	10	13	13	13	13	13	13	13	13	13	13	13	2	2	2	2	2	2	2
L1388	CREBL1	ENST00000293709	1388	12970	6	32167485	-1	2	2	1547	11	8	9	10	11	11	11	11	11	11	11	11	11	11	11	2	2	2	2	2	2	2
L5229	PGGT1B	ENST00000296642	5229	50974	5	114674766	-1	2	2	2149	5	2	9	10	4	4	4	4	4	4	4	4	4	4	4	2	2	2	2	2	2	2
L64328	XPO4	ENST00000255305	64328	119016	13	19274876	-1	2	2	1591	10	12	8	10	12	12	12	12	12	12	12	12	12	12	12	2	2	2	2	2	2	2
L114757	CYGB	ENST00000293230	114757	10225	17	75130786	-1	2	2	1768	8	11	8	10	9	9	9	9	9	9	9	9	9	9	9	2	2	2	2	2	2	2
L3614	IMPDH1	ENST00000265385	3614	11591	7	127599880	-1	2	2	1638	9	10	8	10	7	7	7	7	7	7	7	7	7	7	7	2	2	2	2	2	2	2
L4013	LOH11CR2A	ENST00000278921	4013	31476	11	123523786	1	2	2	1927	6	9	8	10	6	6	6	6	6	6	6	6	6	6	6	2	2	2	2	2	2	2
L9729	-	ENST00000237296	9729	72531	6	127817639	-1	2	2	1447	12	11	7	10	11	11	11	11	11	11	11	11	11	11	11	2	2	2	2	2	2	2
L9826	ARHGEF11	ENST00000315174	9826	109550	1	154231657	-1	2	2	1834	7	10	7	10	4	4	4	4	4	4	4	4	4	4	4	2	2	2	2	2	2	2
L89781	HPS4	ENST00000336873	89781	32375	22	25204374	-1	2	2	1574	10	8	7	10	11	11	11	11	11	11	11	11	11	11	11	2	2	2	2	2	2	2
L124783	-	ENST00000331780	124783	7691	17	43814905	-1	2	2	1887	7	10	6	10	7	7	7	7	7	7	7	7	7	7	7	2	2	2	2	2	2	2
L5996	RGS1	ENST00000204113	5996	3528	1	189833184	1	2	2	1571	10	9	6	10	9	9	9	9	9	9	9	9	9	9	9	2	2	2	2	2	2	2
L8500	PPFIA1	ENST00000253925	8500	106031	11	69844587	1	2	2	1833	7	4	6	10	6	6	6	6	6	6	6	6	6	6	6	2	2	2	2	2	2	2
L55646	-	ENST00000273821	55646	22405	4	4356385	-1	2	2	2323	4	6	5	10	4	4	4	4	4	4	4	4	4	4	4	2	2	2	2	2	2	2
L53635	PTOV1	ENST00000221557	53635	9514	19	55046289	1	2	2	1723	8	5	5	10	11	11	11	11	11	11	11	11	11	11	11	2	2	2	2	2	2	2
L80274	SCUBE1	ENST00000337257	80274	139323	22	41970266	-1	2	2	1766	8	11	4	10	6	6	6	6	6	6	6	6	6	6	6	2	2	2	2	2	2	2
L2891	GRIA2	ENST00000264426	2891	143563	4	158719503	1	2	2	1520	11	6	4	10	12	12	12	12	12	12	12	12	12	12	12	2	2	2	2	2	2	2
L149473	-	ENST00000317203	149473	4917	1	43870574	1	2	2	1421	13	9	3	10	13	13	13	13	13	13	13	13	13	13	13	2	2	2	2	2	2	2
L51473	DCDC2	ENST00000274754	51473	211124	6	24465957	-1	2	2	2325	4	4	3	10	4	4	4	4	4	4	4	4	4	4	4	2	2	2	2	2	2	2
L7090	TLE3	ENST00000317509	7090	48113	15	68106073	-1	2	2	2313	4	7	2	10	4	4	4	4	4	4	4	4	4	4	4	2	2	2	2	2	2	2
L123872	-	ENST00000284242	123872	32630	16	83958585	1	2	2	1854	7	4	2	10	7	7	7	7	7	7	7	7	7	7	7	2	2	2	2	2	2	2
L4919	ROR1	ENST00000328628	4919	404450	1	63610006	1	2	2	15201	0	1	2	10	0	0	0	0	0	0	0	0	0	0	0	2	2	2	2	2	2	2
L81029	WNT5B	ENST00000310594	81029	30158	12	1596483	1	2	2	1465	12	18	24	9	14	14	14	14	14	14	14	14	14	14	14	2	2	2	2	2	2	2
L4317	MMP8	ENST00000236826	4317	12268	11	102133375	-1	2	2	1269	16	18	21	9	19	19	19	19	19	19	19	19	19	19	19	2	2	2	2	2	2	2
L57222	-	ENST00000265089	57222	116542	5	172242201	1	2	2	1268	16	27	19	9	18	18	18	18	18	18	18	18	18	18	18	2	2	2	2	2	2	2
L170591	-	ENST00000317593	170591	45726	5	76255199	1	2	2	1782	8	10	18	9	9	9	9	9	9	9	9	9	9	9	9	2	2	2	2	2	2	2
L112802	-	ENST00000267119	112802	9168	12	51233128	-1	2	2	1307	15	8	18	9	16	16	16	16	16	16	16	16	16	16	16	2	2	2	2	2	2	2
L3159	HMGA1	ENST00000336782	3159	9353	6	34251511	1	2	2	1595	10	7	18	9	9	9	9	9	9	9	9	9	9	9	9	2	2	2	2	2	2	2
L1457	CSNK2A1	ENST00000217244	1457	25856	20	484195	-1	2	2	1227	17	19	17	9	15	15	15	15	15	15	15	15	15	15	15	2	2	2	2	2	2	2
L116985	CENTD2	ENST00000334211	116985	27528	11	72149949	-1	2	2	1261	17	16	17	9	19	19	19	19	19	19	19	19	19	19	19	2	2	2	2	2	2	2
L7136	TNNI2	ENST00000252898	7136	2189	11	1825028	1	2	2	1590	10	13	15	9	7	7	7	7	7	7	7	7	7	7	7	2	2	2	2	2	2	2
L26271	FBXO5	ENST00000229758	26271	12515	6	153335165	-1	2	2	1641	9	11	15	9	9	9	9	9	9	9	9	9	9	9	9	2	2	2	2	2	2	2
L2274	FHL2	ENST00000336660	2274	77668	2	105676352	-1	2	2	1517	11	10	15	9	11	11	11	11	11	11	11	11	11	11	11	2	2	2	2	2	2	2
L26138	-	ENST00000314054	26138	5183	8	58242063	1	2	2	1496	12	8	15	9	13	13	13	13	13	13	13	13	13	13	13	2	2	2	2	2	2	2
L7169	TPM2	ENST00000302206	7169	7914	9	35679920	-1	2	2	1278	16	20	14	9	15	15	15	15	15	15	15	15	15	15	15	2	2	2	2	2	2	2
L7884	SLBP	ENST00000318386	7884	19756	4	1675921	-1	2	2	1361	14	12	14	9	14	14	14	14	14	14	14	14	14	14	14	2	2	2	2	2	2	2
L5071	PARK2	ENST00000329202	5071	1093376	6	162773794	-1	2	2	1099	21	11	14	9	16	16	16	16	16	16	16	16	16	16	16	2	2	2	2	2	2	2
L6736	SRY	ENST00000327563	6736	615	Y	2300774	-1	2	2	1173	19	6	14	9	15	15	15	15	15	15	15	15	15	15	15	2	2	2	2	2	2	2
L29850	TRPM5	ENST00000155858	29850	18516	11	2408584	-1	2	2	1137	19	17	13	9	15	15	15	15	15	15	15	15	15	15	15	2	2	2	2	2	2	2
L83981	C14orf141	ENST00000325290	83981	429	14	72955532	-1	2	2	1878	7	16	13	9	8	8	8	8	8	8	8	8	8	8	8	2	2	2	2	2	2	2
L84919	PPP1R15B	ENST00000289587	84919	6120	1	201558378	-1	2	2	1314	15	13	13	9	15	15	15	15	15	15	15	15	15	15	15	2	2	2	2	2	2	2
L5664	PSEN2	ENST00000272148	5664	24840	1	224033589	1	2	2	1474	12	12	13	9	13	13	13	13	13	13	13	13	13	13	13	2	2	2	2	2	2	2
L118460	-	ENST00000288063	118460	819	16	70062009	-1	2	2	1478	12	7	13	9	15	15	15	15	15	15	15	15	15	15	15	2	2	2	2	2	2	2
L84250	-	ENST00000255667	84250	16424	5	94088667	1	2	2	1593	10	7	13	9	3	3	3	3	3	3	3	3	3	3	3	2	2	2	2	2	2	2
L326340	ZAR1	ENST00000327939	326340	4110	4	48407851	1	2	2	1376	14	15	12	9	11	11	11	11	11	11	11	11	11	11	11	2	2	2	2	2	2	2
L84661	-	ENST00000295066	84661	15802	2	32239358	-1	2	2	1316	15	14	12	9	14	14	14	14	14	14	14	14	14	14	14	2	2	2	2	2	2	2
L114038	C21orf84	ENST00000332440	114038	6535	21	43754216	-1	2	2	1558	11	14	12	9	10	10	10	10	10	10	10	10	10	10	10	2	2	2	2	2	2	2
L64781	CERK	ENST00000216264	64781	53845	22	45346393	-1	2	2	1632	9	13	12	9	11	11	11	11	11	11	11	11	11	11	11	2	2	2	2	2	2	2
L50863	-	ENST00000333299	50863	423665	11	131319028	1	2	2	1701	9	12	12	9	10	10	10	10	10	10	10	10	10	10	10	2	2	2	2	2	2	2
L8611	PPAP2A	ENST00000307259	8611	110371	5	54846758	-1	2	2	1620	9	9	12	9	8	8	8	8	8	8	8	8	8	8	8	2	2	2	2	2	2	2
L1815	DRD4	ENST00000176183	1815	3297	11	627537	1	2	2	2211	4	5	12	9	4	4	4	4	4	4	4	4	4	4	4	2	2	2	2	2	2	2
L55180	-	ENST00000314742	55180	32946	15	98877643	-1	2	2	1352	14	10	11	9	13	13	13	13	13	13	13	13	13	13	13	2	2	2	2	2	2	2
L4522	MTHFD1	ENST00000216605	4522	71658	14	62845105	1	2	2	1718	8	9	11	9	24	24	24	24	24	24	24	24	24	24	24	2	2	2	2	2	2	2
L8824	CES2	ENST00000317091	8824	9856	16	66744591	1	2	2	2172	5	6	11	9	5	5	5	5	5	5	5	5	5	5	5	2	2	2	2	2	2	2
L7461	CYLN2	ENST00000223398	7461	116460	7	73115902	1	2	2	1394	13	14	10	9	13	13	13	13	13	13	13	13	13	13	13	2	2	2	2	2	2	2
L7916	BAT2	ENST00000229685	7916	16838	6	31692804	1	2	2	1302	15	10	10	9	11	11	11	11	11	11	11	11	11	11	11	2	2	2	2	2	2	2
L9632	SEC24C	ENST00000313749	9632	26804	10	74848745	1	2	2	1672	9	7	10	9	24	24	24	24	24	24	24	24	24	24	24	2	2	2	2	2	2	2
L127262	-	ENST00000303784	127262	3531	1	3324620	1	2	2	1977	6	5	10	9	6	6	6	6	6	6	6	6	6	6	6	2	2	2	2	2	2	2
L80772	-	ENST00000322807	80772	1300	1	1169034	1	2	2	1038	23	19	9	9	20	20	20	20	20	20	20	20	20	20	20	2	2	2	2	2	2	2
L6641	SNTB1	ENST00000305931	6641	274685	8	121781317	-1	2	2	1489	12	16	9	9	9	9	9	9	9	9	9	9	9	9	9	2	2	2	2	2	2	2
L10212	DDX39	ENST00000242776	10212	4400	19	14385032	-1	2	2	1588	10	12	9	9	9	9	9	9	9	9	9	9	9	9	9	2	2	2	2	2	2	2
L9965	FGF19	ENST00000294312	9965	6100	11	69292036	-1	2	2	1980	6	11	9	9	6	6	6	6	6	6	6	6	6	6	6	2	2	2	2	2	2	2
L133584	-	ENST00000322350	133584	207049	5	38304034	1	2	2	1986	6	6	9	9	5	5	5	5	5	5	5	5	5	5	5	2	2	2	2	2	2	2
L23464	GCAT	ENST00000248924	23464	8931	22	36447014	1	2	2	1631	9	5	9	9	8	8	8	8	8	8	8	8	8	8	8	2	2	2	2	2	2	2
L9685	-	ENST00000296951	9685	72783	5	157266974	-1	2	2	1516	11	13	8	9	11	11	11	11	11	11	11	11	11	11	11	2	2	2	2	2	2	2
L8677	STX10	ENST00000242770	8677	5764	19	13121987	-1	2	2	1460	12	10	8	9	13	13	13	13	13	13	13	13	13	13	13	2	2	2	2	2	2	2
L9319	TRIP13	ENST00000166345	9319	25163	5	945734	1	2	2	1451	12	8	8	9	12	12	12	12	12	12	12	12	12	12	12	2	2	2	2	2	2	2
L9031	BAZ1B	ENST00000265756	9031	81883	7	72348712	-1	2	2	1892	6	8	8	9	7	7	7	7	7	7	7	7	7	7	7	2	2	2	2	2	2	2
L79892	-	ENST00000260726	79892	43300	10	121296858	-1	2	2	2109	5	8	8	9	5	5	5	5	5	5	5	5	5	5	5	2	2	2	2	2	2	2
L7923	HSD17B8	ENST00000230236	7923	2189	6	33219306	1	2	2	1822	7	5	8	9	4	4	4	4	4	4	4	4	4	4	4	2	2	2	2	2	2	2
L7010	TEK	ENST00000239259	7010	120724	9	27099441	1	2	2	1826	7	5	8	9	4	4	4	4	4	4	4	4	4	4	4	2	2	2	2	2	2	2
L10871	-	ENST00000330793	10871	5036	17	73139405	-1	2	2	1868	7	5	8	9	4	4	4	4	4	4	4	4	4	4	4	2	2	2	2	2	2	2
L7694	ZNF135,ZNF78L1,ZNF271,ZNF70	ENST00000313498	7694.76	10164	19	63262422	1	2	2	1786	8	4	8	9	8	8	8	8	8	8	8	8	8	8	8	2	2	2	2	2	2	2
L64757	-	ENST00000236452	64757	27488	1	218016533	1	2	2	2019	6	4	8	9	7	7	7	7	7	7	7	7	7	7	7	2	2	2	2	2	2	2
L10294	DNAJA2	ENST00000317089	10294	16980	16	46788571	-1	2	2	3268	1	3	8	9	1	1	1	1	1	1	1	1	1	1	1	2	2	2	2	2	2	2
L119710	-	ENST00000334307	119710	64752	11	36580378	1	2	2	1991	6	14	7	9	6	6	6	6	6	6	6	6	6	6	6	2	2	2	2	2	2	2
L7428	VHL	ENST00000256474	7428	9285	3	10158319	1	2	2	1745	8	10	7	9	6	6	6	6	6	6	6	6	6	6	6	2	2	2	2	2	2	2
L89857	KLHL6	ENST00000309844	89857	68051	3	184594321	-1	2	2	1873	7	7	7	9	6	6	6	6	6	6	6	6	6	6	6	2	2	2	2	2	2	2
L9414	TJP2	ENST00000265384	9414	81038	9	67246200	1	2	2	1938	6	7	7	9	7	7	7	7	7	7	7	7	7	7	7	2	2	2	2	2	2	2
L10424	PGRMC2	ENST00000296425	10424	16498	4	129667789	-1	2	2	1683	9	5	7	9	10	10	10	10	10	10	10	10	10	10	10	2	2	2	2	2	2	2
L51761	ATP8A2	ENST00000255283	51761	551267	13	23841159	1	2	2	1743	8	3	7	9	8	8	8	8	8	8	8	8	8	8	8	2	2	2	2	2	2	2
L53339	BTBD1	ENST00000261721	53339	50802	15	81455754	-1	2	2	2033	5	2	7	9	3	3	3	3	3	3	3	3	3	3	3	2	2	2	2	2	2	2
L55508	SLC35E3	ENST00000319429	55508	19052	12	67426252	1	2	2	1492	12	13	6	9	10	10	10	10	10	10	10	10	10	10	10	2	2	2	2	2	2	2
L1019	CDK4	ENST00000257904	1019	4159	12	56432430	-1	2	2	1665	9	9	6	9	9	9	9	9	9	9	9	9	9	9	9	2	2	2	2	2	2	2
L7779	SLC30A1	ENST00000306873	7779	3225	1	208831342	-1	2	2	1606	10	6	6	9	11	11	11	11	11	11	11	11	11	11	11	2	2	2	2	2	2	2
L231	AKR1B1	ENST00000285930	231	16782	7	133560004	-1	2	2	2047	5	4	6	9	5	5	5	5	5	5	5	5	5	5	5	2	2	2	2	2	2	2
L159371	-	ENST00000316766	159371	8761	10	95318317	1	2	2	1877	7	3	6	9	7	7	7	7	7	7	7	7	7	7	7	2	2	2	2	2	2	2
L6272	SORT1	ENST00000256637	6272	84151	1	109239300	-1	2	2	2101	5	13	5	9	5	5	5	5	5	5	5	5	5	5	5	1	2	2	2	2	2	2
L27087	B3GAT1	ENST00000312527	27087	33411	11	133819464	-1	2	2	1926	6	10	5	9	11	11	11	11	11	11	11	11	11	11	11	2	2	2	2	2	2	2
L3381	IBSP	ENST00000226284	3381	12342	4	89179128	1	2	2	1506	11	8	5	9	9	9	9	9	9	9	9	9	9	9	9	2	2	2	2	2	2	2
L2696	GIPR	ENST00000263281	2696	14216	19	50863342	1	2	2	1704	8	7	5	9	8	8	8	8	8	8	8	8	8	8	8	2	2	2	2	2	2	2
L5167	ENPP1	ENST00000314087	5167	83191	6	132109730	1	2	2	1930	6	9	4	9	5	5	5	5	5	5	5	5	5	5	5	2	2	2	2	2	2	2
L57035	-	ENST00000236275	57035	5206	1	24924934	-1	2	2	2082	5	9	4	9	4	4	4	4	4	4	4	4	4	4	4	2	2	2	2	2	2	2
L164	AP1G1	ENST00000299980	164	78016	16	71619123	-1	2	2	1867	7	6	4	9	5	5	5	5	5	5	5	5	5	5	5	2	2	2	2	2	2	2
L10210	TOPORS	ENST00000297982	10210	11730	9	32542553	-1	2	2	1987	6	6	4	9	5	5	5	5	5	5	5	5	5	5	5	2	2	2	2	2	2	2
L6498	SKIL	ENST00000259119	6498	32162	3	171399033	1	2	2	9401	0	3	4	9	3	3	3	3	3	3	3	3	3	3	3	2	2	2	2	2	2	2
L719	C3AR1	ENST00000307637	719	8037	12	8110222	-1	2	2	1783	8	15	3	9	5	5	5	5	5	5	5	5	5	5	5	1	2	2	2	2	2	2
L84056	-	ENST00000261628	84056	98980	13	28679589	-1	2	2	2057	5	6	3	9	5	5	5	5	5	5	5	5	5	5	5	2	2	2	2	2	2	2
L56975	FAM20C	ENST00000313766	56975	2490	7	288325	1	2	2	1128	20	20	21	8	19	19	19	19	19	19	19	19	19	19	19	2	2	2	2	2	2	2
L10452	TOMM40	ENST00000252487	10452	12442	19	50086334	1	2	2	969	26	20	19	8	33	33	33	33	33	33	33	33	33	33	33	2	2	2	2	2	2	2
L51365	PLA1A	ENST00000273371	51365	31916	3	120637637	1	2	2	1246	17	16	19	8	19	19	19	19	19	19	19	19	19	19	19	2	2	2	2	2	2	2
L11254	SLC6A14	ENST00000262822	11254	24746	X	114351980	1	2	2	1630	9	9	18	8	10	10	10	10	10	10	10	10	10	10	10	2	2	2	2	2	2	2
L4901	NRL	ENST00000337947	4901	34879	14	22574351	-1	2	2	1304	15	19	17	8	13	13	13	13	13	13	13	13	13	13	13	2	2	2	2	2	2	2
L2289	FKBP5	ENST00000229426	2289	154993	6	35743215	-1	2	2	1386	13	8	17	8	14	14	14	14	14	14	14	14	14	14	14	2	2	2	2	2	2	2
L1983	EIF5	ENST00000216554	1983	8961	14	101790588	1	2	2	1912	6	6	17	8	6	6	6	6	6	6	6	6	6	6	6	2	2	2	2	2	2	2
L79896	-	ENST00000331669	79896	8866	10	25309593	1	2	2	1329	15	18	16	8	12	12	12	12	12	12	12	12	12	12	12	2	2	2	2	2	2	2
L29953	-	ENST00000261180	29953	390513	12	70952730	1	2	2	960	26	15	16	8	23	23	23	23	23	23	23	23	23	23	23	2	2	2	2	2	2	2
L22980	-	ENST00000310554	22980	36212	16	89683814	1	2	2	1598	10	10	15	8	9	9	9	9	9	9	9	9	9	9	9	2	2	2	2	2	2	2
L5757	PTMA	ENST00000287603	5757	5014	2	232775775	1	2	2	1119	20	22	14	8	20	20	20	20	20	20	20	20	20	20	20	2	2	2	2	2	2	2
L57596	-	ENST00000329368	57596	32642	14	99026172	-1	2	2	1285	16	17	14	8	13	13	13	13	13	13	13	13	13	13	13	2	2	2	2	2	2	2
L60314	C12orf10	ENST00000267103	60314	7453	12	51979769	1	2	2	1241	17	18	13	8	12	12	12	12	12	12	12	12	12	12	12	2	2	2	2	2	2	2
L2825	GPR1	ENST00000329560	2825	38268	2	207280638	-1	2	2	1286	16	8	13	8	17	17	17	17	17	17	17	17	17	17	17	2	2	2	2	2	2	2
L8491	MAP4K3	ENST00000263881	8491	187794	2	39638754	-1	2	2	1706	8	6	13	8	7	7	7	7	7	7	7	7	7	7	7	2	2	2	2	2	2	2
L79865	C6orf76	ENST00000229932	79865	10697	6	41215779	-1	2	2	1729	8	10	12	8	6	6	6	6	6	6	6	6	6	6	6	2	2	2	2	2	2	2
L11173	ADAMTS7	ENST00000258882	11173	52029	15	76819393	-1	2	2	1667	9	9	12	8	12	12	12	12	12	12	12	12	12	12	12	2	2	2	2	2	2	2
L10609	-	ENST00000269532	10609	10309	17	40342020	-1	2	2	1670	9	3	12	8	10	10	10	10	10	10	10	10	10	10	10	2	2	2	2	2	2	2
L8445	DYRK2	ENST00000319833	8445	11390	12	66329021	1	2	2	1147	19	20	11	8	19	19	19	19	19	19	19	19	19	19	19	2	2	2	2	2	2	2
L55061	-	ENST00000303181	55061	140782	1	220577104	-1	2	2	1154	19	20	11	8	19	19	19	19	19	19	19	19	19	19	19	2	2	2	2	2	2	2
L124923	-	ENST00000301037	124923	6230	17	27086775	-1	2	2	1430	13	14	11	8	11	11	11	11	11	11	11	11	11	11	11	2	2	2	2	2	2	2
L5230	PGK1	ENST00000218265	5230	21559	X	76115643	1	2	2	1809	7	13	11	8	4	4	4	4	4	4	4	4	4	4	4	2	2	2	2	2	2	2
L10567	RABAC1	ENST00000222008	10567	2642	19	47155322	-1	2	2	1812	7	13	11	8	4	4	4	4	4	4	4	4	4	4	4	2	2	2	2	2	2	2
L79815	-	ENST00000251662	79815	102235	8	99263204	-1	2	2	1576	10	12	11	8	11	11	11	11	11	11	11	11	11	11	11	2	2	2	2	2	2	2
L6251	RSU1	ENST00000277635	6251	224556	10	16863429	-1	2	2	1476	12	10	11	8	13	13	13	13	13	13	13	13	13	13	13	2	2	2	2	2	2	2
L7274	TTPA	ENST00000260116	7274	26229	8	64048559	-1	2	2	1596	10	10	11	8	12	12	12	12	12	12	12	12	12	12	12	2	2	2	2	2	2	2
L57821	-	ENST00000236135	57821	32557	1	166584047	-1	2	2	1735	8	8	11	8	12	12	12	12	12	12	12	12	12	12	12	2	2	2	2	2	2	2
L684	BST2	ENST00000252593	684	2699	19	17377457	-1	2	2	1657	9	7	11	8	9	9	9	9	9	9	9	9	9	9	9	2	2	2	2	2	2	2
L1415	CRYBB2	ENST00000215861	1415	10343	22	23941951	1	2	2	1716	8	6	11	8	8	8	8	8	8	8	8	8	8	8	8	2	2	2	2	2	2	2
L137902	-	ENST00000331788	137902	89292	8	52371464	-1	2	2	2121	5	6	11	8	5	5	5	5	5	5	5	5	5	5	5	2	2	2	2	2	2	2
L4717	NDUFC1	ENST00000265500	4717	5867	4	140794585	-1	2	2	1581	10	5	11	8	4	4	4	4	4	4	4	4	4	4	4	2	2	2	2	2	2	2
L23312	-	ENST00000251076	23312	174758	15	49630798	-1	2	2	1719	8	5	11	8	9	9	9	9	9	9	9	9	9	9	9	2	2	2	2	2	2	2
L6744	SSFA2	ENST00000261006	6744	38784	2	182959225	1	2	2	1669	9	3	11	8	8	8	8	8	8	8	8	8	8	8	8	2	2	2	2	2	2	2
L2039	EPB49	ENST00000265800	2039	24660	8	21937315	1	2	2	1859	7	15	10	8	9	9	9	9	9	9	9	9	9	9	9	2	2	2	2	2	2	2
L5064	PALM	ENST00000264560	5064	39327	19	660002	1	2	2	1573	10	12	10	8	9	9	9	9	9	9	9	9	9	9	9	2	2	2	2	2	2	2
L10634	GAS2L1	ENST00000333679	10634	5778	22	28027551	1	2	2	2018	6	8	10	8	5	5	5	5	5	5	5	5	5	5	5	2	2	2	2	2	2	2
L215	ABCD1	ENST00000218104	215	19894	X	151458227	1	2	2	2056	5	8	10	8	6	6	6	6	6	6	6	6	6	6	6	2	2	2	2	2	2	2
L9016	SLC25A14	ENST00000218197	9016	33313	X	128179646	1	2	2	1634	9	6	10	8	10	10	10	10	10	10	10	10	10	10	10	2	2	2	2	2	2	2
L2267	FGL1	ENST00000221204	2267	31509	8	17763675	-1	2	2	1722	8	6	10	8	7	7	7	7	7	7	7	7	7	7	7	2	2	2	2	2	2	2
L5079	PAX5	ENST00000301918	5079	195940	9	37024476	-1	2	2	2203	4	5	10	8	3	3	3	3	3	3	3	3	3	3	3	2	2	2	2	2	2	2
L8668	EIF3S2	ENST00000197492	8668	8662	1	32190609	1	2	2	1711	8	11	9	8	9	9	9	9	9	9	9	9	9	9	9	2	2	2	2	2	2	2
L6603	SMARCD2	ENST00000225742	6603	10910	17	62393722	-1	2	2	2067	5	10	9	8	7	7	7	7	7	7	7	7	7	7	7	2	2	2	2	2	2	2
L3628	INPP1	ENST00000322522	3628	27694	2	191410978	1	2	2	1758	8	8	9	8	9	9	9	9	9	9	9	9	9	9	9	2	2	2	2	2	2	2
L1871	E2F3	ENST00000262904	1871	91545	6	20510377	1	2	2	1397	13	7	9	8	10	10	10	10	10	10	10	10	10	10	10	2	2	2	2	2	2	2
L10105	PPIF	ENST00000225174	10105	7839	10	80451846	1	2	2	1816	7	7	9	8	8	8	8	8	8	8	8	8	8	8	8	2	2	2	2	2	2	2
L6446	SGK	ENST00000237305	6446	5612	6	134476572	-1	2	2	2269	4	4	9	8	4	4	4	4	4	4	4	4	4	4	4	2	2	2	2	2	2	2
L130013	ACMSD	ENST00000283054	130013	63178	2	135807022	1	2	2	1535	11	3	9	8	11	11	11	11	11	11	11	11	11	11	11	2	2	2	2	2	2	2
L95681	TSGA14	ENST00000334451	95681	44523	7	129633900	-1	2	2	1923	6	20	8	8	8	8	8	8	8	8	8	8	8	8	8	2	2	2	2	2	2	2
L127281	-	ENST00000325716	127281	4654	1	2387662	1	2	2	1765	8	13	8	8	8	8	8	8	8	8	8	8	8	8	8	2	2	2	2	2	2	2
L11321	-	ENST00000264718	11321	21786	2	27826461	1	2	2	1109	20	12	8	8	19	19	19	19	19	19	19	19	19	19	19	2	2	2	2	2	2	2
L3859	KRT12	ENST00000251643	3859	5550	17	39396627	-1	2	2	2193	5	11	8	8	5	5	5	5	5	5	5	5	5	5	5	2	2	2	2	2	2	2
L9358	ITGBL1	ENST00000323385	9358	266166	13	99802967	1	2	2	2310	4	10	8	8	6	6	6	6	6	6	6	6	6	6	6	2	2	2	2	2	2	2
L9447	AIM2	ENST00000295811	9447	14373	1	156263439	-1	2	2	2147	5	9	8	8	11	11	11	11	11	11	11	11	11	11	11	2	2	2	2	2	2	2
L1961	EGR4	ENST00000258092	1961	2545	2	73495148	-1	2	2	2103	5	8	8	8	5	5	5	5	5	5	5	5	5	5	5	2	2	2	2	2	2	2
L6776	STAT5A	ENST00000264647	6776	23618	17	40813506	1	2	2	2544	3	7	8	8	3	3	3	3	3	3	3	3	3	3	3	2	2	2	2	2	2	2
L55089	SLC38A4	ENST00000337812	55089	61223	12	45506035	-1	2	2	2966	2	7	8	8	4	4	4	4	4	4	4	4	4	4	4	2	2	2	2	2	2	2
L29116	-	ENST00000008686	29116	19160	6	16237296	1	2	2	1703	8	6	8	8	7	7	7	7	7	7	7	7	7	7	7	2	2	2	2	2	2	2
L132	ADK	ENST00000286621	132	557239	10	75255568	1	2	2	2130	5	6	8	8	7	7	7	7	7	7	7	7	7	7	7	2	2	2	2	2	2	2
L353322	-	ENST00000335174	353322	3551	4	187013730	1	2	2	1500	12	5	8	8	11	11	11	11	11	11	11	11	11	11	11	2	2	2	2	2	2	2
L9295	SFRS11	ENST00000235399	9295	46320	1	70041281	1	2	2	2265	4	5	8	8	2	2	2	2	2	2	2	2	2	2	2	2	2	2	2	2	2	2
L3360	HTR4	ENST00000296700	3360	185947	5	148045135	-1	2	2	2352	4	4	8	8	10	10	10	10	10	10	10	10	10	10	10	2	2	2	2	2	2	2
L55229	PANK4	ENST00000288738	55229	18061	1	2327448	-1	2	2	1976	6	2	8	8	4	4	4	4	4	4	4	4	4	4	4	2	2	2	2	2	2	2
L84883	-	ENST00000307864	84883	11808	10	71228443	-1	2	2	1616	9	13	7	8	9	9	9	9	9	9	9	9	9	9	9	2	2	2	2	2	2	2
L6683	SPG4	ENST00000315285	6683	92077	2	32263311	1	2	2	1504	11	11	7	8	8	8	8	8	8	8	8	8	8	8	8	2	2	2	2	2	2	2
L55227	LRRC1	ENST00000259801	55227	128297	6	53706131	1	2	2	2107	5	10	7	8	9	9	9	9	9	9	9	9	9	9	9	2	2	2	2	2	2	2
L56896	DPYSL5	ENST00000288699	56896	100104	2	27045500	1	2	2	1858	7	8	7	8	6	6	6	6	6	6	6	6	6	6	6	2	2	2	2	2	2	2
L50836	TAS2R8	ENST00000240615	50836	930	12	10850846	-1	2	2	1652	9	7	7	8	13	13	13	13	13	13	13	13	13	13	13	2	2	2	2	2	2	2
L55660	FNBP3	ENST00000259069	55660	14047	2	153729377	-1	2	2	1668	9	7	7	8	13	13	13	13	13	13	13	13	13	13	13	2	2	2	2	2	2	2
L3344	HTLF	ENST00000304367	3344	29343	2	48547890	1	2	2	1690	9	7	7	8	13	13	13	13	13	13	13	13	13	13	13	2	1	2	2	2	2	2
L5137	PDE1C	ENST00000284920	5137	318349	7	31853252	-1	2	2	1761	8	7	7	8	6	6	6	6	6	6	6	6	6	6	6	2	2	2	2	2	2	2
L5464	PP	ENST00000321141	5464.27	30597	10	71337786	-1	2	2	1880	7	7	7	8	6	6	6	6	6	6	6	6	6	6	6	2	2	2	2	2	2	2
L29945	-	ENST00000315368	29945	41070	4	25129933	1	2	2	1895	6	6	7	8	5	5	5	5	5	5	5	5	5	5	5	2	2	2	2	2	2	2
L23016	-	ENST00000265564	23016	35207	3	44978348	1	2	2	2438	3	6	7	8	3	3	3	3	3	3	3	3	3	3	3	2	2	2	2	2	2	2
L6634	SNRPD3	ENST00000215829	6634	16892	22	23276172	1	2	2	2461	3	6	7	8	3	3	3	3	3	3	3	3	3	3	3	2	2	2	2	2	2	2
L685	BTC	ENST00000311727	685	49711	4	76178082	-1	2	2	2707	3	6	7	8	3	3	3	3	3	3	3	3	3	3	3	2	2	2	2	2	2	2
L55334	-	ENST00000336643	55334	63690	14	67855450	1	2	2	1262	16	13	6	8	15	15	15	15	15	15	15	15	15	15	15	2	2	2	2	2	2	2
L22849	CPEB3	ENST00000265997	22849	188139	10	93664684	-1	2	2	1580	10	8	6	8	22	22	22	22	22	22	22	22	22	22	22	2	2	2	2	2	2	2
L51324	-	ENST00000204566	51324	26791	15	62997971	-1	2	2	2052	5	8	6	8	6	6	6	6	6	6	6	6	6	6	6	2	2	2	2	2	2	2
L9162	DGKI	ENST00000288490	9162	458034	7	136947628	-1	2	2	1975	6	5	6	8	6	6	6	6	6	6	6	6	6	6	6	2	2	2	2	2	2	2
L6604	SMARCD3	ENST00000262188	6604	38167	7	150365966	-1	2	2	2447	3	5	6	8	1	1	1	1	1	1	1	1	1	1	1	2	2	2	2	2	2	2
L10613	-	ENST00000266059	10613	35526	10	101609964	-1	2	2	1456	12	3	6	8	6	6	6	6	6	6	6	6	6	6	6	2	2	2	2	2	2	2
L516	ATP5G1	ENST00000290313	516	2352	17	47445418	1	2	2	2636	3	2	6	8	4	4	4	4	4	4	4	4	4	4	4	2	2	2	2	2	2	2
L55022	-	ENST00000283937	55022	483	2	230093369	-1	2	2	1536	11	1	6	8	29	29	29	29	29	29	29	29	29	29	29	2	2	2	2	2	2	2
L3778	KCNMA1	ENST00000286628	3778	750377	10	78742003	-1	2	2	2336	4	10	5	8	5	5	5	5	5	5	5	5	5	5	5	2	2	2	2	2	2	2
L64327	C7orf2	ENST00000316182	64327	212291	7	156102716	-1	2	2	1578	10	7	5	8	10	10	10	10	10	10	10	10	10	10	10	2	2	2	2	2	2	2
L7453	WARS	ENST00000323611	7453	42445	14	98832665	-1	2	2	2312	4	7	5	8	4	4	4	4	4	4	4	4	4	4	4	2	2	2	2	2	2	2
L84418	-	ENST00000261811	84418	68636	5	139583237	1	2	2	1651	9	5	5	8	10	10	10	10	10	10	10	10	10	10	10	2	2	2	2	2	2	2
L7748	ZNF195	ENST00000005082	7748	12590	11	3357245	-1	2	2	1890	6	4	5	8	11	11	11	11	11	11	11	11	11	11	11	2	2	2	2	2	2	2
L285315	-	ENST00000315621	285315	43655	3	156844974	-1	2	2	2708	3	3	5	8	18	18	18	18	18	18	18	18	18	18	18	2	2	2	2	2	2	2
L83643	-	ENST00000281144	83643	104944	10	13047576	-1	2	2	1851	7	2	5	8	8	8	8	8	8	8	8	8	8	8	8	2	2	2	2	2	2	2
L8654	PDE5A	ENST00000336142	8654	131677	4	121008965	-1	2	2	1753	8	10	4	8	9	9	9	9	9	9	9	9	9	9	9	2	2	2	2	2	2	2
L23457	ABCB9	ENST00000280560	23457	37500	12	121888566	-1	2	2	1850	7	9	4	8	7	7	7	7	7	7	7	7	7	7	7	2	2	2	2	2	2	2
L23344	-	ENST00000267113	23344	16418	12	54808302	1	2	2	1956	6	7	4	8	7	7	7	7	7	7	7	7	7	7	7	2	2	2	2	2	2	2
L6283	S100A12	ENST00000295383	6283	1892	1	150564657	-1	2	2	2650	3	7	4	8	3	3	3	3	3	3	3	3	3	3	3	2	2	2	2	2	2	2
L1101	CHAD	ENST00000258969	1101	4463	17	49020961	-1	2	2	1952	6	6	4	8	6	6	6	6	6	6	6	6	6	6	6	2	2	2	2	2	2	2
L353333	KRTAP10-10	ENST00000334876	353333	41456	21	44868339	-1	2	2	2020	6	6	4	8	6	6	6	6	6	6	6	6	6	6	6	1	2	2	2	2	2	2
L65220	-	ENST00000246422	65220	28831	1	1659805	-1	2	2	2750	2	5	4	8	2	2	2	2	2	2	2	2	2	2	2	2	2	2	2	2	2	2
L118881	-	ENST00000298482	118881	1856	10	76340289	-1	2	2	1990	6	4	4	8	6	6	6	6	6	6	6	6	6	6	6	2	2	2	2	2	2	2
L85019	-	ENST00000256907	85019	225	18	19130021	-1	2	2	1836	7	7	3	8	7	7	7	7	7	7	7	7	7	7	7	2	2	2	2	2	2	2
L81602	-	ENST00000267165	81602	45523	13	47620099	1	2	2	1810	7	5	3	8	6	6	6	6	6	6	6	6	6	6	6	2	2	2	2	2	2	2
L11068	-	ENST00000232508	11068	3198	3	50347309	1	2	2	1933	6	5	3	8	5	5	5	5	5	5	5	5	5	5	5	2	2	2	2	2	2	2
L349667	-	ENST00000335099	349667	16046	11	57003699	1	2	2	1888	7	4	3	8	6	6	6	6	6	6	6	6	6	6	6	2	2	2	2	2	2	2
L29107	NXT1	ENST00000254998	29107	4036	20	23326373	1	2	2	3593	1	2	3	8	1	1	1	1	1	1	1	1	1	1	1	2	2	2	2	2	2	2
L2916	GRM6	ENST00000231188	2916	30029	5	178535725	-1	2	2	2074	5	1	3	8	5	5	5	5	5	5	5	5	5	5	5	2	2	2	2	2	2	2
L162515	SLC16A11	ENST00000308009	162515	2294	17	7147807	-1	2	2	1875	7	6	2	8	6	6	6	6	6	6	6	6	6	6	6	2	2	2	2	2	2	2
L200132	-	ENST00000282670	200132	26329	1	66588058	1	2	2	2332	4	2	2	8	5	5	5	5	5	5	5	5	5	5	5	2	2	2	2	2	2	2
L4267	CD99	ENST00000002594	4267	50127	X	2204345	1	2	2	2194	4	6	1	8	4	4	4	4	4	4	4	4	4	4	4	2	2	2	2	2	2	2
L55631	-	ENST00000183657	55631	60779	1	70041191	-1	2	2	2037	5	4	1	8	5	5	5	5	5	5	5	5	5	5	5	2	2	2	2	2	2	2
L85235	HIST1H2AJ,HIST1H2AK,H2AFKP,HIST1H2AH	ENST00000333151	85235.8	387	6	27890497	-1	2	2	3173	2	1	1	8	1	1	1	1	1	1	1	1	1	1	1	2	2	2	2	2	2	2
L55177	-	ENST00000260385	55177	19373	15	38763514	-1	2	2	1408	13	19	19	7	13	13	13	13	13	13	13	13	13	13	13	2	2	2	2	2	2	2
L3263	HPX	ENST00000265983	3263	9973	11	6426563	-1	2	2	1928	6	8	17	7	7	7	7	7	7	7	7	7	7	7	7	2	2	2	2	2	2	2
L23522	MYST4	ENST00000287239	23522	205998	10	75930986	1	2	2	1763	8	21	16	7	8	8	8	8	8	8	8	8	8	8	8	2	2	2	2	2	2	2
L93	ACVR2B	ENST00000314546	93	29055	3	38456435	1	2	2	1399	13	12	14	7	12	12	12	12	12	12	12	12	12	12	12	2	2	2	2	2	2	2
L2734	GLG1	ENST00000205061	2734	154298	16	74420576	-1	2	2	1806	7	8	14	7	9	9	9	9	9	9	9	9	9	9	9	2	2	2	2	2	2	2
L353135	-	ENST00000337542	353135	2147	1	149975335	1	2	2	1702	9	9	13	7	10	10	10	10	10	10	10	10	10	10	10	2	2	2	2	2	2	2
L150771	-	ENST00000295271	150771	2106	2	96476717	1	2	2	1769	8	9	13	7	6	6	6	6	6	6	6	6	6	6	6	2	2	2	2	2	2	2
L25901	C6orf80	ENST00000026464	25901	19643	6	139075382	1	2	2	2028	5	5	13	7	7	7	7	7	7	7	7	7	7	7	7	2	2	2	2	2	2	2
L2065	ERBB3	ENST00000267101	2065	21953	12	54760154	1	2	2	1619	9	11	11	7	11	11	11	11	11	11	11	11	11	11	11	2	2	2	2	2	1	2
L80036	TRPM3	ENST00000327390	80036	333077	9	68941064	-1	2	2	1570	10	10	11	7	15	15	15	15	15	15	15	15	15	15	15	2	2	2	2	2	2	2
L51735	PDZGEF2	ENST00000307954	51735	371109	5	131208925	-1	2	2	1480	12	8	11	7	12	12	12	12	12	12	12	12	12	12	12	2	2	2	2	2	2	2
L6692	SPINT1	ENST00000299176	6692	13183	15	38852726	1	2	2	1484	12	6	11	7	11	11	11	11	11	11	11	11	11	11	11	2	2	2	2	2	2	2
L2549	GAB1	ENST00000262994	2549	133788	4	144835969	1	2	2	1511	11	6	11	7	13	13	13	13	13	13	13	13	13	13	13	2	2	2	2	2	2	2
L3914	LAMB3	ENST00000261451	3914	37513	1	206905146	-1	2	2	3219	1	5	11	7	1	1	1	1	1	1	1	1	1	1	1	2	2	2	2	2	2	2
L9969	-	ENST00000262436	9969	107025	17	60604487	-1	2	2	2490	3	10	10	7	3	3	3	3	3	3	3	3	3	3	3	2	2	2	2	2	2	2
L64840	-	ENST00000326205	64840	11810	X	47413375	1	2	2	2822	2	7	10	7	4	4	4	4	4	4	4	4	4	4	4	2	2	2	2	2	2	2
L133686	-	ENST00000337093	133686	47458	5	36287288	-1	2	2	1759	8	6	10	7	9	9	9	9	9	9	9	9	9	9	9	2	2	2	2	2	2	2
L1797	DOM3Z	ENST00000319424	1797	2449	6	32044228	-1	2	2	1777	8	6	10	7	11	11	11	11	11	11	11	11	11	11	11	2	2	2	2	2	2	2
L7376	NR1H2	ENST00000253727	7376	4997	19	55572675	1	2	2	1658	9	5	10	7	15	15	15	15	15	15	15	15	15	15	15	2	2	2	2	2	2	2
L84224	-	ENST00000318249	84224	44763	1	21236105	1	2	2	1530	11	12	9	7	13	13	13	13	13	13	13	13	13	13	13	2	2	2	2	2	2	2
L5277	PIGA	ENST00000297902	5277	12473	X	14711478	-1	2	2	2152	5	12	9	7	14	14	14	14	14	14	14	14	14	14	14	2	2	2	2	2	2	2
L3713	IVL	ENST00000295365	3713	3323	1	150097621	1	2	2	1682	9	9	9	7	4	4	4	4	4	4	4	4	4	4	4	2	2	2	2	2	2	2
L64080	-	ENST00000302188	64080	108958	2	28087758	-1	2	2	1780	8	9	9	7	8	8	8	8	8	8	8	8	8	8	8	2	2	2	2	2	2	2
L5518	PPP2R1A	ENST00000322088	5518	36437	19	57385046	1	2	2	1813	7	7	9	7	10	10	10	10	10	10	10	10	10	10	10	2	2	2	2	2	2	2
L246243	RNASEH1P1,RNASEH1	ENST00000315212	246243	13468	2	3170360	-1	2	2	1693	9	5	9	7	9	9	9	9	9	9	9	9	9	9	9	2	2	2	2	2	2	2
L10112	KIF20A	ENST00000230902	10112	8550	5	137591074	1	2	2	2073	5	5	9	7	6	6	6	6	6	6	6	6	6	6	6	2	2	2	2	2	2	2
L6695	SPOCK	ENST00000282223	6695	519905	5	136910463	-1	2	2	1676	9	4	9	7	9	9	9	9	9	9	9	9	9	9	9	2	2	2	2	2	2	2
L10404	-	ENST00000220763	10404	498220	8	97614082	1	2	2	1918	6	4	9	7	2	2	2	2	2	2	2	2	2	2	2	2	2	2	2	2	2	2
L64418	-	ENST00000312814	64418	24662	7	111990979	-1	2	2	1601	10	2	9	7	9	9	9	9	9	9	9	9	9	9	9	2	2	2	2	2	2	2
L8801	SUCLG2	ENST00000307227	8801	278841	3	67638078	-1	2	2	1872	7	13	8	7	4	4	4	4	4	4	4	4	4	4	4	2	2	2	2	2	2	2
L83987	-	ENST00000307522	83987	1617	19	51607907	-1	2	2	1996	6	9	8	7	6	6	6	6	6	6	6	6	6	6	6	2	2	2	2	2	2	2
L84262	-	ENST00000288607	84262	2658	7	1353967	-1	2	2	2134	5	8	8	7	6	6	6	6	6	6	6	6	6	6	6	2	2	2	2	2	2	2
L9620	CELSR1	ENST00000262738	9620	176338	22	45145309	-1	2	2	1709	8	7	8	7	8	8	8	8	8	8	8	8	8	8	8	2	2	2	2	2	2	2
L4928	NUP98	ENST00000252039	4928	122537	11	3783086	-1	2	2	2069	5	7	8	7	6	6	6	6	6	6	6	6	6	6	6	2	2	2	2	2	2	2
L9645	-	ENST00000256194	9645	153190	11	12096447	1	2	2	3604	1	5	8	7	2	2	2	2	2	2	2	2	2	2	2	2	2	2	2	2	2	2
L6047	RNF4	ENST00000314289	6047	46771	4	2432446	1	2	2	1707	8	4	8	7	8	8	8	8	8	8	8	8	8	8	8	2	2	2	2	2	2	2
L80039	-	ENST00000327235	80039	510	17	18630683	-1	2	2	3154	2	4	8	7	16	16	16	16	16	16	16	16	16	16	16	2	2	2	2	2	2	2
L995	CDC25C	ENST00000323760	995	53086	5	137750260	-1	2	2	2341	4	9	7	7	5	5	5	5	5	5	5	5	5	5	5	2	2	2	2	2	2	2
L6492	SIM1	ENST00000262901	6492	74802	6	100957149	-1	2	2	1583	10	8	7	7	11	11	11	11	11	11	11	11	11	11	11	2	2	2	2	2	2	2
L55572	-	ENST00000263578	55572	8979	11	125676693	1	2	2	1512	11	7	7	7	12	12	12	12	12	12	12	12	12	12	12	2	2	2	2	2	2	2
L51166	AADAT	ENST00000226840	51166	30000	4	171707262	-1	2	2	1726	8	7	7	7	9	9	9	9	9	9	9	9	9	9	9	2	2	2	2	2	2	2
L55843	ARHGAP15	ENST00000295095	55843	638953	2	144097732	1	2	2	1626	9	6	7	7	9	9	9	9	9	9	9	9	9	9	9	2	2	2	2	2	2	2
L337971	KRTAP19-4	ENST00000334058	337971	255	21	30789875	-1	2	2	1795	8	6	7	7	12	12	12	12	12	12	12	12	12	12	12	2	2	2	2	2	2	2
L27350	APOBEC3C	ENST00000333965	27350	4562	22	37653301	1	2	2	2054	5	6	7	7	5	5	5	5	5	5	5	5	5	5	5	2	2	2	2	2	2	2
L54567	DLL4	ENST00000249749	54567	7861	15	38937923	1	2	2	1831	7	3	7	7	6	6	6	6	6	6	6	6	6	6	6	2	2	2	2	2	2	2
L113622	ADPRHL1	ENST00000283600	113622	30892	13	112055840	-1	2	2	1973	6	3	7	7	7	7	7	7	7	7	7	7	7	7	7	2	2	2	2	2	2	2
L54	ACP5	ENST00000218758	54	2672	19	11549496	-1	2	2	1914	6	11	6	7	6	6	6	6	6	6	6	6	6	6	6	2	2	2	2	2	2	2
L284827	KRTAP13-4	ENST00000334068	284827	483	21	30723041	1	2	2	2406	4	10	6	7	6	6	6	6	6	6	6	6	6	6	6	2	2	2	2	2	2	2
L8747	ADAM21	ENST00000267499	8747	2406	14	68914258	1	2	2	1351	14	9	6	7	15	15	15	15	15	15	15	15	15	15	15	2	2	2	2	2	2	2
L92675	HARS2	ENST00000262550	92675	175982	20	18563576	1	2	2	1654	9	9	6	7	14	14	14	14	14	14	14	14	14	14	14	2	2	2	2	2	2	2
L1877	E4F1	ENST00000301727	1877	12147	16	2213520	1	2	2	2159	5	9	6	7	6	6	6	6	6	6	6	6	6	6	6	2	2	2	2	2	2	2
L3099	HK2	ENST00000290573	3099	57855	2	75035796	1	2	2	2136	5	6	6	7	6	6	6	6	6	6	6	6	6	6	6	2	2	2	2	2	2	2
L57409	-	ENST00000325102	57409	4991	17	73864426	-1	2	2	2285	4	6	6	7	4	4	4	4	4	4	4	4	4	4	4	2	2	2	2	2	2	2
L6418	SET	ENST00000238274	6418	10156	9	126822220	1	2	2	2874	2	5	6	7	2	2	2	2	2	2	2	2	2	2	2	2	2	2	2	2	2	2
L27439	CECR6	ENST00000331437	27439	1737	22	15976571	-1	2	2	1886	7	2	6	7	6	6	6	6	6	6	6	6	6	6	6	2	2	2	2	2	2	2
L51400	-	ENST00000333218	51400	83450	11	73608606	1	2	2	2356	4	14	5	7	7	7	7	7	7	7	7	7	7	7	7	2	2	2	2	2	2	2
L255738	PCSK9	ENST00000302118	255738	25013	1	54875429	1	2	2	2165	5	7	5	7	6	6	6	6	6	6	6	6	6	6	6	2	2	2	2	2	2	2
L253832	-	ENST00000320234	253832	869	13	19747329	-1	2	2	2721	3	7	5	7	3	3	3	3	3	3	3	3	3	3	3	2	2	2	2	2	2	2
L83897	KRTAP3-2	ENST00000315382	83897	297	17	39529270	-1	2	2	1879	7	5	5	7	22	22	22	22	22	22	22	22	22	22	22	2	2	2	2	2	2	2
L10107	TRIM10	ENST00000259941	10107	8984	6	30234921	-1	2	2	1953	6	5	5	7	7	7	7	7	7	7	7	7	7	7	7	2	2	2	2	2	2	2
L5734	PTGER4	ENST00000302472	5734	12346	5	40725739	1	2	2	2377	4	5	5	7	5	5	5	5	5	5	5	5	5	5	5	2	2	2	2	2	2	2
L2219	FCN1	ENST00000223427	2219	8370	9	133249134	-1	2	2	2046	5	4	5	7	3	3	3	3	3	3	3	3	3	3	3	2	2	2	2	2	2	2
L51542	VPS54	ENST00000272322	51542	91851	2	64185667	-1	2	2	3710	1	4	5	7	4	4	4	4	4	4	4	4	4	4	4	2	2	2	2	2	2	2
L83656	C8orf12	ENST00000284481	83656	3477	8	11329985	1	2	2	4106	1	4	5	7	4	4	4	4	4	4	4	4	4	4	4	2	2	2	2	2	2	2
L5871	MAP4K2	ENST00000294066	5871	14104	11	64346073	-1	2	2	1546	11	3	5	7	11	11	11	11	11	11	11	11	11	11	11	2	2	2	2	2	2	2
L50628	GEMIN4	ENST00000319004	50628	3168	17	636023	-1	2	2	2009	6	3	5	7	6	6	6	6	6	6	6	6	6	6	6	2	2	2	2	2	2	2
L6564	SLC15A1	ENST00000218552	6564	41844	13	97076822	-1	2	2	2452	3	2	5	7	5	5	5	5	5	5	5	5	5	5	5	2	2	2	2	2	2	2
L57456	-	ENST00000296121	57456	8626	3	44763746	-1	2	2	2658	3	2	5	7	4	4	4	4	4	4	4	4	4	4	4	2	2	2	2	2	2	2
L55778	C14orf131	ENST00000262235	55778	24991	14	100773755	1	2	2	2027	5	10	4	7	10	10	10	10	10	10	10	10	10	10	10	2	2	2	2	2	2	2
L84872	-	ENST00000257940	84872	4249	12	54798297	1	2	2	1747	8	9	4	7	7	7	7	7	7	7	7	7	7	7	7	2	2	2	2	2	2	2
L9601	-	ENST00000286091	9601	25587	7	148117483	-1	2	2	3029	2	8	4	7	1	1	1	1	1	1	1	1	1	1	1	2	2	2	2	2	2	2
L51614	SDBCAG84	ENST00000279052	51614	15585	20	34845249	1	2	2	1589	10	7	4	7	7	7	7	7	7	7	7	7	7	7	7	2	2	2	2	2	2	2
L29103	DNAJD1	ENST00000261490	29103	84244	13	41395339	1	2	2	2876	2	6	4	7	7	7	7	7	7	7	7	7	7	7	7	2	2	2	2	2	2	2
L163747	-	ENST00000294377	163747	36190	1	54641654	1	2	2	1981	6	5	4	7	4	4	4	4	4	4	4	4	4	4	4	2	2	2	2	2	2	2
L5588	PRKCQ	ENST00000263125	5588	87511	10	6561117	-1	2	2	2035	5	5	4	7	5	5	5	5	5	5	5	5	5	5	5	2	2	2	2	2	2	2
L339	APOBEC1	ENST00000229304	339	16509	12	7709772	-1	2	2	2071	5	5	4	7	5	5	5	5	5	5	5	5	5	5	5	2	2	2	2	2	2	2
L5100	PCDH8	ENST00000258598	5100	4662	13	51220776	-1	2	2	2105	5	5	4	7	5	5	5	5	5	5	5	5	5	5	5	2	2	2	2	2	2	2
L55827	-	ENST00000324705	55827	139013	1	165093433	1	2	2	2606	3	5	4	7	3	3	3	3	3	3	3	3	3	3	3	2	2	2	2	2	2	2
L894	CCND2	ENST00000261254	894	31579	12	4253199	1	2	2	3487	1	5	4	7	1	1	1	1	1	1	1	1	1	1	1	2	2	2	2	2	2	2
L10426	TUBGCP3	ENST00000261965	10426	103156	13	111190482	-1	2	2	2540	3	4	4	7	1	1	1	1	1	1	1	1	1	1	1	2	2	2	2	2	2	2
L7392	USF2	ENST00000222305	7392	10711	19	40451845	1	2	2	2239	4	3	4	7	3	3	3	3	3	3	3	3	3	3	3	2	2	2	2	2	2	2
L6461	SHB	ENST00000262512	6461	149288	9	38058901	-1	2	2	2244	4	3	4	7	3	3	3	3	3	3	3	3	3	3	3	2	2	2	2	2	2	2
L5090	PBX3	ENST00000300401	5090	219658	9	123885755	1	2	2	2361	4	3	4	7	3	3	3	3	3	3	3	3	3	3	3	2	2	2	2	2	2	2
L154064	RAET1L	ENST00000286380	154064	7162	6	150377627	-1	2	2	2128	5	7	3	7	7	7	7	7	7	7	7	7	7	7	7	2	2	2	2	2	2	2
L54221	SNTG2	ENST00000308624	54221	377552	2	936683	1	2	2	2171	5	6	3	7	6	6	6	6	6	6	6	6	6	6	6	2	2	2	2	2	2	2
L9275	BCL7B	ENST00000223368	9275	21339	7	72384121	-1	2	2	2485	3	6	3	7	3	3	3	3	3	3	3	3	3	3	3	2	2	2	2	2	2	2
L27183	VPS4A	ENST00000254950	27183	9038	16	69126096	1	2	2	1660	9	5	3	7	9	9	9	9	9	9	9	9	9	9	9	2	2	2	2	2	2	2
L8467	SMARCA5	ENST00000283131	8467	39951	4	145012243	1	2	2	1760	8	5	3	7	14	14	14	14	14	14	14	14	14	14	14	2	2	2	2	2	2	2
L84876	-	ENST00000330079	84876	15808	12	120463082	1	2	2	2012	6	5	3	7	6	6	6	6	6	6	6	6	6	6	6	2	2	2	2	2	2	2
L10247	-	ENST00000254878	10247	14847	8	99086001	-1	2	2	2099	5	4	3	7	4	4	4	4	4	4	4	4	4	4	4	2	2	2	2	2	2	2
L116442	RAB39B	ENST00000286430	116442	6211	X	152916051	-1	2	2	2129	5	4	3	7	6	6	6	6	6	6	6	6	6	6	6	2	2	2	2	2	2	2
L59307	-	ENST00000332725	59307	2999	11	398894	-1	2	2	4116	1	4	3	7	0	0	0	0	0	0	0	0	0	0	0	2	2	2	2	2	2	2
L26115	-	ENST00000313631	26115	226913	17	61751519	1	2	2	2688	3	3	3	7	2	2	2	2	2	2	2	2	2	2	2	2	2	2	2	2	2	2
L51300	C3orf1	ENST00000264244	51300	25536	3	120538295	1	2	2	1643	9	1	3	7	10	10	10	10	10	10	10	10	10	10	10	2	2	2	2	2	2	2
L128344	-	ENST00000310982	128344	6416	1	111187945	1	2	2	2705	3	5	2	7	3	3	3	3	3	3	3	3	3	3	3	2	2	2	2	2	2	2
L79634	-	ENST00000272732	79634	33248	2	175463024	1	2	2	2319	4	2	2	7	8	8	8	8	8	8	8	8	8	8	8	2	2	2	2	2	2	2
L6346	CCL1	ENST00000225842	6346	2854	17	32835802	-1	2	2	2493	3	2	2	7	7	7	7	7	7	7	7	7	7	7	7	2	2	2	2	2	2	2
L1410	CRYAB	ENST00000227251	1410	3147	11	111320143	-1	2	2	1818	7	1	2	7	8	8	8	8	8	8	8	8	8	8	8	2	2	2	2	2	2	2
L140831	C20orf164	ENST00000255152	140831	20824	20	45171887	1	2	2	3595	1	1	2	7	1	1	1	1	1	1	1	1	1	1	1	2	2	2	2	2	2	2
L5551	PRF1	ENST00000318971	5551	5338	10	71707045	-1	2	2	3163	2	3	1	7	2	2	2	2	2	2	2	2	2	2	2	2	2	2	2	2	2	2
L5796	PTPRK	ENST00000282833	5796	551792	6	128822293	-1	2	2	3019	2	1	1	7	0	0	0	0	0	0	0	0	0	0	0	2	2	2	2	2	2	2
L10513	APPBP2	ENST00000083182	10513	78639	17	59078001	-1	2	2	2768	2	0	0	7	1	1	1	1	1	1	1	1	1	1	1	2	2	2	2	2	2	2
L10040	TOM1L1	ENST00000268916	10040	61107	17	53452842	1	2	2	1843	7	18	18	6	7	7	7	7	7	7	7	7	7	7	7	2	2	2	2	2	2	2
L112398	EGLN2	ENST00000303961	112398	9245	19	45996932	1	2	2	1609	10	18	15	6	9	9	9	9	9	9	9	9	9	9	9	2	2	2	2	2	2	2
L6720	SREBF1	ENST00000261646	6720	24359	17	17940860	-1	2	2	1622	9	8	15	6	10	10	10	10	10	10	10	10	10	10	10	2	2	2	2	2	2	2
L65980	-	ENST00000334893	65980	28316	5	945636	-1	2	2	1381	13	6	14	6	10	10	10	10	10	10	10	10	10	10	10	2	2	2	2	2	2	2
L7515	XRCC1	ENST00000262887	7515	32252	19	48771555	-1	2	2	1623	9	13	13	6	11	11	11	11	11	11	11	11	11	11	11	2	2	2	2	2	2	2
L1396	CRIP1	ENST00000330233	1396	1574	14	103925225	1	2	2	1443	13	11	13	6	13	13	13	13	13	13	13	13	13	13	13	2	2	2	2	2	2	2
L11075	STMN3,STMN2	ENST00000220876	11075.5	53915	8	80573272	1	2	2	1811	7	9	13	6	8	8	8	8	8	8	8	8	8	8	8	2	2	2	2	2	2	2
L79796	DIBD1	ENST00000320165	79796	85197	11	111279855	-1	2	2	1904	6	6	13	6	6	6	6	6	6	6	6	6	6	6	6	2	2	2	2	2	2	2
L79863	-	ENST00000306735	79863	12030	18	75893335	1	2	2	1575	10	13	12	6	10	10	10	10	10	10	10	10	10	10	10	2	2	2	2	2	2	2
L57211	GPR126	ENST00000230173	57211	143326	6	142603626	1	2	2	2256	4	7	12	6	6	6	6	6	6	6	6	6	6	6	6	2	2	2	2	2	2	2
L117283	IHPK3	ENST00000293756	117283	25236	6	33761537	-1	2	2	1424	13	6	12	6	16	16	16	16	16	16	16	16	16	16	16	2	2	2	2	2	2	2
L11159	RABL2B,RABL2A	ENST00000337384	11159.1	16129	22	49354463	-1	2	2	2216	4	4	12	6	5	5	5	5	5	5	5	5	5	5	5	2	2	2	2	2	2	2
L51710	ZNF44	ENST00000303568	51710	50571	19	12265193	-1	2	2	1691	9	8	11	6	10	10	10	10	10	10	10	10	10	10	10	2	2	2	2	2	2	2
L56647	BCCIP	ENST00000263214	56647	30046	10	127086504	1	2	2	1815	7	6	11	6	6	6	6	6	6	6	6	6	6	6	6	2	2	2	2	2	2	2
L84842	-	ENST00000334815	84842	1626	1	45205871	1	2	2	1614	10	14	10	6	14	14	14	14	14	14	14	14	14	14	14	2	2	2	2	2	2	2
L93550	-	ENST00000308897	93550	56378	10	45452267	-1	2	2	1998	6	13	10	6	8	8	8	8	8	8	8	8	8	8	8	2	2	2	2	2	2	2
L1027	CDKN1B	ENST00000228872	1027	4994	12	12761576	1	2	2	2070	5	11	10	6	6	6	6	6	6	6	6	6	6	6	6	2	2	2	2	2	2	2
L25856	-	ENST00000312247	25856	2014	15	65201312	1	2	2	2003	6	8	10	6	8	8	8	8	8	8	8	8	8	8	8	2	2	2	2	2	2	2
L1455	CSNK1G2	ENST00000255641	1455	39268	19	1892188	1	2	2	1835	7	7	10	6	7	7	7	7	7	7	7	7	7	7	7	2	2	2	2	2	2	2
L121274	-	ENST00000316439	121274	8762	12	47030946	-1	2	2	2157	5	7	10	6	5	5	5	5	5	5	5	5	5	5	5	2	2	2	2	2	2	2
L79960	-	ENST00000336618	79960	63554	4	130189679	1	2	2	2043	5	3	10	6	5	5	5	5	5	5	5	5	5	5	5	2	2	2	2	2	2	2
L7320	UBE2B	ENST00000265339	7320	20930	5	133783086	1	2	2	1937	6	11	9	6	10	10	10	10	10	10	10	10	10	10	10	2	2	2	2	2	2	2
L284161	-	ENST00000284116	284161	54040	17	57772255	1	2	2	2126	5	9	9	6	7	7	7	7	7	7	7	7	7	7	7	2	2	2	2	2	2	2
L25909	-	ENST00000318558	25909	92048	1	244041450	-1	2	2	1972	6	5	9	6	7	7	7	7	7	7	7	7	7	7	7	2	2	2	2	2	2	2
L8288	EPX	ENST00000225371	8288	11577	17	56744846	1	2	2	2879	2	5	9	6	3	3	3	3	3	3	3	3	3	3	3	2	2	2	2	2	2	2
L23423	-	ENST00000299705	23423	11728	15	77319278	1	2	2	1605	10	4	9	6	9	9	9	9	9	9	9	9	9	9	9	2	2	2	2	2	2	2
L201514	-	ENST00000306910	201514	9628	19	63611875	1	2	2	2693	3	4	9	6	4	4	4	4	4	4	4	4	4	4	4	2	2	2	2	2	2	2
L5178	PEG3,ZIM2	ENST00000221722	5178.24	66146	19	62043887	-1	2	2	2292	4	2	9	6	3	3	3	3	3	3	3	3	3	3	3	2	2	2	2	2	2	2
L126295	-	ENST00000306908	126295	17513	19	2851955	1	2	2	2170	5	12	8	6	5	5	5	5	5	5	5	5	5	5	5	2	2	2	2	2	2	2
L90529	-	ENST00000337248	90529	58098	1	24092755	-1	2	2	2022	5	8	8	6	5	5	5	5	5	5	5	5	5	5	5	2	2	2	2	2	2	2
L3033	HADHSC	ENST00000265168	3033	45416	4	109369732	1	2	2	2111	5	8	8	6	6	6	6	6	6	6	6	6	6	6	6	2	2	2	2	2	2	2
L9603	NFE2L3	ENST00000056233	9603	33818	7	25934391	1	2	2	2205	4	8	8	6	4	4	4	4	4	4	4	4	4	4	4	2	2	2	2	2	2	2
L79572	-	ENST00000256031	79572	58154	3	195502427	-1	2	2	1662	9	7	8	6	12	12	12	12	12	12	12	12	12	12	12	2	2	2	2	2	2	2
L51042	-	ENST00000270812	51042	947	1	26101096	1	2	2	1959	6	6	8	6	4	4	4	4	4	4	4	4	4	4	4	2	2	2	2	2	2	2
L3382	ICA1	ENST00000265576	3382	149243	7	8046518	-1	2	2	2409	3	6	8	6	8	8	8	8	8	8	8	8	8	8	8	2	2	2	2	2	2	2
L8609	KLF7	ENST00000337942	8609	86494	2	208234114	-1	2	2	1736	8	5	8	6	5	5	5	5	5	5	5	5	5	5	5	2	2	2	2	2	2	2
L6532	SLC6A4	ENST00000261707	6532	37800	17	28708268	-1	2	2	1395	13	4	8	6	12	12	12	12	12	12	12	12	12	12	12	2	2	2	2	2	2	2
L6478	SIAH2	ENST00000312960	6478	22031	3	151801853	-1	2	2	2011	6	3	8	6	6	6	6	6	6	6	6	6	6	6	6	2	2	2	2	2	2	2
L10594	PRPF8	ENST00000311858	10594	34177	17	1794691	-1	2	2	1874	7	2	8	6	8	8	8	8	8	8	8	8	8	8	8	2	2	2	2	2	2	2
L151636	-	ENST00000296161	151636	10011	3	123604167	1	2	2	1482	12	13	7	6	10	10	10	10	10	10	10	10	10	10	10	2	2	2	2	2	2	2
L6500	SKP1A	ENST00000231487	6500	20116	5	133588900	-1	2	2	1823	7	13	7	6	6	6	6	6	6	6	6	6	6	6	6	2	2	2	2	2	2	2
L55805	-	ENST00000335967	55805	11839	4	186996062	-1	2	2	2068	5	9	7	6	10	10	10	10	10	10	10	10	10	10	10	2	2	2	2	2	2	2
L200734	SPRED2	ENST00000302261	200734	121324	2	65633845	-1	2	2	1779	8	7	7	6	7	7	7	7	7	7	7	7	7	7	7	2	2	2	2	2	2	2
L5286	PIK3C2A	ENST00000265970	5286	118229	11	17193822	-1	2	2	2197	4	7	7	6	4	4	4	4	4	4	4	4	4	4	4	2	2	2	2	2	2	2
L57591	MKL1	ENST00000216199	57591	226403	22	39275734	-1	2	2	2228	4	7	7	6	4	4	4	4	4	4	4	4	4	4	4	2	2	2	2	2	2	2
L23682	RAB38	ENST00000243662	23682	62186	11	87596754	-1	2	2	1829	7	6	7	6	4	4	4	4	4	4	4	4	4	4	4	2	2	2	2	2	2	2
L337972	KRTAP19-5	ENST00000334055	337972	219	21	30794855	-1	2	2	1889	7	6	7	6	7	7	7	7	7	7	7	7	7	7	7	2	2	2	2	2	2	2
L163882	-	ENST00000294930	163882	77018	1	243701589	1	2	2	2143	5	4	7	6	4	4	4	4	4	4	4	4	4	4	4	2	2	2	2	2	2	2
L51714	-	ENST00000327889	51714	23836	3	151641995	1	2	2	2189	5	3	7	6	6	6	6	6	6	6	6	6	6	6	6	2	2	2	2	2	2	2
L11270	NRM	ENST00000259953	11270	2925	6	30764918	-1	2	2	2582	3	3	7	6	2	2	2	2	2	2	2	2	2	2	2	2	2	2	2	2	2	2
L23429	RYBP	ENST00000295859	23429	72017	3	72416854	-1	2	2	3060	2	3	7	6	2	2	2	2	2	2	2	2	2	2	2	2	2	2	2	2	2	2
L122481	AK7	ENST00000267584	122481	94931	14	94848519	1	2	2	2311	4	11	6	6	4	4	4	4	4	4	4	4	4	4	4	2	2	2	2	2	2	2
L5792	PTPRF	ENST00000333953	5792	78588	1	43424041	1	2	2	1531	11	10	6	6	13	13	13	13	13	13	13	13	13	13	13	2	2	2	2	2	2	2
L5016	OVGP1	ENST00000256576	5016	13454	1	111269126	-1	2	2	1628	9	10	6	6	6	6	6	6	6	6	6	6	6	6	6	2	2	2	2	2	2	2
L7299	TYRL,TYR	ENST00000263321	7299	118207	11	88598773	1	2	2	1627	9	7	6	6	10	10	10	10	10	10	10	10	10	10	10	2	2	2	2	2	2	2
L1158	CKM	ENST00000221476	1158	16463	19	50517974	-1	2	2	2061	5	7	6	6	3	3	3	3	3	3	3	3	3	3	3	2	2	2	2	2	2	2
L4801	NFYB	ENST00000240055	4801	19014	12	103034456	-1	2	2	1941	6	4	6	6	6	6	6	6	6	6	6	6	6	6	6	2	2	2	2	2	2	2
L2492	FSHR	ENST00000304421	2492	191979	2	49356164	-1	2	2	1324	15	3	6	6	8	8	8	8	8	8	8	8	8	8	8	2	2	2	2	2	2	2
L2665	GDI2	ENST00000263124	2665	48188	10	5859379	-1	2	2	2208	4	3	6	6	4	4	4	4	4	4	4	4	4	4	4	2	2	2	2	2	2	2
L79142	-	ENST00000043410	79142	3814	17	7343323	-1	2	2	1798	7	1	6	6	5	5	5	5	5	5	5	5	5	5	5	2	2	2	2	2	2	2
L84466	-	ENST00000319388	84466	170370	5	126702755	1	2	2	2612	3	1	6	6	2	2	2	2	2	2	2	2	2	2	2	2	2	2	2	2	2	2
L149499	-	ENST00000292360	149499	12439	1	154107234	1	2	2	3043	2	7	5	6	3	3	3	3	3	3	3	3	3	3	3	2	2	2	2	2	2	2
L148223	-	ENST00000335104	148223	6011	19	1430211	-1	2	2	1940	6	6	5	6	7	7	7	7	7	7	7	7	7	7	7	2	2	2	2	2	2	2
L9168	TMSB10	ENST00000233143	9168	1015	2	85107320	1	2	2	2420	3	6	5	6	2	2	2	2	2	2	2	2	2	2	2	2	2	2	2	2	2	2
L3773	KCNJ16	ENST00000336606	3773	60319	17	68668549	1	2	2	1276	16	4	5	6	16	16	16	16	16	16	16	16	16	16	16	2	2	2	2	2	2	2
L257169	-	ENST00000288462	257169	18856	9	111549067	1	2	2	2339	4	4	5	6	5	5	5	5	5	5	5	5	5	5	5	2	2	2	2	2	2	2
L3739	KCNA4	ENST00000328224	3739	6724	11	30002797	-1	2	2	2724	3	4	5	6	3	3	3	3	3	3	3	3	3	3	3	2	2	2	2	2	2	2
L122704	MRPL52	ENST00000335296	122704	5144	14	21289224	1	2	2	2699	3	3	5	6	2	2	2	2	2	2	2	2	2	2	2	2	2	2	2	2	2	2
L1265	CNN2	ENST00000263097	1265	12433	19	977628	1	2	2	2209	4	2	5	6	3	3	3	3	3	3	3	3	3	3	3	2	2	2	2	2	2	2
L23411	SIRT1	ENST00000212015	23411	33715	10	68989030	1	2	2	1714	8	11	4	6	10	10	10	10	10	10	10	10	10	10	10	2	2	2	2	2	2	2
L115353	-	ENST00000337555	115353	22092	1	53781668	1	2	2	3471	1	10	4	6	5	5	5	5	5	5	5	5	5	5	5	2	2	2	2	2	2	2
L148581	-	ENST00000318140	148581	40538	1	64039407	1	2	2	2715	3	7	4	6	2	2	2	2	2	2	2	2	2	2	2	2	2	2	2	2	2	2
L285242	-	ENST00000335304	285242	6816	3	185138880	1	2	2	1794	8	6	4	6	8	8	8	8	8	8	8	8	8	8	8	2	2	2	2	2	2	2
L2191	FAP	ENST00000188790	2191	72307	2	163302046	-1	2	2	2044	5	6	4	6	6	6	6	6	6	6	6	6	6	6	6	2	2	2	2	2	2	2
L51611	-	ENST00000251160	51611	35752	1	100954294	-1	2	2	2081	5	5	4	6	4	4	4	4	4	4	4	4	4	4	4	2	2	2	2	2	2	2
L23133	-	ENST00000322710	23133	108282	X	53038187	-1	2	2	2173	5	5	4	6	10	10	10	10	10	10	10	10	10	10	10	2	2	2	2	2	2	2
L22850	-	ENST00000262198	22850	30237	18	75966162	1	2	2	2232	4	5	4	6	4	4	4	4	4	4	4	4	4	4	4	2	2	2	2	2	2	2
L201266	C17orf26	ENST00000255559	201266	446744	17	71685955	-1	2	2	2931	2	5	4	6	1	1	1	1	1	1	1	1	1	1	1	2	2	2	2	2	2	2
L79930	-	ENST00000274826	79930	7946	5	176917676	-1	2	2	1844	7	4	4	6	6	6	6	6	6	6	6	6	6	6	6	2	2	2	2	2	2	2
L148534	-	ENST00000281866	148534	75891	1	95054785	1	2	2	1971	6	4	4	6	7	7	7	7	7	7	7	7	7	7	7	2	2	2	2	2	2	2
L2830	GPR6	ENST00000275169	2830	1628	6	110345864	1	2	2	2613	3	4	4	6	4	4	4	4	4	4	4	4	4	4	4	2	2	2	2	2	2	2
L1894	ECT2	ENST00000232458	1894	66966	3	173793211	1	2	2	1932	6	2	4	6	6	6	6	6	6	6	6	6	6	6	6	2	2	2	2	2	2	2
L84141	-	ENST00000233712	84141	77405	2	75771385	-1	2	2	2262	4	2	4	6	5	5	5	5	5	5	5	5	5	5	5	2	2	2	2	2	2	2
L3489	IGFBP6	ENST00000301464	3489	4687	12	51777705	1	2	2	3094	2	1	4	6	1	1	1	1	1	1	1	1	1	1	1	2	2	2	2	2	2	2
L6304	SATB1	ENST00000332610	6304	73025	3	18437463	-1	2	2	2013	6	8	3	6	13	13	13	13	13	13	13	13	13	13	13	2	2	2	2	2	2	2
L84316	-	ENST00000333775	84316	1205	17	7961775	-1	2	2	3176	2	8	3	6	2	2	2	2	2	2	2	2	2	2	2	2	2	2	2	2	2	2
L29080	-	ENST00000256151	29080	5553	12	81254640	-1	2	2	1950	6	7	3	6	4	4	4	4	4	4	4	4	4	4	4	2	2	2	2	2	2	2
L10135	-	ENST00000222553	10135	34702	7	105485888	-1	2	2	2240	4	6	3	6	6	6	6	6	6	6	6	6	6	6	6	2	2	2	2	2	2	2
[truncated: 13,477 more rows]
