# Supplementary material for: Genome-wide identification of new Wnt/β-catenin target genes in the human genome using CART method
Source: BMC Genomics. 2010 Jun 1;11:348. doi: 10.1186/1471-2164-11-348 (PMC2996972; doi:10.1186/1471-2164-11-348)
Supplement: Additional file 2 — Ranking of the variables used by the proposed method. The file contains for each one of the 432 TF binding site motif its ranking according to: frequency of use and index I1 as described in the text. [file 1471-2164-11-348-S2.XLSX]

## Sheet: Rank.txt
Motif	Description	I1	Score
M00205	NR3C1	822.625	1500
M00961	VDR	302.808	1500
M00532	RP58	96.2216	1500
M00805	LEF1	68.5226	1500
M00638	HNF-4alpha	23.4708	1497
M00915	AP-2	0.355828	1497
M00802	Pit-1	49.2751	1496
M00803	E2F	87.9958	1494
M00360	Pax-3	1389.76	1489
M00077	GATA-3	0.233378	1489
M00670	TCF-1(P)	3.34781	1485
M00422	FOXJ2	155.076	1482
M00650	MTF-1	27.2121	1476
M00720	CAC-binding_protein	51.7147	1469
M00258	ISRE	0.536946	1462
M00744	POU1F1	17.2032	1457
M00716	ZF5	25.9556	1456
M00156	RORalpha1	2.05795	1449
M00257	RREB-1	145.781	1421
M00191	ER	0.108605	1384
M00083	MZF1	0.299083	1333
M00147	HSF2	0.636545	1323
M00649	MAZ	6.32826	1316
M00240	Nkx2-5	1.03971	1313
M00302	NF-AT	0.0973846	1310
M00189	AP-2	12.9722	1306
M00648	MAF	0.00292131	1296
M00249	CHOP-C/EBPalpha	0.565106	1295
M00342	Oct-1	3.01133	1294
M00161	Oct-1	1.37724	1281
M00694	E4F1	0.0291715	1252
M00485	Nkx2-2	0.00314058	1247
M00459	STAT5B_(homodimer)	30.3403	1243
M00695	ETF	0.70445	1234
M00246	Egr-2	1.20575	1209
M00447	AR	1.3926	1205
M00655	PEA3	0.88437	1166
M00801	CREB	0.229773	1139
M00687	alpha-CP1	0.156318	1130
M00726	USF2	0.859232	1079
M00619	Alx-4	6.05212	1048
M00721	CACCC-binding_factor	2.26565	1033
M00797	HIF-1	0.00474349	1032
M00143	BSAP	0.104834	1000
M00099	S8	0.0262999	988
M00251	XBP-1	0.0161692	971
M00148	SRY	0.46714	956
M00082	Evi-1	3.43014	935
M00514	ATF4	0.354429	909
M00931	Sp-1	0.0144723	900
M00724	HNF-3alpha	90.2159	895
M00658	PU.1	22.9133	880
M00085	ZID	1.26135	879
M00652	Nrf-1	0.52188	875
M00150	Brachyury	0.0306582	865
M00346	GATA-1	0.0869846	854
M00006	MEF-2	0.00375047	812
M00722	core-binding_factor	0.5929	810
M00433	Hmx3	0.136011	799
M00640	HOXA4	0.0371659	788
M00621	C/EBPdelta	0.0299212	769
M00221	SREBP-1	4.41519	766
M00157	RORalpha2	4.29841	762
M00807	EGR	3.36969	746
M00457	STAT5A_(homodimer)	4.72631	741
M00159	C/EBP	3.80524	736
M00045	E4BP4	0.1665	734
M00053	c-Rel	0.834238	723
M00406	MEF-2	0.0607766	722
M00789	GATA	0.591136	710
M00727	SF-1	4.3819	706
M00080	Evi-1	32.7555	691
M00453	IRF-7	0.768078	691
M00468	AP-2rep	0.00103691	689
M00215	SRF	0.624957	688
M00513	ATF3	0.023285	680
M00293	Freac-7	2.99596	674
M00763	PPAR_direct_repeat_1	0.0340612	631
M00222	Hand1/E47	0.102607	625
M00175	AP-4	0.727859	612
M00665	Sp3	0.0425803	609
M00196	Sp1	0.0583119	608
M00223	STATx	0.0491924	601
M00072	CP2	1.41171	600
M00736	E2F-1/DP-1	3.04793	596
M00199	AP-1	0.00264332	593
M00707	TFIIA	0.401831	570
M00432	TTF1	0.070704	570
M99997	NFkB_73	0.17708	569
M00241	Nkx2-5	0.0941143	554
M00806	NF-1	0.294968	551
M00055	N-Myc	0.0141977	544
M00407	RSRFC4	0.398166	538
M00698	HEB	0.00108112	531
M00395	HOXA3	0.0644042	522
M00037	NF-E2	0.541542	507
M00462	GATA-6	0.340985	493
M00517	AP-1	0.402838	484
M00102	CDP	0.138789	481
M00232	MEF-2	0.0600648	481
M00243	Egr-1	0.819407	476
M00237	AhR/Arnt	1.30959	474
M00190	C/EBP	0.167022	469
M00081	Evi-1	0.186109	453
M00137	2010-10-01	0.0269268	448
M00105	CDP_CR3	0.257848	442
M00800	AP-2	0.309971	437
M00733	SMAD-4	2.22651	427
M00729	Cdx-2	0.341431	406
M00235	AhR/Arnt	0.0458894	406
M00224	STAT1	0.218977	400
M00084	MZF1	11.9656	398
M00420	MEIS1A/HOXA9	2.79689	386
M00193	NF-1	0.0167666	381
M00809	FOX	0.107097	380
M00470	AP-2gamma	0.077718	375
M00446	Spz1	0.0487068	370
M00491	MAZR	0.0190755	366
M00087	Ik-2	0.0297355	356
M00941	MEF-2	0.0742238	337
M00821	Nrf2	0.0478954	332
M00134	HNF-4	0.0220945	328
M00280	RFX1	0.00571489	316
M00115	Tax/CREB	0.0273898	297
M00104	CDP_CR1	0.187226	291
M00033	p300	0.00167528	290
M00106	CDP_CR3+HD	0.161505	287
M00173	AP-1	0.19785	281
M00706	TFII-I	0.142049	276
M00233	MEF-2	0.362442	272
M00927	AP-4	0.267674	272
M00332	Whn	0.0850959	268
M00116	C/EBPalpha	0.262484	261
M00918	E2F	0.00245609	247
M00088	Ik-3	1.30866	245
M00511	ERR_alpha	0.135025	242
M00790	HNF-1	0.000179216	240
M00795	Octamer	0.739811	238
M00472	FOXO4	0.0432285	237
M00185	NF-Y	0.185698	235
M00751	AML1	0.0197844	233
M00158	COUP-TF_/_HNF-4	0.900779	231
M00172	AP-1	0.133907	228
M00466	HIF-1	0.0386301	228
M00914	ER	0.482766	224
M00220	SREBP-1	0.0309093	224
M00421	MEIS1B/HOXA9	0.572288	217
M00005	AP-4	0.0540851	214
M00186	SRF	0.022164	213
M00810	SRF	0.0159947	213
M00772	IRF	0.00520349	208
M00430	E2F-1	0.000342973	204
M00738	E2F-4/DP-1	0.00902495	203
M00701	SMAD-3	0.170425	195
M00497	STAT3	0.00450666	194
M00930	2010-10-01	0.595188	189
M00767	FXR_inverted_repeat_1	0.000387877	185
M00017	ATF	1.08834	182
M00920	E2F	0.00204802	181
M00693	E12	1.75757	180
M00216	TATA	0.000574529	177
M00242	PPARalpha/RXR-alpha	0.160699	164
M00289	HFH-3	0.567066	163
M00717	Pax-8	0.000233591	160
M00328	Pax-8	0.00166517	157
M00473	FOXO1	0.0003893	157
M00097	Pax-6	0.00909519	155
M00770	C/EBP	0.135979	153
M00746	ELF-1	0.185466	149
M00804	E2A	0.0164705	148
M00184	MyoD	0.835928	147
M00939	E2F-1	0.00115913	147
M00731	Osf2	0.00454196	144
M00177	CREB	0.0434021	138
M00651	NF-muE1	0.388243	135
M00912	C_EBP	0.114013	130
M00152	SRF	0.00472236	130
M00808	Pax	0.0188484	129
M00380	Pax-4	0.000135472	129
M00252	TATA	0.497411	126
M00284	TCF11/MafG	0.00378216	126
M00490	Bach2	0.0364687	124
M00747	IRF1	0.0379425	112
M00127	GATA-1	0.000205249	111
M00437	CHX10	0.00142144	107
M00079	Evi-1	0.143967	106
M00117	C/EBPbeta	0.0780041	105
M00761	p53_decamer	0.579605	104
M00174	AP-1	0.0426875	104
M00008	Sp1	0.00127594	101
M00004	c-Myb	7.12126e-05	99
M00162	2010-10-01	0.190814	97
M00964	PXR,_CAR,_LXR,_FXR	0.013051	97
M00041	CRE-BP1/c-Jun	0.00673485	96
M00444	VDR	5.10598	95
M00933	Sp-1	0.0734684	95
M00938	E2F-1	0.00404119	94
M00178	CREB	0.0819401	93
M00742	HFH-4	0.0240069	91
M00919	E2F	0.00010075	91
M00766	LXR_direct_repeat_4	0.00722421	90
M00025	Elk-1	0.00108838	88
M00326	Pax-1	0.0173478	87
M00188	AP-1	0.00369861	87
M00769	AML	0.00303149	86
M00327	Pax-3	0.205316	83
M00965	LXR,_PXR,_CAR,_COUP,_RAR	8.87502	81
M00394	Msx-1	0.000106923	80
M00095	CDP	0.56739	78
M00287	NF-Y	1.34709	76
M00764	HNF-4_direct_repeat_1	0.0738422	76
M00277	Lmo2_complex	0.00301278	76
M00775	NF-Y	0.734125	74
M00528	PPAR	0.148752	74
M00225	STAT3	0.0556934	71
M00236	Arnt	0.0181839	71
M00136	2010-10-01	0.00916815	71
M00932	Sp-1	0.00556353	71
M99999	RUNX_YG	0.00812287	69
M00959	ER	0.0252881	64
M00765	COUP_direct_repeat_1	0.024729	63
M00954	PR	3.13965	62
M00947	CP2/LBP-1c/LSF	0.0147736	61
M00183	c-Myb	0.00081338	61
M00924	AP-1	0.0043458	60
M00516	E2F	0.000262182	60
M00160	SRY	0.0780923	59
M00032	c-Ets-1(p54)	0.00699472	58
M00039	CREB	0.00737214	57
M00179	CRE-BP1	0.00808315	56
M00096	Pbx-1	0.0156338	55
M00396	En-1	0.000353038	54
M00256	NRSF	0.00684884	52
M00214	SEF-1	0.000109136	49
M00231	MEF-2	0.0286452	45
M00052	NF-kappaB_(p65)	0.0159979	45
M00086	Ik-1	0.00382826	45
M00415	AREB6	0.00105241	44
M00192	GR	1.71401e-05	42
M00460	STAT5A_(homotetramer)	0.0273451	41
M00515	PPARG	0.000699341	41
M00531	NERF1a	0.000221223	40
M00210	OCT-x	0.0390761	38
M00750	HMG_IY	0.0224468	37
M00469	AP-2alpha	0.0154889	37
M00146	HSF1	9.83477e-05	37
M00144	BSAP	0.121231	35
M00339	c-Ets-1	0.00417674	35
M00647	LXR	0.00455093	34
M00114	Tax/CREB	0.00799179	33
M00187	USF	2.20312	32
M00098	Pax-2	0.0408479	32
M99982	p53	0.00910836	32
M00002	E47	0.00081408	30
M00539	Arnt	0.0061264	29
M99983	p53	0.00146103	29
M00338	ATF	0.00110921	29
M00641	HSF	0.00358582	28
M00412	AREB6	0.121182	27
M00109	C/EBPbeta	0.00446099	27
M00403	aMEF-2	6.65188e-05	27
M00294	HFH-8	0.189545	26
M00476	FOXO4	0.00703907	26
M00040	CRE-BP1	0.000498593	26
M00414	AREB6	0.00195709	25
M00377	Pax-4	0.000167012	25
M00062	IRF-1	9.24468e-05	25
M00056	myogenin_/_NF-1	0.02718	24
M00691	ATF-1	0.00523376	24
M00322	c-Myc/Max	0.285937	22
M00455	dri	9.06475e-05	21
M00646	LF-A1	0.116486	20
M99984	p53	0.00430351	20
M00699	ICSBP	0.0329683	19
M00771	ETS	0.00150403	19
M00793	YY1	1.62963e-05	19
M00279	MIF-1	0.220741	18
M00206	HNF-1	0.00160265	18
M00436	IPF1	3.98606e-07	18
M00023	Hox-1.3	1.32471e-05	16
M00777	STAT	0.0761719	15
M00245	Egr-3	0.00617719	15
M00495	Bach1	0.00138849	15
M00285	TCF11	0.000100732	14
M00678	Tel-2	0.016243	13
M00481	AR	0.00324631	13
M00145	Brn-2	8.37445e-05	13
M00704	TEF-1	0.00396228	12
M00510	Lhx3	0.000195563	12
M00465	POU6F1	6.68764e-05	12
M00419	MEIS1	0.0012722	11
M00034	p53	0.156259	10
M00138	2010-10-01	0.0471497	10
M00451	NKX3A	0.0380864	10
M00762	PPAR,_HNF-4,_COUP,_RAR	0.0234385	10
M00474	FOXO1	9.07481e-06	10
M00926	AP-1	5.84871e-07	10
M00921	GR	0.0216092	9
M00464	POU3F2	0.0079999	9
M00639	HNF-6	0.00391093	9
M00644	LBP-1	0.00324631	9
M00962	AR	0.00305367	9
M00011	Evi-1	0.00146484	9
M00118	c-Myc/Max	0.250001	8
M99981	p53	0.0937511	8
M00260	HLF	0.000800371	8
M00496	STAT1	0.000317693	8
M00774	NF-kappaB	0.00020647	8
M00423	FOXJ2	5.72205e-05	8
M00059	YY1	1.88351e-05	8
M00672	TEF	1.21593e-05	8
M00493	STAT5A	1.33514e-05	7
M00340	c-Ets-2	1.14739e-05	7
M00796	USF	0.109383	6
M00449	Zic2	0.0410194	6
M00071	E47	0.00592041	6
M00203	GATA-X	0.000289917	6
M00209	NF-Y	0.000153843	6
M00194	NF-kappaB	8.09431e-05	6
M00373	Pax-4	3.07336e-07	6
M00478	Cdc5	0.00782967	5
M00290	Freac-2	0.00439454	5
M00913	MYB	0.00330353	5
M00195	2010-10-01	0.00116169	5
M00480	LUN-1	0.00109971	5
M00413	AREB6	6.98566e-05	5
M00631	FXR/RXR-alpha	5.72205e-06	5
M00333	ZF5	5.06639e-06	5
M00448	Zic1	1.49012e-06	5
M00201	C/EBP	0.234375	4
M00291	Freac-3	0.00421143	4
M00791	HNF-3	0.001297	4
M00494	STAT6	0.00125122	4
M00042	Sox-5	0.000244141	4
M00773	MYB	0.000154614	4
M00792	SMAD	0.000123739	4
M00450	Zic3	1.53035e-05	4
M00498	STAT4	2.6226e-06	4
M00292	Freac-4	1.3411e-07	4
M00916	CREB	0.0317383	3
M00471	TBP	0.0078125	3
M00130	FOXD3	0.00341797	3
M00745	LEF-1	0.000612259	3
M00499	STAT5A	4.62532e-05	3
M00054	NF-kappaB	6.19888e-06	3
M00341	GABP	2.89083e-06	3
M00925	AP-1	2.20537e-06	3
M00070	Tal-1beta/ITF-2	1.66893e-06	3
M00794	TTF-1	1.43051e-06	3
M00378	Pax-4	1.43051e-06	3
M00424	NKX6-1	0.00805664	2
M00634	GCM	0.00201416	2
M00917	CREB	0.00146484	2
M00057	COMP1	0.000610352	2
M00624	DBP	0.000366211	2
M00776	SREBP	1.52737e-05	2
M00712	myogenin	5.72205e-06	2
M00126	GATA-1	2.86102e-06	2
M00623	Crx	2.38419e-06	2
M00135	Oct-1	3.57628e-07	2
M00075	GATA-1	2.5332e-07	2
M00119	Max	0.015625	1
M00248	2010-10-01	0.00390625	1
M00929	MyoD	0.00390625	1
M00967	HNF4	0.00390625	1
M00526	GCNF	0.000976562	1
M00778	AhR	0.000488281	1
M00133	Tst-1	0.000488281	1
M00141	Lyf-1	0.000244141	1
M00483	ATF6	0.00012207	1
M00176	AP-4	6.10352e-05	1
M00065	Tal-1beta/E47	6.10352e-05	1
M00492	STAT1	3.05176e-05	1
M00935	NF-AT	3.8147e-06	1
M00500	STAT6	1.90735e-06	1
M00132	HNF-1	1.90735e-06	1
M00922	SRF	9.53674e-07	1
M00113	CREB	9.53674e-07	1
M00799	Myc	5.96046e-08	1
M99996	cMyc-E-Box	NA	0
M00737	E2F-1/DP-2	NA	0
M00739	E2F-4/DP-2	NA	0
M00740	Rb/E2F-1/DP-1	NA	0
M00671	TCF-4	NA	0
M00690	AP-3	NA	0
M00405	MEF-2	NA	0
M00410	SOX-9	NA	0
M00271	AML-1a	NA	0
M00418	TGIF	NA	0
M00272	p53	NA	0
M00278	Lmo2_complex	NA	0
M00425	E2F	NA	0
M00426	E2F	NA	0
M00427	E2F	NA	0
M00281	RFX1	NA	0
M00428	E2F-1	NA	0
M00431	E2F-1	NA	0
M00001	MyoD	NA	0
M00940	E2F-1	NA	0
M00512	PPARG	NA	0
M00955	GR	NA	0
M00957	PR	NA	0
M00456	FAC1	NA	0
M00960	PR,_GR	NA	0
M00024	E2F	NA	0
M00963	T3R	NA	0
M00026	RSRFC4	NA	0
M00966	VDR,_CAR,_PXR	NA	0
M00615	c-Myc/Max	NA	0
M00616	AFP1	NA	0
M00477	FOXO3	NA	0
M00622	C/EBPgamma	NA	0
M00626	RFX1_(EF-C)	NA	0
M00482	PITX2	NA	0
M00484	Ncx	NA	0
M00486	Pax-2	NA	0
M00489	Nkx6-2	NA	0
M00121	USF	NA	0
M00122	USF	NA	0
M00123	c-Myc/Max	NA	0
M00050	E2F	NA	0
M00124	Pbx1b	NA	0
M00128	GATA-1	NA	0
M00630	FOXM1	NA	0
M00632	GATA-4	NA	0
M00208	NF-kappaB	NA	0
M00139	AhR	NA	0
M00066	Tal-1alpha/E47	NA	0
M00069	YY1	NA	0
M00217	USF	NA	0
M00076	GATA-2	NA	0
M00078	Evi-1	NA	0
