# Supplementary material for: Genome-wide identification of new Wnt/β-catenin target genes in the human genome using CART method
Source: BMC Genomics. 2010 Jun 1;11:348. doi: 10.1186/1471-2164-11-348 (PMC2996972; doi:10.1186/1471-2164-11-348)
Supplement: Additional file 3 — Gene ontology analysis of known and proposed Wnt/β-catenin pathway target genes. The file contains the GO analysis count performed on known and predicted Wnt/β-catenin targets. [file 1471-2164-11-348-S3.XLS]

## Sheet: BiologicalProcess
ID	Training		ID	New
GO:0007610 : behavior	7		GO:0007610 : behavior	4
GO:0009058 : biosynthetic process	36		GO:0009058 : biosynthetic process	19
GO:0009056 : catabolic process	2		GO:0009056 : catabolic process	7
GO:0007154 : cell communication	35		GO:0007154 : cell communication	22
GO:0008219 : cell death	16		GO:0008219 : cell death	7
GO:0030154 : cell differentiation	41		GO:0030154 : cell differentiation	11
GO:0006928 : cellular component movement	15		GO:0006928 : cellular component movement	4
GO:0009987 : cellular process	66		GO:0009987 : cellular process	57
GO:0043062 : extracellular structure organization	3		GO:0043062 : extracellular structure organization	2
GO:0043170 : macromolecule metabolic process	43		GO:0043170 : macromolecule metabolic process	26
GO:0008152 : metabolic process	44		GO:0008152 : metabolic process	37
GO:0051704 : multi-organism process	4		GO:0051704 : multi-organism process	5
GO:0007275 : multicellular organismal development	53		GO:0007275 : multicellular organismal development	18
GO:0032501 : multicellular organismal process	56		GO:0032501 : multicellular organismal process	24
GO:0006139 : nucleotide and nucleic acid metabolic process	34		GO:0006139 : nucleotide and nucleic acid metabolic process	20
GO:0050789 : regulation of biological process	60		GO:0050789 : regulation of biological process	32
GO:0050896 : response to stimulus	21		GO:0050896 : response to stimulus	20
GO:0046903 : secretion	2		GO:0046903 : secretion	2
GO:0006810 : transport	12		GO:0006810 : transport	12
GO:0006519 cellular amino acid /derivative metabolic process	1		GO:0006519 cellular amino acid and derivative metabolic process	2
GO:0006944 membrane fusion	2		GO:0006944 membrane fusion	0

## Sheet: MolecularFunction
ID	Train		ID	New
GO:0003676 nucleic acid binding	27		GO:0003676 nucleic acid bindingnucleic acid binding	13
GO:0003824 catalytic activity	7		GO:0003824 catalytic activitycatalytic activity	22
GO:0004871 signal transducer activity	12		GO:0004871 signal transducer activitysignal transducer activity	8
GO:0004872 receptor activity	7		GO:0004872 receptor activityreceptor activity	7
GO:0005198 structural molecule activity	3		GO:0005198 structural molecule activitystructural molecule activity	3
GO:0005215 transport activity	1		GO:0005215 transport activitytransport activity	5
GO:0005488 binding	64		GO:0005488 bindingbinding	52
GO:0005515 protein binding	51		GO:0005515 protein bindingprotein binding	39
GO:0015075 ion transmembrane transporter activity	1		GO:0015075 ion transmembrane transporter activityion transmembrane transporter activity	2
GO:0016301 kinase activity	2		GO:0016301 kinase activitykinase activity	6
GO:0016491 oxidoreductase activity	1		GO:0016491 oxidoreductase activityoxidoreductase activity	1
GO:0016740 transferase activity	2		GO:0016740 transferase activitytransferase activity	8
GO:0016787 hydrolase activity	4		GO:0016787 hydrolase activityhydrolase activity	11
GO:0030234 enzyme regulator activity	5		GO:0030234 enzyme regulator activityenzyme regulator activity	8
GO:0030528 transcription regulator activity	28		GO:0030528 transcription regulator activitytranscription regulator activity	8
GO0009055 electron carrier activity	0		GO:0009055 : electron carrier activity	1
GO0004386 helicase activity	0		GO:0004386 : helicase activity	1
GO0016853 isomerase activity	0		GO:0016853 : isomerase activity	1
GO0016874 ligase activity	0		GO:0016874 : ligase activity	2
GO0016829 lyase activity	0		GO:0016829 : lyase activity	2
GO0045182 translation regulator activity	0		GO:0045182 : translation regulator activity	1

## Sheet: CellularComponent
ID	Train		ID	New
GO:0005576 extracellular region	24		GO:0005576 extracellular region	8
GO:0005578 proteinaceous extracellular matrix	9		GO:0005578 proteinaceous extracellular matrix	1
GO:0005615 extracellular space	10		GO:0005615 extracellular space	3
GO:0005622 intracelullar	47		GO:0005622 intracelullar	50
GO:0005623 cell	57		GO:0005623 cell	60
GO:0005634 nucleus	35		GO:0005634 nucleus	20
GO:0005694 chromosome	3		GO:0005694 chromosome	0
GO:0005737 cytoplasm	25		GO:0005737 cytoplasm	39
GO:0016020 membrane	20		GO:0016020 membrane	21
GO:0009986 cell surface	4		GO:0009986 cell surface	1
