# Supplementary material for: Genome-wide identification of new Wnt/β-catenin target genes in the human genome using CART method
Source: BMC Genomics. 2010 Jun 1;11:348. doi: 10.1186/1471-2164-11-348 (PMC2996972; doi:10.1186/1471-2164-11-348)
Supplement: Additional file 4 — Gene ontology terms for proposed Wnt/β-catenin pathway target genes. The file contains the complete GO terms for the predicted Wnt/β-catenin pathway target genes. [file 1471-2164-11-348-S4.TXT]

NEURL		annotations={GO:0005886,GO:0007288,GO:0030317,GO:0005515,GO:0008270,GO:0007595,GO:0009605,GO:0007399,GO:0005737,GO:0046872,GO:0048471} parental_annotations={GO:0035082,GO:0000000,GO:0044424,GO:0005623,GO:0005622,GO:0016020,GO:0000003,GO:0035084,GO:0007286,GO:0005488,GO:0007283,GO:0007281,GO:0007276,GO:0007275,GO:0044444,GO:0008150,GO:0006928,GO:0051179,GO:0003674,GO:0009653,GO:0048515,GO:0005575,…
ACVRL1		annotations={GO:0010596,GO:0030308,GO:0001701,GO:0001525,GO:0007165,GO:0007179,GO:0008217,GO:0007162,GO:0008285,GO:0035313,GO:0051895,GO:0045941,GO:0046332,GO:0005524,GO:0006468,GO:0030513,GO:0009986,GO:0000166,GO:0000287,GO:0004872,GO:0016740,GO:0030145,GO:0005887,GO:0016361,GO:0048185,GO:0050431,GO:0005737,GO:0005886} parental_annotations={GO:0044425,GO:0034960,GO:0000000,GO:0044424,GO:0034961,…
SLC5A1		annotations={GO:0001656,GO:0016324,GO:0050892,GO:0005515,GO:0005215,GO:0055085,GO:0005911,GO:0031526,GO:0005887,GO:0005412,GO:0015758,GO:0005886,GO:0006811,GO:0006814,GO:0008643,GO:0031402,GO:0015293} parental_annotations={GO:0044425,GO:0000000,GO:0006812,GO:0016021,GO:0005623,GO:0016020,GO:0006810,GO:0005488,GO:0046872,GO:0005355,GO:0030001,GO:0031226,GO:0015672,GO:0031224,GO:0007275,GO:0045177,…
HINT2		annotations={GO:0005576,GO:0016787,GO:0005739} parental_annotations={GO:0000000,GO:0044424,GO:0005623,GO:0003824,GO:0005737,GO:0003674,GO:0005622,GO:0043231,GO:0043229,GO:0043226,GO:0043227,GO:0005575,GO:0044444,GO:0044464}
DICER1		annotations={GO:0001525,GO:0030324,GO:0035116,GO:0048754,GO:0019827,GO:0004386,GO:0005524,GO:0008026,GO:0000166,GO:0000287,GO:0004519,GO:0005737,GO:0030145,GO:0031047,GO:0004525,GO:0003725,GO:0016442,GO:0005515,GO:0031054,GO:0030423,GO:0030422,GO:0016787,GO:0006396,GO:0005622} parental_annotations={GO:0034960,GO:0000000,GO:0044424,GO:0003824,GO:0016788,GO:0046872,GO:0005488,GO:0009790,GO:0008150,…
ANKRD2		annotations={GO:0031674,GO:0008307,GO:0007517,GO:0006936} parental_annotations={GO:0032501,GO:0000000,GO:0044424,GO:0005623,GO:0005737,GO:0005622,GO:0032502,GO:0005198,GO:0048856,GO:0003674,GO:0048513,GO:0048731,GO:0044449,GO:0003008,GO:0003012,GO:0005575,GO:0007275,GO:0044444,GO:0008150,GO:0043292,GO:0030017,GO:0030016,GO:0044464}
EDC4		annotations={GO:0005515,GO:0000932,GO:0005634,GO:0005737,GO:0008150,GO:0003674} parental_annotations={GO:0000000,GO:0044424,GO:0005623,GO:0005622,GO:0043231,GO:0043229,GO:0043226,GO:0005488,GO:0043227,GO:0005575,GO:0044444,GO:0044464,GO:0032991,GO:0030529}
LTC4S		annotations={GO:0004464,GO:0008289,GO:0005792,GO:0016021,GO:0005634,GO:0016020,GO:0016829,GO:0005635,GO:0005783,GO:0005515,GO:0019370,GO:0008047} parental_annotations={GO:0044425,GO:0000000,GO:0044424,GO:0003824,GO:0005623,GO:0005622,GO:0044428,GO:0046394,GO:0043231,GO:0043229,GO:0005488,GO:0043226,GO:0043227,GO:0005624,GO:0005626,GO:0044422,GO:0006082,GO:0030234,GO:0009058,GO:0031224,GO:0044444,…
SLC7A4		annotations={GO:0006865,GO:0016020,GO:0006520,GO:0015174,GO:0016021} parental_annotations={GO:0044425,GO:0000000,GO:0005623,GO:0015171,GO:0006810,GO:0006807,GO:0022891,GO:0022892,GO:0046942,GO:0046943,GO:0015849,GO:0006082,GO:0044238,GO:0044237,GO:0009308,GO:0006519,GO:0031224,GO:0008150,GO:0051179,GO:0008152,GO:0034641,GO:0003674,GO:0019752,GO:0022857,GO:0005575,GO:0022804,GO:0005215,GO:0015837,…
ARHGAP22		annotations={GO:0005622,GO:0007165,GO:0001525,GO:0005096,GO:0005634,GO:0007275,GO:0030154,GO:0045449,GO:0005737} parental_annotations={GO:0000000,GO:0034960,GO:0044424,GO:0034961,GO:0005623,GO:0050789,GO:0009889,GO:0031326,GO:0043231,GO:0043229,GO:0043226,GO:0050794,GO:0031323,GO:0043227,GO:0030234,GO:0009058,GO:0048646,GO:0009059,GO:0008150,GO:0008152,GO:0003674,GO:0008047,GO:0034645,GO:0009653,…
METRN		annotations={GO:0005615,GO:0010001,GO:0050772,GO:0005576,GO:0007275,GO:0007399} parental_annotations={GO:0000000,GO:0050789,GO:0007409,GO:0022008,GO:0048666,GO:0044421,GO:0050794,GO:0048667,GO:0050793,GO:0060284,GO:0008150,GO:0048522,GO:0031344,GO:0031346,GO:0009653,GO:0045664,GO:0050767,GO:0048518,GO:0010720,GO:0048699,GO:0031175,GO:0048812,GO:0005575,GO:0050769,GO:0050770,GO:0000904,GO:0000902,…
SLC2A6		annotations={GO:0005215,GO:0016021,GO:0022891,GO:0055085,GO:0005886,GO:0008643,GO:0005355} parental_annotations={GO:0044425,GO:0000000,GO:0005623,GO:0003674,GO:0016020,GO:0006810,GO:0022857,GO:0015149,GO:0022892,GO:0015145,GO:0015144,GO:0005575,GO:0031224,GO:0008150,GO:0051119,GO:0051179,GO:0044464,GO:0051234,GO:0009987}
PPP1R1B		annotations={GO:0005829,GO:0004860,GO:0004864,GO:0007165,GO:0005737} parental_annotations={GO:0000000,GO:0044424,GO:0005623,GO:0003674,GO:0005622,GO:0050789,GO:0065007,GO:0019207,GO:0019210,GO:0019208,GO:0019887,GO:0050794,GO:0019212,GO:0030234,GO:0005575,GO:0004857,GO:0044444,GO:0019888,GO:0008150,GO:0044464,GO:0007154,GO:0009987}
LIN28		annotations={GO:0003677,GO:0006355,GO:0046872,GO:0003723,GO:0010587,GO:0019827,GO:0005634,GO:0031054,GO:0005515,GO:0031123,GO:0000932,GO:0010494,GO:0005737,GO:0005730,GO:0008270} parental_annotations={GO:0034960,GO:0000000,GO:0044424,GO:0034961,GO:0044428,GO:0031326,GO:0043231,GO:0043228,GO:0043229,GO:0005488,GO:0043226,GO:0043227,GO:0031323,GO:0032774,GO:0044422,GO:0009058,GO:0009059,GO:0009056,…
SYNJ2		annotations={GO:0004445,GO:0005626,GO:0005881,GO:0030165,GO:0031315,GO:0032587,GO:0046855,GO:0046856,GO:0048312,GO:0005515,GO:0003723,GO:0004437,GO:0004439,GO:0016311,GO:0017124,GO:0043679,GO:0048471,GO:0016020,GO:0016787} parental_annotations={GO:0000000,GO:0044425,GO:0044424,GO:0003824,GO:0005623,GO:0005622,GO:0019904,GO:0044429,GO:0031312,GO:0044430,GO:0043231,GO:0016791,GO:0043228,GO:0016788,…
ITPK1		annotations={GO:0000287,GO:0005524,GO:0005622,GO:0032957,GO:0035300,GO:0047325,GO:0007165,GO:0000166,GO:0016301,GO:0016740,GO:0016787,GO:0016853} parental_annotations={GO:0000000,GO:0003824,GO:0005623,GO:0050789,GO:0065007,GO:0043647,GO:0030554,GO:0005488,GO:0046872,GO:0050794,GO:0051766,GO:0043167,GO:0051765,GO:0044237,GO:0006020,GO:0008150,GO:0016773,GO:0008152,GO:0016772,GO:0017076,GO:0032555,…
IL13RA1		annotations={GO:0002639,GO:0016515,GO:0005515,GO:0005886,GO:0005898,GO:0007166,GO:0004872,GO:0016021,GO:0030890} parental_annotations={GO:0044425,GO:0000000,GO:0005623,GO:0016020,GO:0002440,GO:0050789,GO:0042127,GO:0042113,GO:0001775,GO:0005488,GO:0050794,GO:0004888,GO:0004871,GO:0031226,GO:0031224,GO:0008150,GO:0008284,GO:0008283,GO:0044459,GO:0048522,GO:0003674,GO:0051251,GO:0032943,GO:0006955,…
MX2		annotations={GO:0003924,GO:0005737,GO:0006952,GO:0005634,GO:0000166,GO:0009615,GO:0005525} parental_annotations={GO:0000000,GO:0044424,GO:0003824,GO:0005623,GO:0005622,GO:0043231,GO:0019001,GO:0043229,GO:0005488,GO:0043226,GO:0016787,GO:0043227,GO:0016462,GO:0008150,GO:0009607,GO:0017076,GO:0032555,GO:0032553,GO:0003674,GO:0006950,GO:0016817,GO:0016818,GO:0005575,GO:0051704,GO:0044464,GO:0017111,…
RNF146		annotations={GO:0005515,GO:0008270,GO:0046872} parental_annotations={GO:0000000,GO:0043169,GO:0003674,GO:0046914,GO:0005488,GO:0043167}
AUP1		annotations={GO:0005515,GO:0005783,GO:0016021,GO:0019941,GO:0016020} parental_annotations={GO:0034960,GO:0044425,GO:0000000,GO:0044424,GO:0034962,GO:0005623,GO:0005622,GO:0044248,GO:0043632,GO:0043231,GO:0006508,GO:0019538,GO:0043229,GO:0005488,GO:0043226,GO:0043227,GO:0044238,GO:0044237,GO:0009056,GO:0031224,GO:0009057,GO:0044444,GO:0008150,GO:0051603,GO:0043283,GO:0008152,GO:0043285,GO:0030163,…
S100A2		annotations={GO:0005509,GO:0043542,GO:0005575} parental_annotations={GO:0000000,GO:0003674,GO:0046872,GO:0005488,GO:0043167,GO:0043169,GO:0008150,GO:0051179,GO:0006928,GO:0051674,GO:0016477,GO:0048870,GO:0040011,GO:0009987}
SNRPA1		annotations={GO:0000398,GO:0005681,GO:0005515,GO:0005686,GO:0008380,GO:0003723,GO:0005634} parental_annotations={GO:0034960,GO:0000000,GO:0044424,GO:0005623,GO:0006397,GO:0005622,GO:0006396,GO:0044428,GO:0043231,GO:0043229,GO:0005488,GO:0043226,GO:0043227,GO:0044422,GO:0044238,GO:0044237,GO:0016070,GO:0008150,GO:0016071,GO:0044446,GO:0030532,GO:0043283,GO:0008152,GO:0032991,GO:0030529,GO:0000375,…
ABCE1		annotations={GO:0005524,GO:0016887,GO:0009615,GO:0006401,GO:0008428,GO:0044419,GO:0005739,GO:0005737,GO:0009055,GO:0051536,GO:0000166} parental_annotations={GO:0000000,GO:0034960,GO:0044424,GO:0003824,GO:0005623,GO:0005622,GO:0030554,GO:0044248,GO:0043231,GO:0043229,GO:0043226,GO:0005488,GO:0016787,GO:0043227,GO:0016462,GO:0030234,GO:0044238,GO:0009056,GO:0044237,GO:0009057,GO:0016070,GO:0044444,…
MRPL4		annotations={GO:0003735,GO:0005622,GO:0005840,GO:0006412,GO:0005739} parental_annotations={GO:0034960,GO:0000000,GO:0044424,GO:0034961,GO:0005623,GO:0044249,GO:0043231,GO:0043228,GO:0043229,GO:0019538,GO:0043226,GO:0043227,GO:0009058,GO:0044238,GO:0009059,GO:0044237,GO:0044444,GO:0008150,GO:0043283,GO:0008152,GO:0032991,GO:0030529,GO:0043284,GO:0005737,GO:0005198,GO:0003674,GO:0034645,GO:0005575,…
DARS		annotations={GO:0005515,GO:0003676,GO:0004046,GO:0005625,GO:0005737,GO:0006461,GO:0004815,GO:0006422,GO:0005829,GO:0016874,GO:0005524,GO:0000166} parental_annotations={GO:0000000,GO:0034960,GO:0044424,GO:0034961,GO:0005623,GO:0003824,GO:0005622,GO:0006807,GO:0019538,GO:0005488,GO:0016787,GO:0009058,GO:0006082,GO:0009059,GO:0044444,GO:0034660,GO:0008150,GO:0000267,GO:0008152,GO:0017076,GO:0032555,…
IFLTD1		annotations={GO:0005198,GO:0005882} parental_annotations={GO:0000000,GO:0044424,GO:0005623,GO:0005856,GO:0005622,GO:0003674,GO:0044430,GO:0043228,GO:0043229,GO:0043226,GO:0044422,GO:0005575,GO:0043232,GO:0044446,GO:0044464,GO:0045111}
LIG1		annotations={GO:0003677,GO:0005634,GO:0006281,GO:0009653,GO:0005654,GO:0006297,GO:0000166,GO:0000287,GO:0006974,GO:0007049,GO:0016874,GO:0051301,GO:0033151,GO:0003910,GO:0006260,GO:0006310,GO:0005524} parental_annotations={GO:0002200,GO:0034960,GO:0000000,GO:0034961,GO:0044424,GO:0005623,GO:0003824,GO:0005622,GO:0044428,GO:0043231,GO:0043229,GO:0046872,GO:0005488,GO:0043226,GO:0043227,GO:0044422,…
ZNF189		annotations={GO:0005622,GO:0006355,GO:0008270,GO:0000122,GO:0003700,GO:0005634,GO:0046872} parental_annotations={GO:0000000,GO:0034960,GO:0009892,GO:0034961,GO:0044424,GO:0005623,GO:0050789,GO:0009889,GO:0009890,GO:0031326,GO:0043231,GO:0031327,GO:0031324,GO:0043229,GO:0050794,GO:0005488,GO:0043226,GO:0043227,GO:0031323,GO:0032774,GO:0009058,GO:0009059,GO:0008150,GO:0008152,GO:0045892,GO:0048523,…
FOSB		annotations={GO:0003700,GO:0005634,GO:0006355,GO:0043565,GO:0046983,GO:0000122,GO:0007275,GO:0007610,GO:0008134} parental_annotations={GO:0000000,GO:0034960,GO:0009892,GO:0034961,GO:0044424,GO:0005623,GO:0005622,GO:0050789,GO:0009889,GO:0009890,GO:0031326,GO:0043231,GO:0031327,GO:0031324,GO:0043229,GO:0050794,GO:0005488,GO:0043226,GO:0043227,GO:0031323,GO:0032774,GO:0009058,GO:0009059,GO:0008150,…
ARNTL		annotations={GO:0017162,GO:0051879,GO:0000060,GO:0005515,GO:0042176,GO:0003700,GO:0004871,GO:0005634,GO:0006355,GO:0007165,GO:0007623,GO:0005667,GO:0045944} parental_annotations={GO:0000000,GO:0034960,GO:0034961,GO:0044424,GO:0031072,GO:0008134,GO:0044428,GO:0006810,GO:0031326,GO:0043231,GO:0043229,GO:0019538,GO:0031325,GO:0005488,GO:0043226,GO:0043227,GO:0031323,GO:0032774,GO:0044422,GO:0009058,…
PIM2		annotations={GO:0005515,GO:0008637,GO:0005524,GO:0007140,GO:0008283,GO:0000166,GO:0016740,GO:0006916,GO:0043123,GO:0010508,GO:0006468,GO:0004674} parental_annotations={GO:0034960,GO:0009893,GO:0000000,GO:0003824,GO:0050789,GO:0009894,GO:0000279,GO:0006915,GO:0006914,GO:0007049,GO:0019538,GO:0031325,GO:0050794,GO:0005488,GO:0016265,GO:0031323,GO:0009896,GO:0050793,GO:0006796,GO:0009056,GO:0008150,…
PCM1		annotations={GO:0042384,GO:0034451,GO:0051297,GO:0031513,GO:0000242,GO:0005737,GO:0005829,GO:0005856,GO:0005515} parental_annotations={GO:0000000,GO:0044424,GO:0005623,GO:0048856,GO:0005622,GO:0044430,GO:0031023,GO:0042995,GO:0043228,GO:0043229,GO:0005488,GO:0043226,GO:0044422,GO:0044444,GO:0008150,GO:0044446,GO:0006996,GO:0032989,GO:0032502,GO:0007010,GO:0003674,GO:0009653,GO:0015630,GO:0007017,…
PROX1		annotations={GO:0030324,GO:0001822,GO:0045750,GO:0008284,GO:0060059,GO:0016922,GO:0003714,GO:0016481,GO:0050692,GO:0050693,GO:0032582,GO:0043433,GO:0043193,GO:0005515,GO:0000122,GO:0010843,GO:0045071,GO:0001946,GO:0031016,GO:0021516,GO:0043049,GO:0030910,GO:0021915,GO:0001709,GO:0003705,GO:0005737,GO:0045787,GO:0046619,GO:0055005,GO:0055009,GO:0060214,GO:0060412,GO:0060414,GO:0060421,GO:0070309,G…
CARD14		annotations={GO:0005515,GO:0005622,GO:0042981,GO:0007250,GO:0005886,GO:0050700,GO:0005737,GO:0001934} parental_annotations={GO:0050790,GO:0034960,GO:0000000,GO:0009893,GO:0044424,GO:0005623,GO:0019904,GO:0016020,GO:0050789,GO:0006915,GO:0010562,GO:0051347,GO:0019538,GO:0031325,GO:0005488,GO:0050794,GO:0016265,GO:0031323,GO:0050793,GO:0006796,GO:0043085,GO:0008150,GO:0006793,GO:0032270,GO:0032268,…
UCN2		annotations={GO:0001664,GO:0008283,GO:0005179,GO:0006950,GO:0005576,GO:0007586,GO:0006171,GO:0042562} parental_annotations={GO:0000000,GO:0032501,GO:0009117,GO:0003674,GO:0006139,GO:0005488,GO:0044238,GO:0005575,GO:0044237,GO:0006753,GO:0009165,GO:0008150,GO:0005102,GO:0046058,GO:0009187,GO:0005515,GO:0008152,GO:0050896,GO:0009190,GO:0055086,GO:0009987}
ADM		annotations={GO:0045906,GO:0005737,GO:0008285,GO:0010033,GO:0019933,GO:0032496,GO:0032868,GO:0042594,GO:0045909,GO:0051384,GO:0005615,GO:0007204,GO:0007507,GO:0007568,GO:0008284,GO:0005179,GO:0005576,GO:0009409,GO:0031102,GO:0045768,GO:0001666,GO:0031100,GO:0007165,GO:0008015,GO:0005625,GO:0006171,GO:0006701,GO:0007267,GO:0007565,GO:0009611,GO:0007186} parental_annotations={GO:0000000,GO:0044424,…
CAMK4		annotations={GO:0006913,GO:0007270,GO:0004683,GO:0005516,GO:0005524,GO:0005737,GO:0006468,GO:0007165,GO:0005654,GO:0005829,GO:0000166,GO:0005509,GO:0005634,GO:0016740,GO:0005730,GO:0016563} parental_annotations={GO:0034960,GO:0000000,GO:0044424,GO:0003824,GO:0005623,GO:0005622,GO:0050789,GO:0044428,GO:0006810,GO:0043231,GO:0043228,GO:0019538,GO:0043229,GO:0046872,GO:0050794,GO:0005488,GO:0043226,…
NAB1		annotations={GO:0001958,GO:0014037,GO:0042552,GO:0016481,GO:0016564,GO:0005634,GO:0006355,GO:0005794,GO:0005886,GO:0045682} parental_annotations={GO:0034960,GO:0000000,GO:0044424,GO:0034961,GO:0016020,GO:0031326,GO:0007422,GO:0043231,GO:0031327,GO:0022008,GO:0031324,GO:0043229,GO:0043226,GO:0043227,GO:0031323,GO:0032774,GO:0007398,GO:0009058,GO:0007399,GO:0009059,GO:0044444,GO:0008150,GO:0008152,…
SLC25A37		annotations={GO:0005381,GO:0005488,GO:0016020,GO:0055085,GO:0005506,GO:0005739,GO:0005743,GO:0006811,GO:0016021,GO:0048250} parental_annotations={GO:0044425,GO:0000000,GO:0044424,GO:0006812,GO:0005623,GO:0005622,GO:0044429,GO:0006810,GO:0043231,GO:0043229,GO:0046872,GO:0043226,GO:0043227,GO:0046873,GO:0044422,GO:0030001,GO:0031090,GO:0015674,GO:0031224,GO:0044444,GO:0008150,GO:0044446,GO:0051179,…
HSD11B2		annotations={GO:0002017,GO:0003845,GO:0005496,GO:0007565,GO:0032094,GO:0032868,GO:0042493,GO:0051384,GO:0005488,GO:0016491,GO:0055114,GO:0006704,GO:0048545,GO:0005783,GO:0005792,GO:0001666,GO:0005737,GO:0051287} parental_annotations={GO:0000000,GO:0044424,GO:0005623,GO:0003824,GO:0005622,GO:0000003,GO:0008015,GO:0043231,GO:0043229,GO:0043226,GO:0005624,GO:0043227,GO:0005626,GO:0009058,GO:0045777,…
IFT88		annotations={GO:0001701,GO:0005932,GO:0007224,GO:0007368,GO:0009952,GO:0009953,GO:0016485,GO:0030324,GO:0031512,GO:0042487,GO:0045862,GO:0060271,GO:0060411,GO:0005515,GO:0007588,GO:0007420,GO:0005930,GO:0009887,GO:0021537,GO:0042733} parental_annotations={GO:0000000,GO:0034960,GO:0044424,GO:0044430,GO:0006810,GO:0043231,GO:0043228,GO:0043229,GO:0031325,GO:0019538,GO:0005488,GO:0043226,GO:0043227,…
TRAPPC3		annotations={GO:0000139,GO:0005829,GO:0006888,GO:0030008,GO:0005515,GO:0005783,GO:0005794,GO:0016192} parental_annotations={GO:0000000,GO:0044424,GO:0005623,GO:0051649,GO:0005622,GO:0016020,GO:0044431,GO:0006810,GO:0043231,GO:0043229,GO:0005488,GO:0043226,GO:0043227,GO:0044422,GO:0031090,GO:0044444,GO:0008150,GO:0051179,GO:0044446,GO:0032991,GO:0005737,GO:0003674,GO:0046907,GO:0005801,GO:0005575,…
ROM1		annotations={GO:0005887,GO:0007601,GO:0005515,GO:0007155,GO:0016020,GO:0050896} parental_annotations={GO:0032501,GO:0044425,GO:0044459,GO:0000000,GO:0022610,GO:0016021,GO:0005623,GO:0003674,GO:0050890,GO:0003008,GO:0005488,GO:0031226,GO:0007600,GO:0005575,GO:0031224,GO:0008150,GO:0050877,GO:0044464,GO:0050953,GO:0005886,GO:0009987}
ABLIM1		annotations={GO:0005515,GO:0007010,GO:0008270,GO:0003779,GO:0009887,GO:0007601,GO:0015629,GO:0005737,GO:0046872} parental_annotations={GO:0000000,GO:0044424,GO:0005623,GO:0005622,GO:0048856,GO:0048731,GO:0043228,GO:0043229,GO:0043226,GO:0005488,GO:0043167,GO:0007600,GO:0046914,GO:0007275,GO:0008150,GO:0006996,GO:0050877,GO:0008092,GO:0032501,GO:0005856,GO:0032502,GO:0003674,GO:0009653,GO:0050890,…
FAM108B1		annotations={GO:0005576,GO:0016787} parental_annotations={GO:0000000,GO:0005575,GO:0003824,GO:0003674}
TNFRSF21		annotations={GO:0005515,GO:0007165,GO:0006915,GO:0016020,GO:0016021,GO:0004872} parental_annotations={GO:0000000,GO:0044425,GO:0005623,GO:0032502,GO:0003674,GO:0050789,GO:0065007,GO:0060089,GO:0050794,GO:0005488,GO:0016265,GO:0004871,GO:0005575,GO:0031224,GO:0008150,GO:0008219,GO:0044464,GO:0012501,GO:0007154,GO:0009987}
PREP		annotations={GO:0005634,GO:0042277,GO:0005829,GO:0004252,GO:0005737,GO:0006508,GO:0008233} parental_annotations={GO:0034960,GO:0000000,GO:0044424,GO:0003824,GO:0005623,GO:0005622,GO:0043231,GO:0019538,GO:0043229,GO:0005488,GO:0043226,GO:0016787,GO:0043227,GO:0044238,GO:0044237,GO:0044444,GO:0008150,GO:0043283,GO:0008152,GO:0070011,GO:0017171,GO:0003674,GO:0004175,GO:0008236,GO:0005575,GO:0043170,…
SOX6		annotations={GO:0000122,GO:0000902,GO:0009791,GO:0030097,GO:0035051,GO:0042692,GO:0045165,GO:0045944,GO:0046982,GO:0051216,GO:0005515,GO:0016458,GO:0043565,GO:0048821,GO:0006355,GO:0005634,GO:0007517,GO:0006325,GO:0003700} parental_annotations={GO:0000000,GO:0034960,GO:0034961,GO:0044424,GO:0031326,GO:0043231,GO:0031327,GO:0031324,GO:0043229,GO:0031325,GO:0005488,GO:0043226,GO:0043227,GO:0031323,…
ACAT2		annotations={GO:0005515,GO:0008152,GO:0005737,GO:0006629,GO:0003985,GO:0016740,GO:0008415} parental_annotations={GO:0000000,GO:0044424,GO:0005623,GO:0003824,GO:0005622,GO:0003674,GO:0016453,GO:0005488,GO:0005575,GO:0044238,GO:0016407,GO:0008150,GO:0016746,GO:0044464,GO:0016747,GO:0016408}
IL10RB		annotations={GO:0004872,GO:0005886,GO:0006954,GO:0006955,GO:0007165,GO:0016021,GO:0004920,GO:0032002,GO:0005515} parental_annotations={GO:0000000,GO:0044425,GO:0005623,GO:0016020,GO:0050789,GO:0065007,GO:0060089,GO:0005488,GO:0050794,GO:0002376,GO:0004888,GO:0004871,GO:0031226,GO:0031224,GO:0009605,GO:0008150,GO:0009611,GO:0032991,GO:0044459,GO:0006950,GO:0003674,GO:0006952,GO:0005575,GO:0019955,…
GEMIN8		annotations={GO:0006397,GO:0008380,GO:0015030,GO:0032797,GO:0005515,GO:0000387,GO:0005634,GO:0005737,GO:0005681} parental_annotations={GO:0000000,GO:0034960,GO:0044424,GO:0005623,GO:0005622,GO:0006396,GO:0044428,GO:0043231,GO:0043229,GO:0043226,GO:0005488,GO:0043227,GO:0044422,GO:0044238,GO:0044237,GO:0016604,GO:0016070,GO:0008150,GO:0000398,GO:0016071,GO:0031974,GO:0044446,GO:0070013,GO:0043283,…
PEX12		annotations={GO:0005778,GO:0005777,GO:0016020,GO:0016021,GO:0046872,GO:0008270,GO:0008022,GO:0005779,GO:0016558} parental_annotations={GO:0044425,GO:0000000,GO:0044424,GO:0005623,GO:0005622,GO:0006810,GO:0043231,GO:0043229,GO:0005488,GO:0043226,GO:0043227,GO:0044422,GO:0031090,GO:0031301,GO:0031300,GO:0031224,GO:0044444,GO:0031231,GO:0008150,GO:0033036,GO:0051179,GO:0044446,GO:0044438,GO:0044439,…
PIK3R3		annotations={GO:0005515,GO:0005942,GO:0035014,GO:0016303,GO:0008286} parental_annotations={GO:0000000,GO:0044424,GO:0005623,GO:0003824,GO:0050789,GO:0005622,GO:0065007,GO:0005829,GO:0050794,GO:0005488,GO:0030234,GO:0044444,GO:0008150,GO:0044445,GO:0001727,GO:0016773,GO:0032991,GO:0016772,GO:0005737,GO:0003674,GO:0019207,GO:0016301,GO:0035004,GO:0005575,GO:0007165,GO:0016740,GO:0007167,GO:0043234,…
FBXO8		annotations={GO:0005622,GO:0032012,GO:0000151,GO:0006511,GO:0005086} parental_annotations={GO:0034960,GO:0005083,GO:0000000,GO:0044424,GO:0034962,GO:0005623,GO:0050789,GO:0065007,GO:0051056,GO:0044248,GO:0005085,GO:0043632,GO:0006508,GO:0019538,GO:0050794,GO:0046578,GO:0009966,GO:0030234,GO:0044238,GO:0044237,GO:0009056,GO:0009057,GO:0008150,GO:0051603,GO:0043283,GO:0008152,GO:0032991,GO:0043285,…
ANGPTL5		annotations={GO:0005615,GO:0005576,GO:0007165,GO:0005102} parental_annotations={GO:0000000,GO:0005575,GO:0003674,GO:0050789,GO:0065007,GO:0008150,GO:0005515,GO:0007154,GO:0005488,GO:0044421,GO:0050794,GO:0009987}
TBC1D3		annotations={GO:0005097,GO:0005622,GO:0032313,GO:0005096} parental_annotations={GO:0005083,GO:0000000,GO:0050790,GO:0005623,GO:0050789,GO:0065007,GO:0051056,GO:0050794,GO:0046578,GO:0009966,GO:0030234,GO:0043087,GO:0008150,GO:0065009,GO:0051336,GO:0007265,GO:0010646,GO:0007264,GO:0003674,GO:0032318,GO:0008047,GO:0005575,GO:0030695,GO:0005099,GO:0007165,GO:0032482,GO:0032483,GO:0007242,GO:0044464,…
RYK		annotations={GO:0005624,GO:0007409,GO:0042813,GO:0005524,GO:0016055,GO:0017147,GO:0005886,GO:0048705,GO:0004714,GO:0005887,GO:0007165,GO:0000166,GO:0004872,GO:0016740,GO:0006468} parental_annotations={GO:0034960,GO:0044425,GO:0000000,GO:0005623,GO:0016021,GO:0003824,GO:0016020,GO:0050789,GO:0022008,GO:0019538,GO:0001501,GO:0050794,GO:0005488,GO:0048666,GO:0048667,GO:0004888,GO:0005626,GO:0006796,…
EEF1A2		annotations={GO:0005853,GO:0006916,GO:0010035,GO:0043025,GO:0005515,GO:0003746,GO:0005737,GO:0006414,GO:0000166,GO:0005634,GO:0005525,GO:0003924} parental_annotations={GO:0034960,GO:0000000,GO:0044424,GO:0034961,GO:0003824,GO:0005623,GO:0050789,GO:0005622,GO:0006915,GO:0008135,GO:0043231,GO:0019001,GO:0043229,GO:0019538,GO:0050794,GO:0043226,GO:0005488,GO:0016787,GO:0016265,GO:0043227,GO:0050793,…
NF1		annotations={GO:0005634,GO:0001937,GO:0045765,GO:0005099,GO:0050890,GO:0001649,GO:0001656,GO:0001666,GO:0001889,GO:0001952,GO:0007420,GO:0007422,GO:0007507,GO:0008542,GO:0014065,GO:0021897,GO:0021987,GO:0022011,GO:0030036,GO:0030199,GO:0032320,GO:0042060,GO:0042992,GO:0043407,GO:0043409,GO:0043473,GO:0045124,GO:0045685,GO:0045762,GO:0048593,GO:0048715,GO:0048853,GO:0048485,GO:0048844,GO:0005515,G…
CCDC80		annotations={GO:0001968,GO:0008201,GO:0010811,GO:0030198,GO:0005576,GO:0043231,GO:0005604,GO:0005614} parental_annotations={GO:0000000,GO:0044424,GO:0005623,GO:0050789,GO:0005622,GO:0031012,GO:0065007,GO:0043229,GO:0050794,GO:0044421,GO:0005488,GO:0043226,GO:0043227,GO:0044420,GO:0010810,GO:0005539,GO:0008150,GO:0045785,GO:0022610,GO:0031589,GO:0048522,GO:0003674,GO:0048518,GO:0030247,GO:0030246,…
NEUROG3		annotations={GO:0003700,GO:0030855,GO:0005737,GO:0003690,GO:0016563,GO:0045666,GO:0045944,GO:0007422,GO:0007417,GO:0007275,GO:0045449,GO:0005634} parental_annotations={GO:0009893,GO:0034960,GO:0000000,GO:0044424,GO:0034961,GO:0005623,GO:0050789,GO:0005622,GO:0009889,GO:0009891,GO:0031326,GO:0022008,GO:0043231,GO:0031325,GO:0043229,GO:0005488,GO:0043226,GO:0050794,GO:0031323,GO:0043227,GO:0032774,…
NPY5R		annotations={GO:0001601,GO:0002675,GO:0005737,GO:0007268,GO:0014050,GO:0042755,GO:0045768,GO:0048661,GO:0005887,GO:0007186,GO:0004872,GO:0004930,GO:0005886,GO:0007165,GO:0001602,GO:0032229,GO:0060112} parental_annotations={GO:0000000,GO:0044425,GO:0044424,GO:0016021,GO:0000003,GO:0016020,GO:0008528,GO:0006810,GO:0005488,GO:0016265,GO:0004888,GO:0004871,GO:0030594,GO:0003001,GO:0008150,GO:0051179,…
PCK1		annotations={GO:0032868,GO:0000287,GO:0005625,GO:0006629,GO:0019003,GO:0031406,GO:0046327,GO:0006107,GO:0042593,GO:0004613,GO:0005829,GO:0005737,GO:0016829,GO:0030145,GO:0005634,GO:0005730,GO:0005813,GO:0005525,GO:0006094,GO:0017076} parental_annotations={GO:0000000,GO:0044424,GO:0005623,GO:0003824,GO:0005622,GO:0044428,GO:0004611,GO:0044430,GO:0043231,GO:0019001,GO:0043228,GO:0043229,GO:0043226,…
IGSF21		annotations={GO:0005576} parental_annotations={GO:0000000,GO:0005575}
PLEKHF2		annotations={GO:0005515,GO:0008270,GO:0046872,GO:0030133} parental_annotations={GO:0000000,GO:0016023,GO:0044424,GO:0005623,GO:0005737,GO:0005622,GO:0003674,GO:0031988,GO:0043231,GO:0031410,GO:0043229,GO:0043226,GO:0005488,GO:0043167,GO:0043227,GO:0043169,GO:0005575,GO:0046914,GO:0044444,GO:0044464,GO:0031982}
ABCC6		annotations={GO:0006200,GO:0016324,GO:0016328,GO:0055085,GO:0005215,GO:0005524,GO:0005886,GO:0042493,GO:0005624,GO:0042626,GO:0050896,GO:0000166,GO:0007601,GO:0016887,GO:0016021} parental_annotations={GO:0044425,GO:0000000,GO:0006195,GO:0003824,GO:0005623,GO:0016020,GO:0046034,GO:0006810,GO:0009203,GO:0005488,GO:0009207,GO:0016787,GO:0005626,GO:0009205,GO:0009056,GO:0031224,GO:0015405,GO:0009199,…
MTNR1A		annotations={GO:0005887,GO:0007187,GO:0007617,GO:0007623,GO:0008502,GO:0004872,GO:0005886,GO:0007165} parental_annotations={GO:0044425,GO:0000000,GO:0005623,GO:0016021,GO:0000003,GO:0016020,GO:0050789,GO:0065007,GO:0060089,GO:0050794,GO:0004888,GO:0004871,GO:0031226,GO:0004930,GO:0031224,GO:0008150,GO:0048511,GO:0007610,GO:0022414,GO:0019935,GO:0019932,GO:0044459,GO:0019098,GO:0003674,GO:0007618,…
NNMT		annotations={GO:0008112,GO:0005737,GO:0016740,GO:0008168} parental_annotations={GO:0000000,GO:0008757,GO:0005575,GO:0044424,GO:0005623,GO:0003824,GO:0003674,GO:0005622,GO:0016741,GO:0044464,GO:0008170}
