# Supplementary material for: Genome-wide identification of new Wnt/β-catenin target genes in the human genome using CART method
Source: BMC Genomics. 2010 Jun 1;11:348. doi: 10.1186/1471-2164-11-348 (PMC2996972; doi:10.1186/1471-2164-11-348)
Supplement: Additional file 6 — Human footprinting matrix used in the CART procedure. The file contains the original data file obtained from [86], the code used to transform them to files "genes.txt", "motifs.txt" and "upstream.txt", and the code used to load them to R data format. File "upstream.txt" contains a text plain matrix with genes in rows and predicted transcription factor binding site motifs in columns, adopting the value 0 when no TF binding site motif is predicted or the number of TF binding site motifs predicted by PRIMA. [file 1471-2164-11-348-S6.ZIP]

Archive with 7 entries (6 files):
- AdditionalFile6/
- AdditionalFile6/build_data.R
- AdditionalFile6/fp.Hs.Masked.l1200.fp1000.HsMmPWMs_llids_v19.txt
- AdditionalFile6/genes.txt
- AdditionalFile6/motifs.txt
- AdditionalFile6/parseFingerprint.py
- AdditionalFile6/upstream.txt
