# Supplementary material for: Genome-wide identification of new Wnt/β-catenin target genes in the human genome using CART method
Source: BMC Genomics. 2010 Jun 1;11:348. doi: 10.1186/1471-2164-11-348 (PMC2996972; doi:10.1186/1471-2164-11-348)
Supplement: Additional file 6 — Human footprinting matrix used in the CART procedure. The file contains the original data file obtained from [86], the code used to transform them to files "genes.txt", "motifs.txt" and "upstream.txt", and the code used to load them to R data format. File "upstream.txt" contains a text plain matrix with genes in rows and predicted transcription factor binding site motifs in columns, adopting the value 0 when no TF binding site motif is predicted or the number of TF binding site motifs predicted by PRIMA. [file 1471-2164-11-348-S6.ZIP › AdditionalFile6/build_data.R]

dir=Sys.getenv("DATADIR",unset=".")

genes <- read.table(paste(dir,"genes.txt",sep="/"),sep="\t",as.is=T)

motifs <- read.table(paste(dir,"motifs.txt",sep="/"),sep=" ",as.is=T)
TFBS <- motifs$desc
names(TFBS) <- rownames(motifs)

data <- read.table(paste(dir,"upstream.txt",sep="/"),sep="\t")

WNT <- list("L2697", "L4316", "L2020", "L3576", "L79923", "L8313", "L22943",
	"L474", "L4842", "L754", "L3398", "L26281", "L5308", "L3491", "L28514",
	"L4821", "L4286", "L595", "L1906", "L1462", "L26292", "L1046", "L2535",
	"L3725", "L6932", "L4318", "L51176", "L4609", "L2019", "L2254",
	"L8817", "L5467", "L8456", "L2335", "L3670", "L1896", "L182", "L6496",
	"L4324", "L5979", "L5017", "L7291", "L10468", "L6662", "L2249", "L332",
	"L8061", "L10804", "L57167", "L1044", "L6862", "L56547", "L9076", "L6925",
	"L25819", "L860", "L652", "L5329", "L4762", "L8600", "L2520", "L3897",
	"L8324", "L7422", "L999", "L960")

prior_class<-as.factor(ifelse(rownames(data) %in% WNT,1,2))

save.image(paste(dir,"wnt_data.Rdata",sep="/"))
