# Supplementary material for: Genome-wide identification of new Wnt/β-catenin target genes in the human genome using CART method
Source: BMC Genomics. 2010 Jun 1;11:348. doi: 10.1186/1471-2164-11-348 (PMC2996972; doi:10.1186/1471-2164-11-348)
Supplement: Additional file 6 — Human footprinting matrix used in the CART procedure. The file contains the original data file obtained from [86], the code used to transform them to files "genes.txt", "motifs.txt" and "upstream.txt", and the code used to load them to R data format. File "upstream.txt" contains a text plain matrix with genes in rows and predicted transcription factor binding site motifs in columns, adopting the value 0 when no TF binding site motif is predicted or the number of TF binding site motifs predicted by PRIMA. [file 1471-2164-11-348-S6.ZIP › AdditionalFile6/fp.Hs.Masked.l1200.fp1000.HsMmPWMs_llids_v19.txt]

432 PWMs:
 M00720[CAC-binding_protein] ; threshold: 302897.015932 ; species: mouse
 M00721[CACCC-binding_factor] ; threshold: 92828.7591765 ; species: human
 M00722[core-binding_factor] ; threshold: 167648.9522465 ; species: mouse
 M00650[MTF-1] ; threshold: 180814.300243 ; species: human,mouse
 M00724[HNF-3alpha] ; threshold: 32360.0842415 ; species: human
 M00651[NF-muE1] ; threshold: 302228.0430915 ; species: human
 M00652[Nrf-1] ; threshold: 222312.42856 ; species: human
 M00726[USF2] ; threshold: 6358.751579 ; species: human,mouse
 M00727[SF-1] ; threshold: 220568.54184 ; species: human,mouse
 M00655[PEA3] ; threshold: 50711.852251 ; species: human,mouse
 M00729[Cdx-2] ; threshold: 18776.6677675 ; species: mouse
 M00658[PU.1] ; threshold: 153193.3556545 ; species: human,mouse
 M99996[cMyc-E-Box] ; threshold: 206600.919224 ; species: human
 M99997[NFkB_73] ; threshold: 42833.189173 ; species: human
 M99999[RUNX_YG] ; threshold: 7386.844762 ; species: human
 M00220[SREBP-1] ; threshold: 41800.0891515 ; species: human
 M00221[SREBP-1] ; threshold: 99662.548109 ; species: human
 M00222[Hand1/E47] ; threshold: 4298.989889 ; species: human,mouse
 M00223[STATx] ; threshold: 251187.0617615 ; species: human,mouse
 M00150[Brachyury] ; threshold: 688.7647545 ; species: mouse
 M00224[STAT1] ; threshold: 7738.2665075 ; species: human,mouse
 M00225[STAT3] ; threshold: 2976.4620315 ; species: human,mouse
 M00152[SRF] ; threshold: 9057.813672 ; species: human,mouse
 M00080[Evi-1] ; threshold: 49580.658789 ; species: mouse
 M00081[Evi-1] ; threshold: 26541.093577 ; species: mouse
 M00082[Evi-1] ; threshold: 111091.739445 ; species: mouse
 M00156[RORalpha1] ; threshold: 28147.151276 ; species: human
 M00083[MZF1] ; threshold: 24951.8925715 ; species: human
 M00157[RORalpha2] ; threshold: 25992.722238 ; species: human
 M00084[MZF1] ; threshold: 9335.129816 ; species: human
 M00158[COUP-TF_/_HNF-4] ; threshold: 102401.683983 ; species: human,mouse
 M00085[ZID] ; threshold: 96629.511708 ; species: human
 M00159[C/EBP] ; threshold: 305.587417 ; species: human,mouse
 M00086[Ik-1] ; threshold: 22565.3882975 ; species: mouse
 M00087[Ik-2] ; threshold: 2409.839357 ; species: mouse
 M00800[AP-2] ; threshold: 13728.068587 ; species: human,mouse
 M00088[Ik-3] ; threshold: 152375.932048 ; species: mouse
 M00801[CREB] ; threshold: 9486.343111 ; species: human,mouse
 M00802[Pit-1] ; threshold: 4372.2355515 ; species: human,mouse
 M00803[E2F] ; threshold: 10280.918774 ; species: human,mouse
 M00804[E2A] ; threshold: 15823.1209745 ; species: human,mouse
 M00731[Osf2] ; threshold: 82652.147662 ; species: human,mouse
 M00805[LEF1] ; threshold: 36683.749053 ; species: human,mouse
 M00806[NF-1] ; threshold: 336.0425005 ; species: human,mouse
 M00733[SMAD-4] ; threshold: 55940.050425 ; species: human,mouse
 M00807[EGR] ; threshold: 81979.8444555 ; species: human,mouse
 M00808[Pax] ; threshold: 76559.244453 ; species: human,mouse
 M00809[FOX] ; threshold: 43903.559719 ; species: human,mouse
 M00736[E2F-1/DP-1] ; threshold: 177840.935024 ; species: human
 M00737[E2F-1/DP-2] ; threshold: 424186.316661 ; species: human
 M00738[E2F-4/DP-1] ; threshold: 932979.079007 ; species: human
 M00665[Sp3] ; threshold: 118426.8802355 ; species: human
 M00739[E2F-4/DP-2] ; threshold: 425517.3057225 ; species: human
 M00302[NF-AT] ; threshold: 13637.812381 ; species: human,mouse
 M00231[MEF-2] ; threshold: 1678.846254 ; species: human,mouse
 M00232[MEF-2] ; threshold: 1093.617029 ; species: human,mouse
 M00233[MEF-2] ; threshold: 1041.2361505 ; species: human,mouse
 M00160[SRY] ; threshold: 6818.7460525 ; species: human,mouse
 M00161[Oct-1] ; threshold: 44330.813878 ; species: human,mouse
 M00235[AhR/Arnt] ; threshold: 8293.980561 ; species: human,mouse
 M00162[Oct-1] ; threshold: 6495.0822515 ; species: human,mouse
 M00236[Arnt] ; threshold: 3286.8515315 ; species: human,mouse
 M00237[AhR/Arnt] ; threshold: 3466.472315 ; species: human,mouse
 M00095[CDP] ; threshold: 63580.4928315 ; species: human
 M00096[Pbx-1] ; threshold: 7419.1928575 ; species: human
 M00097[Pax-6] ; threshold: 2346.368602 ; species: human,mouse
 M00810[SRF] ; threshold: 25842.1538505 ; species: human,mouse
 M00098[Pax-2] ; threshold: 9.6147255 ; species: human,mouse
 M00099[S8] ; threshold: 2905.424655 ; species: mouse
 M00740[Rb/E2F-1/DP-1] ; threshold: 819306.6029455 ; species: human
 M00742[HFH-4] ; threshold: 42115.290907 ; species: human
 M00670[TCF-1(P)] ; threshold: 48293.2406465 ; species: mouse
 M00744[POU1F1] ; threshold: 44097.338788 ; species: human,mouse
 M00671[TCF-4] ; threshold: 104097.6162285 ; species: human,mouse
 M00745[LEF-1] ; threshold: 79846.153502 ; species: human,mouse
 M00672[TEF] ; threshold: 24181.779026 ; species: human
 M00746[ELF-1] ; threshold: 116363.321251 ; species: human,mouse
 M00747[IRF1] ; threshold: 116705.986257 ; species: human,mouse
 M00678[Tel-2] ; threshold: 237418.073138 ; species: human
 M00240[Nkx2-5] ; threshold: 85180.789029 ; species: mouse
 M00241[Nkx2-5] ; threshold: 87783.714409 ; species: mouse
 M00242[PPARalpha/RXR-alpha] ; threshold: 63358.670196 ; species: mouse
 M00243[Egr-1] ; threshold: 164854.813475 ; species: human,mouse
 M00245[Egr-3] ; threshold: 3713.263408 ; species: human
 M00172[AP-1] ; threshold: 6133.906647 ; species: human,mouse
 M00246[Egr-2] ; threshold: 84233.4105945 ; species: human,mouse
 M00173[AP-1] ; threshold: 12464.650044 ; species: human,mouse
 M00174[AP-1] ; threshold: 3938.5089805 ; species: human,mouse
 M00248[Oct-1] ; threshold: 18770.2683705 ; species: human,mouse
 M00175[AP-4] ; threshold: 23463.347886 ; species: human
 M00249[CHOP-C/EBPalpha] ; threshold: 18554.493337 ; species: human,mouse
 M00176[AP-4] ; threshold: 52613.027272 ; species: human
 M00177[CREB] ; threshold: 14184.9874025 ; species: human,mouse
 M00178[CREB] ; threshold: 13651.8631835 ; species: human,mouse
 M00179[CRE-BP1] ; threshold: 15629.1515905 ; species: human,mouse
 M00821[Nrf2] ; threshold: 36864.8819885 ; species: human,mouse
 M00750[HMG_IY] ; threshold: 19377.92802 ; species: human,mouse
 M00751[AML1] ; threshold: 92069.664347 ; species: human
 M00687[alpha-CP1] ; threshold: 420094.2459735 ; species: human,mouse
 M00322[c-Myc/Max] ; threshold: 21975.176456 ; species: human,mouse
 M00251[XBP-1] ; threshold: 1390.2615505 ; species: human
 M00252[TATA] ; threshold: 3161.8411065 ; species: human,mouse
 M00326[Pax-1] ; threshold: 149672.0011435 ; species: human,mouse
 M00327[Pax-3] ; threshold: 106.980491 ; species: human,mouse
 M00328[Pax-8] ; threshold: 26.3028175 ; species: human,mouse
 M00256[NRSF] ; threshold: 14142.908217 ; species: human
 M00183[c-Myb] ; threshold: 1090.3516165 ; species: human,mouse
 M00257[RREB-1] ; threshold: 356767.3067605 ; species: human
 M00184[MyoD] ; threshold: 30199.043692 ; species: human,mouse
 M00258[ISRE] ; threshold: 180187.1064395 ; species: human
 M00185[NF-Y] ; threshold: 30245.4174445 ; species: human,mouse
 M00186[SRF] ; threshold: 68445.5652325 ; species: human,mouse
 M00187[USF] ; threshold: 11202.826537 ; species: human,mouse
 M00188[AP-1] ; threshold: 12278.215087 ; species: human,mouse
 M00189[AP-2] ; threshold: 22047.95949 ; species: human,mouse
 M00761[p53_decamer] ; threshold: 5001.01263 ; species: human,mouse
 M00762[PPAR,_HNF-4,_COUP,_RAR] ; threshold: 13305.6355605 ; species: human,mouse
 M00763[PPAR_direct_repeat_1] ; threshold: 21950.2645085 ; species: human,mouse
 M00690[AP-3] ; threshold: 13882.1522215 ; species: human
 M00764[HNF-4_direct_repeat_1] ; threshold: 62072.248554 ; species: human,mouse
 M00691[ATF-1] ; threshold: 47708.4515785 ; species: human,mouse
 M00765[COUP_direct_repeat_1] ; threshold: 227344.6855235 ; species: human,mouse
 M00766[LXR_direct_repeat_4] ; threshold: 51086.7221745 ; species: human,mouse
 M00693[E12] ; threshold: 91020.1166905 ; species: human,mouse
 M00767[FXR_inverted_repeat_1] ; threshold: 119239.4634715 ; species: human,mouse
 M00694[E4F1] ; threshold: 25575.6744905 ; species: human
 M00695[ETF] ; threshold: 30384.571379 ; species: human
 M00769[AML] ; threshold: 12366.805579 ; species: human,mouse
 M00698[HEB] ; threshold: 458565.439889 ; species: human
 M00699[ICSBP] ; threshold: 216451.1120125 ; species: human,mouse
 M00403[aMEF-2] ; threshold: 35907.544579 ; species: human
 M00405[MEF-2] ; threshold: 34746.8602945 ; species: mouse
 M00332[Whn] ; threshold: 5430.256333 ; species: human,mouse
 M00406[MEF-2] ; threshold: 80095.4269635 ; species: human
 M00333[ZF5] ; threshold: 1297.658167 ; species: mouse
 M00260[HLF] ; threshold: 23288.6249725 ; species: human
 M00407[RSRFC4] ; threshold: 13654.723432 ; species: human
 M00190[C/EBP] ; threshold: 192.401296 ; species: human,mouse
 M00191[ER] ; threshold: 888.120528 ; species: human,mouse
 M00338[ATF] ; threshold: 2005.596186 ; species: human
 M00192[GR] ; threshold: 168.6002225 ; species: human,mouse
 M00339[c-Ets-1] ; threshold: 68549.2162595 ; species: human,mouse
 M00193[NF-1] ; threshold: 358.848565 ; species: human,mouse
 M00194[NF-kappaB] ; threshold: 113031.4943265 ; species: human,mouse
 M00195[Oct-1] ; threshold: 3283.455714 ; species: human,mouse
 M00196[Sp1] ; threshold: 78302.0141395 ; species: human,mouse
 M00199[AP-1] ; threshold: 106857.857666 ; species: human,mouse
 M00912[C_EBP] ; threshold: 1148.1608105 ; species: human,mouse
 M00913[MYB] ; threshold: 978.873776 ; species: human,mouse
 M00914[ER] ; threshold: 13510.0768625 ; species: human,mouse
 M00915[AP-2] ; threshold: 17977.359743 ; species: human,mouse
 M00916[CREB] ; threshold: 3047.276836 ; species: human,mouse
 M00770[C/EBP] ; threshold: 222.2167055 ; species: human,mouse
 M00917[CREB] ; threshold: 9035.4180575 ; species: human,mouse
 M00771[ETS] ; threshold: 20451.607872 ; species: human,mouse
 M00918[E2F] ; threshold: 116922.5447465 ; species: human,mouse
 M00772[IRF] ; threshold: 48584.063349 ; species: human,mouse
 M00919[E2F] ; threshold: 64955.646217 ; species: human,mouse
 M00773[MYB] ; threshold: 1002.863372 ; species: human,mouse
 M00774[NF-kappaB] ; threshold: 14901.9749265 ; species: human,mouse
 M00775[NF-Y] ; threshold: 10458.561976 ; species: human,mouse
 M00776[SREBP] ; threshold: 50591.075801 ; species: human,mouse
 M00777[STAT] ; threshold: 9783.403765 ; species: human,mouse
 M00778[AhR] ; threshold: 14500.6670175 ; species: human,mouse
 M00410[SOX-9] ; threshold: 4524.321387 ; species: human
 M00412[AREB6] ; threshold: 29924.568222 ; species: human
 M00413[AREB6] ; threshold: 15533.831569 ; species: human
 M00340[c-Ets-2] ; threshold: 228752.3742155 ; species: human,mouse
 M00414[AREB6] ; threshold: 106018.099156 ; species: human
 M00341[GABP] ; threshold: 487304.837344 ; species: human,mouse
 M00415[AREB6] ; threshold: 10324.8251555 ; species: human
 M00342[Oct-1] ; threshold: 95470.9486215 ; species: human,mouse
 M00271[AML-1a] ; threshold: 27372.684491 ; species: human
 M00418[TGIF] ; threshold: 71789.604362 ; species: human,mouse
 M00272[p53] ; threshold: 25091.1611295 ; species: human,mouse
 M00419[MEIS1] ; threshold: 12756.2216365 ; species: human,mouse
 M00346[GATA-1] ; threshold: 37631.7495075 ; species: human,mouse
 M00277[Lmo2_complex] ; threshold: 27921.5709055 ; species: human,mouse
 M00278[Lmo2_complex] ; threshold: 12695.3042205 ; species: human,mouse
 M00279[MIF-1] ; threshold: 15649.8427225 ; species: human
 M00920[E2F] ; threshold: 42665.69581 ; species: human,mouse
 M00921[GR] ; threshold: 6060.0539835 ; species: human,mouse
 M00922[SRF] ; threshold: 51189.990269 ; species: human,mouse
 M00924[AP-1] ; threshold: 2083.8661605 ; species: human,mouse
 M00925[AP-1] ; threshold: 5312.0159305 ; species: human,mouse
 M00926[AP-1] ; threshold: 10596.321584 ; species: human,mouse
 M00927[AP-4] ; threshold: 17478.971043 ; species: human
 M00929[MyoD] ; threshold: 3656.642227 ; species: human,mouse
 M00789[GATA] ; threshold: 11601.706404 ; species: human,mouse
 M00420[MEIS1A/HOXA9] ; threshold: 97409.068849 ; species: human,mouse
 M00421[MEIS1B/HOXA9] ; threshold: 52720.6933675 ; species: human,mouse
 M00422[FOXJ2] ; threshold: 4026.556268 ; species: human,mouse
 M00423[FOXJ2] ; threshold: 22419.820123 ; species: human,mouse
 M00424[NKX6-1] ; threshold: 83002.542712 ; species: human,mouse
 M00425[E2F] ; threshold: 352149.224668 ; species: human
 M00426[E2F] ; threshold: 161370.3010785 ; species: human
 M00280[RFX1] ; threshold: 2514.522844 ; species: human,mouse
 M00427[E2F] ; threshold: 106048.7007835 ; species: human
 M00281[RFX1] ; threshold: 1816.0180735 ; species: human,mouse
 M00428[E2F-1] ; threshold: 3618.177614 ; species: human
 M00284[TCF11/MafG] ; threshold: 2219.8476015 ; species: human
 M00285[TCF11] ; threshold: 986.4340415 ; species: human
 M00287[NF-Y] ; threshold: 7537.1136295 ; species: human,mouse
 M00289[HFH-3] ; threshold: 39634.099693 ; species: human,mouse
 M00930[Oct-1] ; threshold: 10862.228086 ; species: human,mouse
 M00931[Sp-1] ; threshold: 135863.0745465 ; species: human,mouse
 M00932[Sp-1] ; threshold: 38331.836786 ; species: human
 M00933[Sp-1] ; threshold: 126547.2585015 ; species: human,mouse
 M00935[NF-AT] ; threshold: 17816.9541175 ; species: human,mouse
 M00790[HNF-1] ; threshold: 954.6670805 ; species: human,mouse
 M00791[HNF-3] ; threshold: 5035.767412 ; species: human,mouse
 M00938[E2F-1] ; threshold: 14477.421148 ; species: human
 M00792[SMAD] ; threshold: 1091.235223 ; species: human,mouse
 M00939[E2F-1] ; threshold: 122295.9806905 ; species: human,mouse
 M00793[YY1] ; threshold: 22060.1764015 ; species: human,mouse
 M00794[TTF-1] ; threshold: 924.714498 ; species: human,mouse
 M00795[Octamer] ; threshold: 9354.030927 ; species: human,mouse
 M00796[USF] ; threshold: 8455.121338 ; species: human,mouse
 M00797[HIF-1] ; threshold: 5518.1578835 ; species: human,mouse
 M00500[STAT6] ; threshold: 2530.266024 ; species: human,mouse
 M00799[Myc] ; threshold: 90529.655572 ; species: human,mouse
 M00430[E2F-1] ; threshold: 47643.6978735 ; species: mouse
 M00431[E2F-1] ; threshold: 23297.2655285 ; species: human,mouse
 M00432[TTF1] ; threshold: 50005.774283 ; species: human,mouse
 M00433[Hmx3] ; threshold: 143087.033588 ; species: mouse
 M00360[Pax-3] ; threshold: 16364.263579 ; species: mouse
 M00290[Freac-2] ; threshold: 6327.778576 ; species: human
 M00436[IPF1] ; threshold: 13938.1874095 ; species: human,mouse
 M00291[Freac-3] ; threshold: 14356.675568 ; species: human
 M00437[CHX10] ; threshold: 8281.3924045 ; species: human,mouse
 M00292[Freac-4] ; threshold: 24041.916387 ; species: human
 M00293[Freac-7] ; threshold: 4377.676184 ; species: human
 M00294[HFH-8] ; threshold: 31769.2619715 ; species: mouse
 M00001[MyoD] ; threshold: 60014.8518395 ; species: mouse
 M00002[E47] ; threshold: 58583.2553265 ; species: human
 M00940[E2F-1] ; threshold: 57057.598129 ; species: human,mouse
 M00941[MEF-2] ; threshold: 120618.163662 ; species: human,mouse
 M00004[c-Myb] ; threshold: 4291.102063 ; species: mouse
 M00005[AP-4] ; threshold: 52638.105964 ; species: human
 M00006[MEF-2] ; threshold: 291947.943479 ; species: human,mouse
 M00008[Sp1] ; threshold: 12908.376346 ; species: human
 M00947[CP2/LBP-1c/LSF] ; threshold: 13794.332909 ; species: human,mouse
 M00510[Lhx3] ; threshold: 91561.814846 ; species: human,mouse
 M00511[ERR_alpha] ; threshold: 6999.978529 ; species: human,mouse
 M00512[PPARG] ; threshold: 488.2870395 ; species: human,mouse
 M00513[ATF3] ; threshold: 30866.832064 ; species: human,mouse
 M00514[ATF4] ; threshold: 33593.1966255 ; species: human,mouse
 M00515[PPARG] ; threshold: 5570.3433155 ; species: human,mouse
 M00516[E2F] ; threshold: 60541.8317975 ; species: human,mouse
 M00517[AP-1] ; threshold: 4225.221272 ; species: human,mouse
 M00444[VDR] ; threshold: 16636.9934115 ; species: human,mouse
 M00373[Pax-4] ; threshold: 350.998906 ; species: mouse
 M00446[Spz1] ; threshold: 1817.310199 ; species: mouse
 M00447[AR] ; threshold: 42703.049138 ; species: human,mouse
 M00448[Zic1] ; threshold: 1436.766316 ; species: mouse
 M00449[Zic2] ; threshold: 1401.15825 ; species: human,mouse
 M00377[Pax-4] ; threshold: 4413.129923 ; species: mouse
 M00378[Pax-4] ; threshold: 1160.9945045 ; species: mouse
 M00011[Evi-1] ; threshold: 150874.1942585 ; species: mouse
 M00954[PR] ; threshold: 241.1033955 ; species: human
 M00017[ATF] ; threshold: 4093.520225 ; species: human
 M00955[GR] ; threshold: 126.115372 ; species: human
 M00957[PR] ; threshold: 199.5842145 ; species: human
 M00959[ER] ; threshold: 11734.359112 ; species: human,mouse
 M00450[Zic3] ; threshold: 2058.489106 ; species: mouse
 M00451[NKX3A] ; threshold: 15096.344721 ; species: human,mouse
 M00526[GCNF] ; threshold: 18452.5193175 ; species: human,mouse
 M00380[Pax-4] ; threshold: 14.0273915 ; species: mouse
 M00453[IRF-7] ; threshold: 6428.4181085 ; species: human
 M00528[PPAR] ; threshold: 41087.65908 ; species: human,mouse
 M00455[dri] ; threshold: 5280.879473 ; species: human
 M00456[FAC1] ; threshold: 915.3197505 ; species: human
 M00457[STAT5A_(homodimer)] ; threshold: 40643.884872 ; species: human,mouse
 M00459[STAT5B_(homodimer)] ; threshold: 74875.5896505 ; species: human,mouse
 M00960[PR,_GR] ; threshold: 10269.4002565 ; species: human,mouse
 M00023[Hox-1.3] ; threshold: 290.3514235 ; species: mouse
 M00961[VDR] ; threshold: 1029.633218 ; species: human,mouse
 M00024[E2F] ; threshold: 99112.5444435 ; species: human,mouse
 M00962[AR] ; threshold: 1541.5041205 ; species: human,mouse
 M00025[Elk-1] ; threshold: 3424.567844 ; species: human
 M00963[T3R] ; threshold: 5487.1234815 ; species: human,mouse
 M00026[RSRFC4] ; threshold: 16243.784388 ; species: human
 M00964[PXR,_CAR,_LXR,_FXR] ; threshold: 7400.0084185 ; species: human,mouse
 M00965[LXR,_PXR,_CAR,_COUP,_RAR] ; threshold: 6827.13097 ; species: human,mouse
 M00966[VDR,_CAR,_PXR] ; threshold: 10316.2022605 ; species: human,mouse
 M00967[HNF4] ; threshold: 4255.7531175 ; species: human,mouse
 M00531[NERF1a] ; threshold: 55304.536447 ; species: human
 M00532[RP58] ; threshold: 83196.443764 ; species: human
 M00460[STAT5A_(homotetramer)] ; threshold: 1341.9332215 ; species: human,mouse
 M00462[GATA-6] ; threshold: 331.873063 ; species: human,mouse
 M00464[POU3F2] ; threshold: 136638.5828535 ; species: human,mouse
 M00465[POU6F1] ; threshold: 114864.1634925 ; species: mouse
 M00539[Arnt] ; threshold: 266.732138 ; species: human,mouse
 M00466[HIF-1] ; threshold: 13526.767167 ; species: human,mouse
 M00394[Msx-1] ; threshold: 308.644114 ; species: mouse
 M00395[HOXA3] ; threshold: 59.6449785 ; species: mouse
 M00468[AP-2rep] ; threshold: 1612.015639 ; species: human
 M00396[En-1] ; threshold: 323.001569 ; species: mouse
 M00469[AP-2alpha] ; threshold: 3722.085607 ; species: human,mouse
 M00102[CDP] ; threshold: 1380.2838475 ; species: human
 M00104[CDP_CR1] ; threshold: 4177.968691 ; species: human
 M00105[CDP_CR3] ; threshold: 21138.1562455 ; species: human
 M00032[c-Ets-1(p54)] ; threshold: 28122.0604355 ; species: mouse
 M00106[CDP_CR3+HD] ; threshold: 9530.3437025 ; species: human
 M00033[p300] ; threshold: 563.724838 ; species: human
 M00034[p53] ; threshold: 7252.5421645 ; species: human,mouse
 M00109[C/EBPbeta] ; threshold: 4525.8012475 ; species: human,mouse
 M00037[NF-E2] ; threshold: 126461.524558 ; species: human,mouse
 M00039[CREB] ; threshold: 28701.1763635 ; species: human,mouse
 M00615[c-Myc/Max] ; threshold: 365.839235 ; species: human,mouse
 M00616[AFP1] ; threshold: 64026.7667845 ; species: human
 M00470[AP-2gamma] ; threshold: 11735.6327095 ; species: human,mouse
 M00471[TBP] ; threshold: 24684.031086 ; species: human,mouse
 M00472[FOXO4] ; threshold: 15020.1631375 ; species: human,mouse
 M00619[Alx-4] ; threshold: 7491417.1882625 ; species: human,mouse
 M00473[FOXO1] ; threshold: 25332.7968865 ; species: human,mouse
 M00474[FOXO1] ; threshold: 21551.4604875 ; species: human,mouse
 M00476[FOXO4] ; threshold: 20681.1965915 ; species: human,mouse
 M00477[FOXO3] ; threshold: 22552.1834425 ; species: human,mouse
 M00478[Cdc5] ; threshold: 19901.158216 ; species: human
 M00113[CREB] ; threshold: 6224.944419 ; species: human,mouse
 M00040[CRE-BP1] ; threshold: 18574.8911995 ; species: human
 M00114[Tax/CREB] ; threshold: 16640.5203925 ; species: HTLV-I,human,mouse
 M00041[CRE-BP1/c-Jun] ; threshold: 67502.533867 ; species: human,mouse
 M00115[Tax/CREB] ; threshold: 164573.932949 ; species: HTLV-I,human,mouse
 M00042[Sox-5] ; threshold: 20616.5701495 ; species: mouse
 M00116[C/EBPalpha] ; threshold: 194.01394 ; species: human,mouse
 M00117[C/EBPbeta] ; threshold: 1428.2270095 ; species: human,mouse
 M00118[c-Myc/Max] ; threshold: 6983.3783895 ; species: human,mouse
 M00045[E4BP4] ; threshold: 12501.7010795 ; species: human
 M00119[Max] ; threshold: 4573.916296 ; species: human
 M00621[C/EBPdelta] ; threshold: 19713.546041 ; species: human,mouse
 M00622[C/EBPgamma] ; threshold: 52059.5760185 ; species: human,mouse
 M00623[Crx] ; threshold: 2518.9122975 ; species: human,mouse
 M00624[DBP] ; threshold: 8990.476238 ; species: human
 M00626[RFX1_(EF-C)] ; threshold: 17682.3834075 ; species: human,mouse
 M00480[LUN-1] ; threshold: 22630.4248255 ; species: human
 M00481[AR] ; threshold: 17456.6007635 ; species: human,mouse
 M00482[PITX2] ; threshold: 34534.26219 ; species: human,mouse
 M00483[ATF6] ; threshold: 31285.833321 ; species: human
 M00484[Ncx] ; threshold: 209.7801385 ; species: human,mouse
 M00485[Nkx2-2] ; threshold: 95482.100317 ; species: human,mouse
 M00486[Pax-2] ; threshold: 456.371602 ; species: human,mouse
 M00489[Nkx6-2] ; threshold: 2717.1956945 ; species: human,mouse
 M00121[USF] ; threshold: 6298.4430255 ; species: human,mouse
 M00122[USF] ; threshold: 1079.5874615 ; species: human,mouse
 M00123[c-Myc/Max] ; threshold: 9447.616005 ; species: human,mouse
 M00050[E2F] ; threshold: 799122.5692205 ; species: human,mouse
 M00124[Pbx1b] ; threshold: 9434.1846175 ; species: human
 M00052[NF-kappaB_(p65)] ; threshold: 941858.905637 ; species: mouse
 M00126[GATA-1] ; threshold: 1337.000955 ; species: human,mouse
 M00053[c-Rel] ; threshold: 70846.806452 ; species: human,mouse
 M00127[GATA-1] ; threshold: 4344.6353655 ; species: human,mouse
 M00054[NF-kappaB] ; threshold: 537534.399133 ; species: human,mouse
 M00128[GATA-1] ; threshold: 4684.451875 ; species: human,mouse
 M00055[N-Myc] ; threshold: 5699.917349 ; species: mouse
 M00056[myogenin_/_NF-1] ; threshold: 5472.4587635 ; species: human,mouse
 M00057[COMP1] ; threshold: 1815.744218 ; species: mouse
 M00059[YY1] ; threshold: 154.589537 ; species: human,mouse
 M00701[SMAD-3] ; threshold: 128118.159073 ; species: human,mouse
 M00630[FOXM1] ; threshold: 12842.3637045 ; species: mouse
 M00704[TEF-1] ; threshold: 12892.306986 ; species: human,mouse
 M00631[FXR/RXR-alpha] ; threshold: 76197.5866025 ; species: human,mouse
 M00632[GATA-4] ; threshold: 59415.8597315 ; species: human,mouse
 M00706[TFII-I] ; threshold: 137803.109008 ; species: human
 M00707[TFIIA] ; threshold: 42796.916329 ; species: human
 M00634[GCM] ; threshold: 41059.798273 ; species: human,mouse
 M00490[Bach2] ; threshold: 30332.0405185 ; species: human,mouse
 M00491[MAZR] ; threshold: 392158.477099 ; species: human,mouse
 M00638[HNF-4alpha] ; threshold: 46254.854273 ; species: human,mouse
 M00492[STAT1] ; threshold: 13777.4105495 ; species: human,mouse
 M00639[HNF-6] ; threshold: 33502.327749 ; species: human
 M00493[STAT5A] ; threshold: 590.7402775 ; species: human,mouse
 M00494[STAT6] ; threshold: 499.116824 ; species: human,mouse
 M00495[Bach1] ; threshold: 13335.7039855 ; species: human,mouse
 M00496[STAT1] ; threshold: 495.044603 ; species: human,mouse
 M00497[STAT3] ; threshold: 294.389933 ; species: human,mouse
 M00498[STAT4] ; threshold: 1371.612984 ; species: human,mouse
 M00499[STAT5A] ; threshold: 645.430942 ; species: human,mouse
 M00201[C/EBP] ; threshold: 12751.038505 ; species: human,mouse
 M00203[GATA-X] ; threshold: 12817.486543 ; species: human,mouse
 M00130[FOXD3] ; threshold: 36156.4106475 ; species: human,mouse
 M00205[GR] ; threshold: 9607.4078405 ; species: human,mouse
 M00132[HNF-1] ; threshold: 20181.400093 ; species: human,mouse
 M00206[HNF-1] ; threshold: 15308.6191035 ; species: human,mouse
 M00133[Tst-1] ; threshold: 1935.8839665 ; species: human,mouse
 M00134[HNF-4] ; threshold: 1573.0634905 ; species: human
 M00208[NF-kappaB] ; threshold: 688869.9802085 ; species: human,mouse
 M00135[Oct-1] ; threshold: 1715.102924 ; species: human,mouse
 M00062[IRF-1] ; threshold: 208573.571031 ; species: human,mouse
 M00209[NF-Y] ; threshold: 3121.2493545 ; species: human,mouse
 M00136[Oct-1] ; threshold: 4365.2297205 ; species: human,mouse
 M00137[Oct-1] ; threshold: 186.3044925 ; species: human,mouse
 M00138[Oct-1] ; threshold: 75.036442 ; species: human,mouse
 M00065[Tal-1beta/E47] ; threshold: 16622.5247325 ; species: human
 M00139[AhR] ; threshold: 30156.2879575 ; species: mouse
 M00066[Tal-1alpha/E47] ; threshold: 22136.8293065 ; species: human
 M00069[YY1] ; threshold: 5407.688267 ; species: human,mouse
 M00712[myogenin] ; threshold: 120249.966818 ; species: mouse
 M00640[HOXA4] ; threshold: 24677.334976 ; species: human,mouse
 M00641[HSF] ; threshold: 203073.958613 ; species: human,mouse
 M00716[ZF5] ; threshold: 8392.581113 ; species: mouse
 M99981[p53] ; threshold: 30331.0852525 ; species: human,mouse
 M00717[Pax-8] ; threshold: 26.475724 ; species: human,mouse
 M00644[LBP-1] ; threshold: 42465.328704 ; species: human
 M99982[p53] ; threshold: 467491.229684 ; species: human,mouse
 M99983[p53] ; threshold: 1751084.6262795 ; species: human,mouse
 M00646[LF-A1] ; threshold: 60938.616079 ; species: human
 M99984[p53] ; threshold: 332744.8615935 ; species: human,mouse
 M00647[LXR] ; threshold: 43248.024513 ; species: human,mouse
 M00648[MAF] ; threshold: 157635.695885 ; species: mouse
 M00649[MAZ] ; threshold: 629065.947535 ; species: human,mouse
 M00210[OCT-x] ; threshold: 15481.147907 ; species: human,mouse
 M00214[SEF-1] ; threshold: 22.4872775 ; species: mouse
 M00141[Lyf-1] ; threshold: 91776.8038095 ; species: mouse
 M00215[SRF] ; threshold: 103424.303103 ; species: human,mouse
 M00216[TATA] ; threshold: 304716.20216 ; species: human,mouse
 M00143[BSAP] ; threshold: 1283.961323 ; species: human,mouse
 M00070[Tal-1beta/ITF-2] ; threshold: 16641.8308365 ; species: human
 M00217[USF] ; threshold: 29331.333792 ; species: human,mouse
 M00144[BSAP] ; threshold: 2008.5428625 ; species: human,mouse
 M00071[E47] ; threshold: 16736.864772 ; species: human
 M00145[Brn-2] ; threshold: 4060.563434 ; species: human
 M00072[CP2] ; threshold: 88118.9527135 ; species: mouse
 M00146[HSF1] ; threshold: 4485.423289 ; species: human,mouse
 M00147[HSF2] ; threshold: 3065.494768 ; species: human,mouse
 M00148[SRY] ; threshold: 4502.625999 ; species: human,mouse
 M00075[GATA-1] ; threshold: 250.4430285 ; species: mouse
 M00076[GATA-2] ; threshold: 295.333265 ; species: human
 M00077[GATA-3] ; threshold: 1145.622703 ; species: human
 M00078[Evi-1] ; threshold: 40670.12781 ; species: mouse
 M00079[Evi-1] ; threshold: 134908.7304195 ; species: mouse
15476 fingerprints:
7105	LLid=7105 orgDBsym=TM4SF6 TranscriptId=ENST00000003603 chr=X Location=98663651 Strand=-1 GeneLength=8000 nExons=8 UpstreamStart=0 UpstreamEnd=2999 Exon1Start=3000 Exon1End=3189 Intron1Start=3190 Intron1End=4050 Exon2Start=4051 Exon2End=4239 Intron2Start=4240 Intron2End=4544 CdsStart=3103 CdsEnd=4546 -/1129 -/1115 -/1131 -/1119 -/1125 -/1129 -/1127 571/1135 -/1131 -/1133 -/1119 -/1131 571/1135 -/1127 -/1125 -/1125 -/1125 -/1115 -/1129 -/1099 -/1105 -/1105 -/1111 -/1125 281/1117 -/1125 -/1121 -/1131 -/1121 -/1121 -/1119 -/1121 305/1121 -/1121 -/1123 -/1115 -/1121 -/1135 -/1111 -/1135 -/1119 -/1131 -/1135 -/1113 -/1117 -/1125 -/1125 -/1121 792/1131 792/1131 -/1131 893/1119 792/1131 219/1123 -/1103 -/1103 -/1103 -/1123 -/1119 -/1115 -/1119 -/1115 -/1109 -/1123 -/1129 -/1105 -/1111 564/1109 -/1115 -/1131 -/1121 -/1131 86/1127 -/1131 -/1127 283/1123 -/1123 -/1133 -/1127 838/1133 -/1131 -/1107 -/1123 -/1123 -/1125 -/1123 -/1125 -/1125 -/1123 128/1127 590/1121 -/1127 -/1123 -/1123 -/1123 -/1121 855/1133 -/1135 -/1125 -/1127 565/1113 -/1117 -/1111 -/1105 -/1111 -/1105 -/1127 777/1119 -/1127 -/1117 -/1125 -/1119 569/1127 -/1125 -/1123 -/1127 -/1121 -/1121 -/1131 -/1121 -/1125 -/1121 -/1115 -/1125 -/1121 -/1127 -/1133 -/1117 -/1131 600/1123 -/1111 -/1115 -/1125 -/1115 -/1121 -/1127 -/1113 -/1119 -/1109 -/1123 -/1109 -/1117 -/1111 -/1119 -/1117 775/1121 -/1129 348/1123 -/1129 -/1121 -/1121 -/1119 348/1123 -/1125 -/1123 -/1129 546/1117 -/1125 -/1125 -/1115 -/1121 -/1123 -/1121 -/1125 -/1119 -/1121 -/1123 -/1119 -/1123 -/1123 -/1129 -/1127 -/1135 -/1125 -/1127 -/1123 -/1127 -/1123 -/1129 -/1111 -/1123 -/1131 -/1117 -/1123 -/1129 -/1131 -/1129 -/1111 -/1133 -/1119 -/1119 -/1111 -/1119 -/1121 -/1131 -/1131 919/1113 -/1131 -/1111 -/1131 -/1103 -/1121 -/1115 -/1121 -/1125 -/1127 -/1121 776/1127 -/1127 -/1111 -/1121 -/1115 -/1129 -/1129 -/1129 -/1123 -/1125 151,568/1123 -/1119 -/1131 -/1133 -/1131 -/1131 -/1127 -/1127 -/1121 -/1115 380/1123 -/1115 -/1119 -/1115 -/1115 -/1121 -/1123 -/1117 -/1127 -/1123 -/1111 -/1111 -/1115 -/1127 1126/1117 -/1127 -/1119 -/1105 -/1119 -/1123 -/1101 -/1123 -/1121 -/1117 -/1105 -/1117 -/1117 -/1129 -/1129 -/1125 -/1123 -/1129 -/1093 -/1119 -/1093 -/1093 200/1125 -/1129 -/1123 -/1111 -/1087 303/1111 -/1113 -/1127 619/1119 -/1117 -/1117 -/1127 -/1087 -/1123 -/1117 -/1129 -/1119 -/1129 -/1115 -/1123 -/1113 -/1105 -/1129 -/1111 -/1123 -/1099 386/1127 1161/1127 -/1125 564/1107 -/1123 -/1129 -/1129 -/1133 312/1133 -/1129 -/1117 -/1127 -/1117 -/1127 -/1127 -/1119 -/1107 348/1119 -/1125 -/1131 -/1107 -/1125 -/1129 -/1131 -/1125 -/1121 -/1127 -/1119 -/1119 -/1119 -/1123 -/1123 283/1131 -/1117 -/1131 -/1117 749/1127 348/1119 -/1119 -/1119 95,281/1123 567/1119 -/1123 120,282/1121 -/1121 -/1133 -/1119 -/1113 -/1117 -/1125 -/1131 -/1127 -/1127 -/1129 -/1123 567/1119 -/1119 -/1123 -/1131 -/1117 -/1127 -/1119 -/1127 -/1119 -/1127 -/1121 -/1123 -/1089 -/1099 -/1113 -/1129 -/1129 163/1135 -/1119 -/1123 -/1129 -/1123 -/1123 -/1125 -/1121 -/1121 -/1131 -/1123 -/1131 520/1131 -/1117 -/1131 -/1131 -/1131 -/1131 -/1111 -/1125 -/1123 -/1115 426/1117 426/1113 514/1117 -/1109 -/1123 279,604/1109 -/1121 -/1119 -/1117 -/1121 277/1101 -/1115 -/1111 -/1115 -/1107 -/1131 -/1131 -/1121 -/1131 1133/1107 -/1117 -/1133 -/1107 -/1107 -/1131 -/1107 -/1111 -/1115 777/1131 -/1121 -/1109 -/1129 -/1117 -/1127 -/1091 -/1115 570/1131 -/1091 -/1115 -/1115 -/1125 -/1127 -/1127 -/1133 -/1127 -/1127 713/1129 -/1115 -/1125
64102	LLid=64102 orgDBsym=- TranscriptId=ENST00000003616 chr=X Location=98611687 Strand=1 GeneLength=15048 nExons=7 UpstreamStart=0 UpstreamEnd=2999 Exon1Start=3000 Exon1End=3233 Intron1Start=3234 Intron1End=3397 Exon2Start=3398 Exon2End=3529 Intron2Start=3530 Intron2End=4579 CdsStart=3186 CdsEnd=4581 -/541 -/527 -/543 -/531 805/537 -/541 -/539 -/547 -/543 -/545 -/531 -/543 -/547 -/539 -/537 -/537 -/537 -/527 -/541 -/511 -/517 -/517 983/523 -/537 602/529 601/537 -/533 -/543 -/533 -/533 -/531 -/533 -/533 -/533 -/535 -/527 -/533 -/547 -/523 -/547 -/531 -/543 1150/547 -/525 -/529 -/537 -/537 631,802/533 -/543 -/543 -/543 -/531 -/543 -/535 841/515 841/515 633/515 800/535 -/531 -/527 -/531 -/527 -/521 -/535 -/541 -/517 -/523 -/521 -/527 -/543 802/533 -/543 981/539 -/543 -/539 981/535 -/535 -/545 -/539 -/545 -/543 -/519 -/535 -/535 -/537 -/535 -/537 -/537 -/535 -/539 -/533 -/539 -/535 -/535 -/535 -/533 -/545 -/547 -/537 -/539 -/525 -/529 -/523 -/517 -/523 -/517 -/539 -/531 -/539 -/529 -/537 -/531 -/539 -/537 -/535 -/539 -/533 -/533 -/543 -/533 -/537 -/533 -/527 -/537 -/533 -/539 -/545 -/529 -/543 -/535 -/523 -/527 -/537 -/527 -/533 -/539 -/525 -/531 -/521 -/535 870/521 -/529 -/523 -/531 -/529 -/533 -/541 -/535 -/541 -/533 -/533 -/531 -/535 -/537 -/535 -/541 -/529 -/537 -/537 -/527 -/533 -/535 -/533 -/537 -/531 -/533 -/535 -/531 -/535 -/535 -/541 -/539 -/547 -/537 -/539 -/535 -/539 -/535 -/541 -/523 -/535 879/543 -/529 -/535 -/541 -/543 -/541 -/523 -/545 -/531 -/531 800/523 -/531 -/533 -/543 -/543 -/525 -/543 -/523 -/543 -/515 -/533 -/527 802/533 -/537 -/539 -/533 -/539 -/539 -/523 803/533 -/527 -/541 -/541 -/541 -/535 981/537 -/535 -/531 -/543 -/545 -/543 -/543 -/539 -/539 -/533 -/527 927/535 -/527 -/531 -/527 -/527 -/533 -/535 -/529 -/539 -/535 -/523 -/523 -/527 -/539 -/529 -/539 -/531 -/517 -/531 -/535 777/513 -/535 -/533 -/529 -/517 -/529 -/529 -/541 -/541 -/537 -/535 -/541 -/505 -/531 -/505 866/505 -/537 -/541 628/535 -/523 -/499 -/523 -/525 -/539 798/531 -/529 -/529 -/539 -/499 -/535 -/529 -/541 -/531 -/541 -/527 -/535 -/525 -/517 -/541 -/523 -/535 -/511 -/539 -/539 -/537 -/519 -/535 -/541 -/541 -/545 -/545 -/541 -/529 -/539 -/529 -/539 -/539 -/531 -/519 -/531 -/537 -/543 -/519 -/537 -/541 1072/543 -/537 -/533 -/539 608/531 -/531 796/531 661/535 -/535 -/543 -/529 -/543 -/529 -/539 -/531 -/531 -/531 -/535 -/531 -/535 -/533 -/533 806/545 -/531 -/525 -/529 -/537 -/543 -/539 630/539 -/541 -/535 -/531 -/531 -/535 -/543 -/529 -/539 -/531 -/539 -/531 -/539 -/533 -/535 -/501 -/511 645/525 -/541 -/541 788/547 -/531 -/535 -/541 -/535 -/535 -/537 -/533 -/533 -/543 -/535 -/543 -/543 -/529 -/543 -/543 -/543 -/543 -/523 -/537 802/535 -/527 -/529 -/525 -/529 -/521 -/535 -/521 -/533 -/531 -/529 926/533 -/513 -/527 -/523 -/527 -/519 -/543 622/543 -/533 -/543 -/519 -/529 -/545 -/519 -/519 -/543 -/519 -/523 -/527 -/543 -/533 -/521 -/541 -/529 -/539 -/503 1090/527 -/543 -/503 -/527 -/527 -/537 -/539 -/539 803/545 -/539 -/539 -/541 601/527 -/537
8813	LLid=8813 orgDBsym=DPM1 TranscriptId=ENST00000001585 chr=20 Location=50260509 Strand=-1 GeneLength=23676 nExons=9 UpstreamStart=0 UpstreamEnd=2999 Exon1Start=3000 Exon1End=3187 Intron1Start=3188 Intron1End=4237 Exon2Start=4238 Exon2End=4337 Intron2Start=4338 Intron2End=5387 CdsStart=3027 CdsEnd=5389 -/1180 -/1173 -/1181 -/1175 1096/1178 -/1180 -/1179 -/1183 374/1181 827/1182 -/1175 -/1181 -/1183 -/1179 -/1178 -/1178 -/1178 -/1173 -/1180 -/1165 -/1168 -/1168 -/1171 -/1178 -/1174 -/1178 -/1176 -/1181 -/1176 -/1176 -/1175 -/1176 -/1176 -/1176 -/1177 -/1173 -/1176 53,134,362/1183 -/1171 979/1183 -/1175 -/1181 856/1183 -/1172 -/1174 -/1178 -/1178 -/1176 -/1181 -/1181 -/1181 -/1175 -/1181 -/1177 -/1167 -/1167 -/1167 -/1177 -/1175 240/1173 -/1175 -/1173 -/1170 -/1177 -/1180 -/1168 -/1171 -/1170 -/1173 -/1181 -/1176 -/1181 862/1179 -/1181 -/1179 -/1177 -/1177 -/1182 825/1179 -/1182 -/1181 -/1169 -/1177 -/1177 -/1178 -/1177 -/1178 -/1178 -/1177 -/1179 -/1176 -/1179 -/1177 -/1177 -/1177 -/1176 -/1182 181/1183 -/1178 -/1179 354/1172 -/1174 -/1171 -/1168 -/1171 -/1168 -/1179 14/1175 -/1179 -/1174 -/1178 -/1175 -/1179 -/1178 -/1177 -/1179 -/1176 -/1176 -/1181 -/1176 356,727,1035/1178 -/1176 -/1173 -/1178 -/1176 -/1179 280/1182 -/1174 -/1181 -/1177 -/1171 -/1173 -/1178 -/1173 -/1176 987/1179 -/1172 985/1175 -/1170 -/1177 -/1170 -/1174 -/1171 -/1175 -/1174 -/1176 -/1180 -/1177 -/1180 -/1176 461/1176 -/1175 -/1177 -/1178 823/1177 -/1180 -/1174 331/1178 -/1178 -/1173 -/1176 -/1177 -/1176 -/1178 -/1175 -/1176 -/1177 -/1175 -/1177 997/1177 -/1180 -/1179 181/1183 -/1178 -/1179 -/1177 -/1179 -/1177 -/1180 -/1171 -/1177 -/1181 -/1174 -/1177 -/1180 -/1181 473/1180 1002/1171 -/1182 -/1175 -/1175 817/1171 -/1175 -/1176 -/1181 -/1181 -/1172 -/1181 698/1171 -/1181 -/1167 -/1176 -/1173 -/1176 -/1178 -/1179 -/1176 -/1179 -/1179 -/1171 1096/1176 971/1173 -/1180 -/1180 -/1180 328/1177 -/1178 -/1177 -/1175 -/1181 -/1182 -/1181 -/1181 -/1179 -/1179 -/1176 -/1173 -/1177 -/1173 -/1175 -/1173 -/1173 -/1176 -/1177 470/1174 -/1179 -/1177 10/1171 -/1171 -/1173 -/1179 -/1174 -/1179 -/1175 -/1168 -/1175 217/1177 657/1166 -/1177 -/1176 -/1174 -/1168 -/1174 -/1174 -/1180 14/1180 -/1178 -/1177 -/1180 -/1162 -/1175 -/1162 -/1162 930/1178 -/1180 -/1177 -/1171 -/1159 -/1171 -/1172 -/1179 -/1175 -/1174 -/1174 -/1179 -/1159 -/1177 -/1174 -/1180 715/1175 -/1180 -/1173 -/1177 -/1172 -/1168 -/1180 -/1171 -/1177 -/1165 -/1179 -/1179 -/1178 -/1169 239/1177 -/1180 -/1180 -/1182 -/1182 -/1180 -/1174 917/1179 -/1174 -/1179 917/1179 -/1175 -/1169 -/1175 -/1178 -/1181 -/1169 -/1178 -/1180 -/1181 -/1178 -/1176 -/1179 -/1175 -/1175 -/1175 -/1177 -/1177 988/1181 -/1174 -/1181 -/1174 -/1179 -/1175 -/1175 -/1175 986/1177 -/1175 986/1177 -/1176 -/1176 -/1182 -/1175 -/1172 574/1174 -/1178 359/1181 -/1179 -/1179 -/1180 820/1177 -/1175 -/1175 -/1177 -/1181 917/1174 -/1179 -/1175 -/1179 -/1175 -/1179 -/1176 -/1177 -/1160 -/1165 -/1172 -/1180 -/1180 247/1183 -/1175 -/1177 -/1180 -/1177 -/1177 130/1178 -/1176 -/1176 739/1181 -/1177 -/1181 -/1181 -/1174 -/1181 698/1181 -/1181 -/1181 -/1171 -/1178 1098/1177 -/1173 -/1174 -/1172 -/1174 -/1170 -/1177 -/1170 -/1176 -/1175 25/1174 -/1176 -/1166 -/1173 -/1171 -/1173 -/1169 -/1181 -/1181 -/1176 -/1181 -/1169 -/1174 473/1182 -/1169 -/1169 -/1181 -/1169 -/1171 -/1173 -/1181 -/1176 -/1170 -/1180 -/1174 -/1179 -/1161 -/1173 -/1181 -/1161 -/1173 -/1173 -/1178 -/1179 -/1179 -/1182 -/1179 -/1179 -/1180 -/1173 -/1178
57147	LLid=57147 orgDBsym=- TranscriptId=ENST00000004672 chr=1 Location=167050414 Strand=-1 GeneLength=40807 nExons=13 UpstreamStart=0 UpstreamEnd=2999 Exon1Start=3000 Exon1End=3108 Intron1Start=3109 Intron1End=4158 Exon2Start=4159 Exon2End=4373 Intron2Start=4374 Intron2End=5423 CdsStart=4209 CdsEnd=5425 -/731 -/717 -/733 -/721 -/727 -/731 -/729 -/737 -/733 -/735 -/721 -/733 -/737 -/729 -/727 -/727 -/727 -/717 -/731 -/701 -/707 -/707 -/713 -/727 -/719 -/727 -/723 -/733 -/723 -/723 -/721 -/723 -/723 -/723 -/725 -/717 -/723 -/737 -/713 -/737 -/721 -/733 481,556/737 -/715 -/719 -/727 -/727 -/723 -/733 -/733 -/733 -/721 -/733 -/725 -/705 -/705 -/705 1188/725 -/721 -/717 450/721 -/717 -/711 -/725 -/731 -/707 -/713 -/711 -/717 -/733 -/723 -/733 -/729 -/733 -/729 -/725 -/725 -/735 -/729 -/735 -/733 -/709 -/725 -/725 -/727 -/725 -/727 -/727 -/725 857/729 -/723 -/729 572/725 572/725 572/725 -/723 -/735 -/737 900/727 -/729 -/715 -/719 -/713 571/707 -/713 -/707 -/729 -/721 -/729 -/719 -/727 -/721 -/729 -/727 -/725 -/729 -/723 -/723 -/733 -/723 -/727 -/723 -/717 -/727 -/723 573/729 1092/735 -/719 -/733 680/725 -/713 -/717 -/727 -/717 -/723 -/729 -/715 -/721 -/711 573/725 -/711 -/719 -/713 -/721 -/719 -/723 -/731 -/725 -/731 -/723 -/723 -/721 -/725 571/727 -/725 -/731 679/719 -/727 -/727 -/717 546,901/723 -/725 -/723 -/727 -/721 -/723 -/725 -/721 -/725 -/725 -/731 -/729 -/737 -/727 -/729 -/725 -/729 -/725 -/731 -/713 -/725 -/733 -/719 -/725 -/731 -/733 -/731 -/713 -/735 -/721 -/721 -/713 433/721 683/723 -/733 -/733 -/715 -/733 -/713 -/733 -/705 -/723 547/717 -/723 -/727 -/729 -/723 -/729 1158/729 -/713 -/723 -/717 -/731 -/731 661/731 -/725 -/727 -/725 -/721 -/733 -/735 -/733 -/733 -/729 -/729 -/723 -/717 -/725 -/717 -/721 -/717 -/717 -/723 -/725 -/719 -/729 -/725 -/713 -/713 -/717 -/729 -/719 -/729 -/721 -/707 -/721 -/725 -/703 -/725 -/723 -/719 -/707 -/719 -/719 -/731 1028/731 -/727 -/725 -/731 -/695 571/721 -/695 -/695 -/727 -/731 1169/725 -/713 -/689 -/713 -/715 -/729 -/721 -/719 -/719 -/729 -/689 -/725 -/719 -/731 -/721 -/731 -/717 -/725 -/715 -/707 -/731 -/713 -/725 -/701 -/729 -/729 -/727 -/709 -/725 -/731 -/731 -/735 -/735 -/731 -/719 -/729 1180/719 -/729 -/729 -/721 -/709 -/721 -/727 574/733 -/709 779/727 -/731 -/733 -/727 -/723 -/729 -/721 -/721 -/721 -/725 570/725 574/733 -/719 574/733 -/719 1189/729 -/721 -/721 -/721 -/725 -/721 -/725 -/723 -/723 640/735 -/721 -/715 -/719 -/727 574/733 -/729 -/729 -/731 -/725 -/721 -/721 -/725 -/733 548/719 -/729 -/721 -/729 -/721 -/729 -/723 -/725 -/691 -/701 -/715 -/731 -/731 -/737 565/721 -/725 915/731 -/725 -/725 -/727 -/723 -/723 678/733 -/725 -/733 -/733 -/719 -/733 -/733 -/733 -/733 -/713 -/727 -/725 -/717 -/719 -/715 -/719 -/711 -/725 -/711 -/723 547/721 -/719 1163/723 -/703 -/717 -/713 -/717 656/709 -/733 -/733 -/723 -/733 -/709 -/719 -/735 -/709 -/709 -/733 -/709 -/713 -/717 -/733 -/723 -/711 -/731 -/719 -/729 -/693 -/717 -/733 -/693 -/717 -/717 -/727 -/729 -/729 -/735 -/729 -/729 -/731 -/717 722/727
55732	LLid=55732 orgDBsym=- TranscriptId=ENST00000337277 chr=1 Location=166951597 Strand=1 GeneLength=57909 nExons=23 UpstreamStart=0 UpstreamEnd=2999 Exon1Start=3000 Exon1End=3134 Intron1Start=3135 Intron1End=4184 Exon2Start=4185 Exon2End=4224 Intron2Start=4225 Intron2End=5274 CdsStart=5276 CdsEnd=5276 -/1192 -/1185 -/1193 -/1187 35/1190 -/1192 -/1191 -/1195 -/1193 -/1194 -/1187 -/1193 -/1195 -/1191 -/1190 -/1190 -/1190 -/1185 -/1192 -/1177 -/1180 -/1180 -/1183 -/1190 -/1186 -/1190 -/1188 677/1193 -/1188 -/1188 -/1187 -/1188 -/1188 -/1188 -/1189 -/1185 -/1188 -/1195 -/1183 596/1195 -/1187 -/1193 -/1195 -/1184 -/1186 -/1190 -/1190 36/1188 -/1193 -/1193 -/1193 -/1187 -/1193 -/1189 -/1179 -/1179 -/1179 -/1189 -/1187 -/1185 -/1187 -/1185 587/1182 -/1189 -/1192 -/1180 -/1183 -/1182 -/1185 -/1193 36/1188 -/1193 -/1191 -/1193 -/1191 -/1189 -/1189 190/1194 636/1191 -/1194 -/1193 -/1181 -/1189 -/1189 630/1190 1170/1189 630/1190 -/1190 -/1189 -/1191 -/1188 -/1191 -/1189 -/1189 -/1189 -/1188 -/1194 -/1195 -/1190 -/1191 750/1184 31/1186 -/1183 -/1180 -/1183 -/1180 -/1191 -/1187 -/1191 -/1186 -/1190 -/1187 -/1191 -/1190 -/1189 -/1191 -/1188 -/1188 -/1193 -/1188 -/1190 -/1188 -/1185 -/1190 -/1188 -/1191 -/1194 -/1186 -/1193 -/1189 -/1183 -/1185 -/1190 -/1185 -/1188 -/1191 -/1184 -/1187 568/1182 1013/1189 -/1182 -/1186 -/1183 -/1187 -/1186 -/1188 -/1192 352/1189 -/1192 -/1188 -/1188 -/1187 352/1189 -/1190 634/1189 983/1192 -/1186 -/1190 -/1190 -/1185 -/1188 -/1189 -/1188 -/1190 -/1187 -/1188 -/1189 -/1187 -/1189 -/1189 -/1192 -/1191 -/1195 -/1190 -/1191 -/1189 -/1191 -/1189 -/1192 -/1183 -/1189 -/1193 1134/1186 -/1189 -/1192 -/1193 -/1192 -/1183 -/1194 -/1187 -/1187 33,712/1183 -/1187 -/1188 -/1193 -/1193 888/1184 -/1193 46/1183 -/1193 -/1179 -/1188 -/1185 36/1188 -/1190 -/1191 -/1188 -/1191 -/1191 -/1183 35,77/1188 -/1185 -/1192 983/1192 -/1192 -/1189 -/1190 -/1189 -/1187 -/1193 -/1194 983/1193 -/1193 -/1191 -/1191 -/1188 713/1185 -/1189 -/1185 -/1187 -/1185 -/1185 -/1188 -/1189 -/1186 -/1191 -/1189 -/1183 -/1183 -/1185 -/1191 -/1186 -/1191 -/1187 -/1180 -/1187 -/1189 -/1178 -/1189 -/1188 -/1186 -/1180 -/1186 48/1186 -/1192 -/1192 -/1190 -/1189 -/1192 42/1174 -/1187 42/1174 42/1174 -/1190 -/1192 -/1189 -/1183 41/1171 -/1183 -/1184 -/1191 -/1187 -/1186 -/1186 -/1191 -/1171 -/1189 -/1186 -/1192 636/1187 -/1192 -/1185 -/1189 -/1184 -/1180 89/1192 -/1183 -/1189 -/1177 -/1191 -/1191 -/1190 -/1181 -/1189 -/1192 -/1192 -/1194 -/1194 -/1192 -/1186 -/1191 -/1186 637/1191 -/1191 -/1187 -/1181 -/1187 233/1190 -/1193 -/1181 184/1190 -/1192 -/1193 35/1190 -/1188 -/1191 713/1187 -/1187 32/1187 -/1189 -/1189 -/1193 -/1186 -/1193 -/1186 -/1191 352/1187 352/1187 -/1187 -/1189 -/1187 -/1189 -/1188 -/1188 391/1194 -/1187 -/1184 -/1186 -/1190 -/1193 349/1191 1072/1191 -/1192 359/1189 -/1187 -/1187 -/1189 -/1193 -/1186 -/1191 -/1187 -/1191 -/1187 -/1191 -/1188 -/1189 136/1172 -/1177 -/1184 -/1192 -/1192 -/1195 -/1187 -/1189 -/1192 -/1189 -/1189 -/1190 -/1188 -/1188 -/1193 -/1189 -/1193 -/1193 -/1186 -/1193 -/1193 -/1193 -/1193 -/1183 -/1190 -/1189 -/1185 -/1186 -/1184 -/1186 -/1182 -/1189 -/1182 -/1188 -/1187 -/1186 -/1188 -/1178 -/1185 -/1183 -/1185 -/1181 -/1193 362/1193 -/1188 -/1193 253/1181 -/1186 -/1194 -/1181 -/1181 -/1193 -/1181 -/1183 -/1185 -/1193 -/1188 668/1182 -/1192 -/1186 30,246/1191 -/1173 486/1185 -/1193 -/1173 -/1185 -/1185 -/1190 458/1191 458/1191 37/1194 -/1191 -/1191 -/1192 -/1185 -/1190
2268	LLid=2268 orgDBsym=FGR TranscriptId=ENST00000001380 chr=1 Location=27555115 Strand=-1 GeneLength=11003 nExons=11 UpstreamStart=0 UpstreamEnd=2999 Exon1Start=3000 Exon1End=3225 Intron1Start=3226 Intron1End=3771 Exon2Start=3772 Exon2End=3874 Intron2Start=3875 Intron2End=4924 CdsStart=3000 CdsEnd=4926 -/553 -/532 -/556 922/538 -/547 -/553 914/550 888/562 4/556 -/559 -/538 -/556 888/562 -/550 -/547 -/547 -/547 -/532 -/553 -/508 -/517 -/517 -/526 -/547 -/535 -/547 -/541 -/556 -/541 -/541 -/538 -/541 -/541 -/541 -/544 -/532 -/541 -/562 -/526 -/562 -/538 -/556 448/562 753/529 -/535 -/547 -/547 -/541 -/556 -/556 -/556 -/538 -/556 -/544 -/514 -/514 -/514 -/544 -/538 -/532 -/538 883/532 -/523 -/544 -/553 -/517 -/526 -/523 -/532 -/556 -/541 -/556 -/550 -/556 -/550 -/544 -/544 -/559 -/550 -/559 -/556 -/520 -/544 -/544 -/547 -/544 -/547 -/547 -/544 -/550 -/541 -/550 -/544 -/544 -/544 -/541 -/559 -/562 -/547 886/550 -/529 -/535 -/526 -/517 -/526 -/517 -/550 -/538 -/550 -/535 761/547 -/538 886/550 -/547 -/544 967/550 -/541 -/541 -/556 -/541 -/547 -/541 -/532 -/547 -/541 -/550 -/559 -/535 -/556 -/544 -/526 -/532 -/547 -/532 -/541 -/550 -/529 -/538 -/523 -/544 -/523 -/535 -/526 -/538 -/535 -/541 -/553 -/544 -/553 -/541 -/541 -/538 -/544 -/547 -/544 -/553 -/535 -/547 -/547 -/532 758/541 -/544 -/541 -/547 -/538 -/541 -/544 -/538 941/544 -/544 -/553 -/550 -/562 -/547 967/550 -/544 -/550 -/544 -/553 -/526 -/544 1008/556 -/535 -/544 -/553 -/556 -/553 -/526 -/559 -/538 -/538 -/526 -/538 -/541 -/556 -/556 -/529 -/556 -/526 -/556 -/514 -/541 759/532 -/541 -/547 -/550 -/541 -/550 -/550 -/526 -/541 -/532 -/553 -/553 -/553 -/544 -/547 -/544 -/538 -/556 888/559 -/556 -/556 -/550 -/550 -/541 -/532 -/544 -/532 -/538 -/532 -/532 -/541 -/544 -/535 -/550 -/544 -/526 -/526 -/532 -/550 -/535 -/550 -/538 -/517 -/538 -/544 -/511 -/544 -/541 -/535 -/517 -/535 -/535 -/553 -/553 -/547 -/544 -/553 995/499 -/538 995/499 995/499 -/547 -/553 -/544 -/526 -/490 -/526 -/529 -/550 436/538 -/535 -/535 -/550 1124/490 -/544 -/535 -/553 -/538 -/553 -/532 -/544 -/529 2/517 -/553 -/526 -/544 -/508 -/550 -/550 -/547 -/520 -/544 -/553 -/553 -/559 -/559 -/553 -/535 -/550 -/535 -/550 -/550 -/538 -/520 -/538 -/547 -/556 881/520 -/547 -/553 -/556 -/547 -/541 -/550 -/538 -/538 -/538 -/544 -/544 -/556 -/535 -/556 964/535 -/550 -/538 -/538 884/538 -/544 884/538 -/544 -/541 -/541 -/559 -/538 -/529 -/535 -/547 -/556 -/550 -/550 -/553 -/544 884/538 884/538 -/544 -/556 -/535 -/550 -/538 -/550 -/538 -/550 -/541 885/544 -/493 -/508 -/529 -/553 -/553 997/562 -/538 -/544 -/553 -/544 -/544 -/547 -/541 -/541 -/556 -/544 -/556 -/556 -/535 -/556 -/556 -/556 -/556 -/526 -/547 -/544 -/532 -/535 -/529 -/535 -/523 -/544 -/523 -/541 -/538 -/535 -/541 -/511 -/532 -/526 -/532 -/520 -/556 -/556 -/541 -/556 -/520 -/535 -/559 -/520 -/520 1106/556 -/520 -/526 -/532 -/556 -/541 -/523 -/553 -/535 -/550 -/496 -/532 887/556 -/496 -/532 -/532 -/547 -/550 -/550 -/559 -/550 -/550 -/553 -/532 -/547
3075	LLid=3075 orgDBsym=HF1 TranscriptId=ENST00000001567 chr=1 Location=193909434 Strand=1 GeneLength=95426 nExons=22 UpstreamStart=0 UpstreamEnd=2999 Exon1Start=3000 Exon1End=3130 Intron1Start=3131 Intron1End=4180 Exon2Start=4181 Exon2End=4366 Intron2Start=4367 Intron2End=5059 CdsStart=3073 CdsEnd=5061 -/779 -/772 -/780 -/774 917/777 -/779 -/778 -/782 -/780 962/781 -/774 -/780 -/782 -/778 893/777 -/777 -/777 534,872/772 -/779 -/764 -/767 -/767 -/770 1129/777 441/773 -/777 -/775 -/780 -/775 -/775 -/774 -/775 -/775 -/775 -/776 -/772 -/775 -/782 480/770 -/782 -/774 -/780 -/782 -/771 -/773 -/777 -/777 910,1090/775 -/780 -/780 -/780 -/774 -/780 778/776 -/766 -/766 -/766 -/776 1174/774 -/772 415/774 -/772 -/769 428/776 -/779 -/767 -/770 -/769 -/772 -/780 -/775 -/780 705/778 -/780 -/778 604/776 662/776 -/781 -/778 -/781 -/780 -/768 -/776 -/776 -/777 -/776 -/777 -/777 -/776 743/778 -/775 -/778 -/776 -/776 -/776 -/775 793/781 903/782 -/777 -/778 -/771 -/773 -/770 -/767 -/770 -/767 -/778 -/774 -/778 -/773 -/777 -/774 -/778 -/777 -/776 -/778 -/775 -/775 -/780 -/775 -/777 -/775 -/772 -/777 -/775 -/778 -/781 -/773 -/780 -/776 -/770 -/772 -/777 -/772 -/775 -/778 -/771 922/774 -/769 451/776 -/769 656/773 -/770 -/774 751/773 -/775 -/779 601,924/776 -/779 -/775 -/775 -/774 924/776 -/777 -/776 -/779 -/773 -/777 470/777 -/772 -/775 -/776 -/775 -/777 -/774 -/775 -/776 658/774 -/776 -/776 -/779 -/778 903/782 -/777 -/778 -/776 -/778 -/776 -/779 -/770 -/776 -/780 -/773 -/776 -/779 -/780 743/779 -/770 -/781 -/774 714/774 912,1088/770 -/774 -/775 -/780 -/780 -/771 -/780 -/770 -/780 -/766 -/775 -/772 914,1111/775 752,1092/777 -/778 -/775 -/778 -/778 905/770 491,915/775 -/772 -/779 -/779 -/779 -/776 -/777 -/776 -/774 -/780 -/781 -/780 -/780 -/778 -/778 -/775 913/772 -/776 913/772 -/774 913/772 447/772 -/775 742/776 -/773 -/778 -/776 -/770 -/770 -/772 -/778 -/773 -/778 -/774 -/767 -/774 -/776 -/765 -/776 -/775 -/773 -/767 -/773 -/773 -/779 -/779 -/777 -/776 -/779 762/761 -/774 -/761 -/761 -/777 -/779 496/776 -/770 852/758 -/770 -/771 -/778 -/774 999/773 999/773 -/778 -/758 -/776 -/773 -/779 -/774 -/779 -/772 -/776 -/771 -/767 815/779 -/770 -/776 987/764 -/778 838/778 1085/777 -/768 -/776 -/779 -/779 -/781 -/781 -/779 -/773 -/778 -/773 -/778 -/778 -/774 -/768 -/774 -/777 454/780 -/768 -/777 -/779 -/780 -/777 -/775 -/778 913/774 -/774 423,913/774 -/776 -/776 454/780 -/773 -/780 -/773 -/778 612/774 -/774 -/774 1164/776 -/774 -/776 -/775 1131/775 -/781 -/774 -/771 -/773 435/777 -/780 -/778 -/778 718/779 -/776 -/774 -/774 -/776 -/780 -/773 -/778 -/774 -/778 -/774 -/778 -/775 -/776 -/759 -/764 -/771 -/779 -/779 -/782 -/774 -/776 -/779 -/776 -/776 -/777 -/775 -/775 -/780 426/776 661/780 -/780 -/773 -/780 -/780 640/780 -/780 -/770 -/777 424,910/776 -/772 -/773 427/771 -/773 -/769 -/776 -/769 -/775 -/774 -/773 -/775 427/765 -/772 -/770 -/772 -/768 -/780 -/780 -/775 -/780 -/768 -/773 745/781 -/768 -/768 -/780 -/768 -/770 -/772 -/780 -/775 -/769 -/779 -/773 645/778 -/760 -/772 -/780 -/760 -/772 -/772 -/777 -/778 -/778 -/781 -/778 -/778 -/779 1124/772 -/777
2519	LLid=2519 orgDBsym=FUCA2 TranscriptId=ENST00000002165 chr=6 Location=143813425 Strand=-1 GeneLength=16231 nExons=7 UpstreamStart=0 UpstreamEnd=2999 Exon1Start=3000 Exon1End=3307 Intron1Start=3308 Intron1End=4357 Exon2Start=4358 Exon2End=4545 Intron2Start=4546 Intron2End=5595 CdsStart=3084 CdsEnd=5597 -/684 -/663 -/687 -/669 -/678 -/684 -/681 -/693 -/687 -/690 -/669 -/687 -/693 -/681 -/678 981/678 -/678 -/663 -/684 -/639 -/648 -/648 -/657 -/678 -/666 -/678 -/672 -/687 -/672 -/672 -/669 -/672 -/672 -/672 -/675 -/663 -/672 -/693 28/657 995/693 55/669 -/687 -/693 -/660 -/666 -/678 -/678 -/672 -/687 -/687 -/687 -/669 -/687 -/675 -/645 -/645 -/645 -/675 -/669 -/663 -/669 -/663 -/654 -/675 -/684 -/648 -/657 -/654 -/663 -/687 -/672 -/687 -/681 -/687 -/681 -/675 -/675 -/690 -/681 -/690 -/687 -/651 -/675 -/675 -/678 -/675 792/678 792/678 -/675 -/681 -/672 -/681 -/675 -/675 -/675 -/672 -/690 -/693 -/678 1174/681 -/660 -/666 -/657 -/648 -/657 -/648 -/681 707/669 -/681 -/666 -/678 -/669 -/681 -/678 -/675 -/681 -/672 -/672 -/687 -/672 -/678 -/672 -/663 -/678 -/672 -/681 -/690 -/666 848/687 -/675 -/657 -/663 -/678 -/663 -/672 -/681 -/660 -/669 -/654 -/675 -/654 -/666 -/657 -/669 -/666 -/672 793/684 -/675 -/684 -/672 -/672 -/669 -/675 -/678 -/675 -/684 -/666 -/678 -/678 -/663 -/672 -/675 -/672 -/678 -/669 52/672 53/675 -/669 -/675 -/675 -/684 -/681 -/693 -/678 -/681 -/675 -/681 -/675 -/684 737/657 -/675 -/687 -/666 794/675 793/684 793/687 -/684 -/657 -/690 958/669 -/669 -/657 -/669 -/672 -/687 -/687 -/660 -/687 -/657 -/687 -/645 -/672 -/663 -/672 -/678 -/681 -/672 -/681 -/681 -/657 -/672 -/663 -/684 -/684 -/684 814/675 -/678 -/675 -/669 -/687 -/690 -/687 -/687 -/681 -/681 -/672 -/663 -/675 -/663 -/669 -/663 -/663 -/672 -/675 -/666 -/681 -/675 -/657 -/657 -/663 -/681 -/666 -/681 -/669 -/648 899/669 -/675 -/642 -/675 -/672 -/666 -/648 -/666 -/666 -/684 -/684 -/678 -/675 -/684 712/630 -/669 712/630 712/630 662/678 -/684 -/675 540/657 -/621 -/657 -/660 -/681 -/669 -/666 -/666 1057/681 -/621 -/675 -/666 -/684 -/669 -/684 -/663 -/675 -/660 -/648 -/684 -/657 -/675 -/639 -/681 -/681 -/678 977/651 -/675 -/684 -/684 -/690 -/690 -/684 -/666 -/681 -/666 -/681 -/681 -/669 -/651 -/669 -/678 -/687 -/651 -/678 -/684 -/687 -/678 -/672 -/681 -/669 -/669 -/669 -/675 -/675 -/687 -/666 -/687 -/666 -/681 -/669 -/669 -/669 -/675 -/669 -/675 -/672 -/672 -/690 -/669 -/660 -/666 -/678 -/687 -/681 -/681 -/684 -/675 -/669 -/669 -/675 -/687 -/666 -/681 -/669 -/681 -/669 -/681 -/672 -/675 -/624 -/639 -/660 -/684 -/684 42/693 -/669 -/675 -/684 -/675 864/675 -/678 -/672 -/672 -/687 -/675 -/687 -/687 790/666 -/687 -/687 -/687 -/687 -/657 -/678 -/675 -/663 -/666 -/660 -/666 -/654 -/675 -/654 -/672 -/669 -/666 -/672 -/642 -/663 -/657 -/663 -/651 -/687 -/687 -/672 -/687 -/651 -/666 -/690 -/651 -/651 -/687 -/651 -/657 -/663 -/687 -/672 -/654 -/684 -/666 -/681 911/627 -/663 -/687 -/627 -/663 -/663 -/678 -/681 -/681 -/690 -/681 -/681 -/684 -/663 -/678
2729	LLid=2729 orgDBsym=GCLC TranscriptId=ENST00000229416 chr=6 Location=53456347 Strand=-1 GeneLength=47370 nExons=16 UpstreamStart=0 UpstreamEnd=2999 Exon1Start=3000 Exon1End=3217 Intron1Start=3218 Intron1End=4267 Exon2Start=4268 Exon2End=4380 Intron2Start=4381 Intron2End=5430 CdsStart=3068 CdsEnd=5432 -/1071 -/1043 -/1075 487/1051 -/1063 -/1071 -/1067 1128/1083 -/1075 -/1079 -/1051 -/1075 1128/1083 -/1067 -/1063 -/1063 -/1063 -/1043 -/1071 869/1011 -/1023 -/1023 -/1035 -/1063 -/1047 -/1063 71/1055 -/1075 71/1055 -/1055 -/1051 -/1055 -/1055 -/1055 -/1059 796/1043 -/1055 328/1083 669/1035 605,1006/1083 -/1051 -/1075 -/1083 -/1039 -/1047 -/1063 -/1063 -/1055 -/1075 -/1075 -/1075 -/1051 -/1075 -/1059 -/1019 -/1019 -/1019 -/1059 -/1051 -/1043 -/1051 -/1043 1133/1031 339/1059 341/1071 -/1023 -/1035 -/1031 -/1043 -/1075 -/1055 -/1075 -/1067 -/1075 -/1067 -/1059 -/1059 231/1079 -/1067 -/1079 -/1075 -/1027 535/1059 -/1059 -/1063 -/1059 -/1063 -/1063 -/1059 -/1067 -/1055 -/1067 -/1059 -/1059 -/1059 -/1055 -/1079 -/1083 -/1063 -/1067 -/1039 -/1047 -/1035 -/1023 -/1035 -/1023 -/1067 -/1051 -/1067 -/1047 -/1063 -/1051 -/1067 -/1063 -/1059 -/1067 -/1055 -/1055 -/1075 -/1055 -/1063 -/1055 -/1043 -/1063 -/1055 -/1067 541,653,722,754,893,1133/1079 -/1047 -/1075 -/1059 -/1035 -/1043 -/1063 -/1043 946/1055 -/1067 -/1039 -/1051 -/1031 -/1059 -/1031 -/1047 -/1035 -/1051 -/1047 -/1055 -/1071 -/1059 -/1071 -/1055 -/1055 -/1051 -/1059 -/1063 -/1059 -/1071 -/1047 -/1063 -/1063 -/1043 -/1055 -/1059 -/1055 -/1063 -/1051 -/1055 -/1059 -/1051 -/1059 -/1059 -/1071 -/1067 -/1083 -/1063 -/1067 -/1059 -/1067 -/1059 -/1071 -/1035 -/1059 -/1075 -/1047 -/1059 -/1071 -/1075 -/1071 -/1035 -/1079 -/1051 -/1051 -/1035 245/1051 -/1055 -/1075 -/1075 -/1039 -/1075 -/1035 -/1075 -/1019 -/1055 -/1043 -/1055 -/1063 -/1067 -/1055 -/1067 -/1067 245/1035 -/1055 -/1043 -/1071 -/1071 -/1071 -/1059 -/1063 873/1059 434,1125/1051 -/1075 1128/1079 -/1075 -/1075 -/1067 -/1067 -/1055 -/1043 -/1059 -/1043 -/1051 -/1043 -/1043 -/1055 -/1059 -/1047 -/1067 -/1059 -/1035 -/1035 -/1043 -/1067 -/1047 12/1067 -/1051 -/1023 -/1051 -/1059 -/1015 -/1059 -/1055 -/1047 -/1023 -/1047 -/1047 -/1071 -/1071 -/1063 -/1059 -/1071 -/999 -/1051 -/999 -/999 -/1063 -/1071 -/1059 -/1035 -/987 -/1035 -/1039 147/1067 -/1051 -/1047 -/1047 -/1067 -/987 -/1059 -/1047 -/1071 -/1051 -/1071 -/1043 -/1059 -/1039 -/1023 -/1071 -/1035 42/1059 -/1011 -/1067 -/1067 -/1063 -/1027 1126/1059 -/1071 -/1071 -/1079 -/1079 -/1071 -/1047 -/1067 -/1047 -/1067 56/1067 -/1051 -/1027 253/1051 -/1063 -/1075 -/1027 -/1063 -/1071 -/1075 -/1063 -/1055 -/1067 -/1051 -/1051 -/1051 -/1059 -/1059 -/1075 -/1047 -/1075 -/1047 -/1067 -/1051 -/1051 1124/1051 -/1059 -/1051 -/1059 -/1055 -/1055 -/1079 -/1051 -/1039 -/1047 -/1063 -/1075 -/1067 -/1067 -/1071 -/1059 -/1051 -/1051 -/1059 -/1075 -/1047 -/1067 -/1051 -/1067 -/1051 -/1067 -/1055 -/1059 -/991 -/1011 -/1039 -/1071 -/1071 -/1083 -/1051 -/1059 923/1071 -/1059 -/1059 -/1063 -/1055 -/1055 -/1075 330/1059 -/1075 -/1075 -/1047 -/1075 -/1075 -/1075 -/1075 -/1035 -/1063 -/1059 -/1043 31/1047 335/1039 -/1047 -/1031 -/1059 -/1031 -/1055 -/1051 -/1047 30,119/1055 -/1015 -/1043 -/1035 -/1043 -/1027 -/1075 -/1075 -/1055 -/1075 -/1027 -/1047 -/1079 -/1027 -/1027 -/1075 -/1027 510/1035 -/1043 784/1075 -/1055 -/1031 -/1071 -/1047 133,581/1067 -/995 -/1043 1127/1075 -/995 -/1043 -/1043 -/1063 -/1067 -/1067 -/1079 -/1067 -/1067 -/1071 -/1043 -/1063
4800	LLid=4800 orgDBsym=NFYA TranscriptId=ENST00000322540 chr=6 Location=41087601 Strand=1 GeneLength=25990 nExons=10 UpstreamStart=0 UpstreamEnd=2999 Exon1Start=3000 Exon1End=3077 Intron1Start=3078 Intron1End=4127 Exon2Start=4128 Exon2End=4263 Intron2Start=4264 Intron2End=5313 CdsStart=4189 CdsEnd=5315 -/1154 -/1140 -/1156 -/1144 -/1150 463/1154 590,631,836,907/1152 -/1160 -/1156 -/1158 -/1144 -/1156 -/1160 -/1152 78/1150 -/1150 862/1150 21/1140 -/1154 -/1124 -/1130 -/1130 -/1136 -/1150 -/1142 -/1150 -/1146 -/1156 -/1146 -/1146 -/1144 1029/1146 -/1146 -/1146 -/1148 -/1140 827/1146 -/1160 -/1136 757/1160 -/1144 -/1156 295,803/1160 -/1138 463/1142 468/1150 -/1150 -/1146 573/1156 573/1156 -/1156 -/1144 573/1156 -/1148 -/1128 -/1128 -/1128 -/1148 -/1144 -/1140 -/1144 -/1140 -/1134 -/1148 -/1154 -/1130 -/1136 587/1134 -/1140 -/1156 -/1146 -/1156 -/1152 -/1156 943/1152 -/1148 -/1148 -/1158 -/1152 -/1158 445/1156 -/1132 469,583/1148 176,583/1148 -/1150 176/1148 -/1150 -/1150 -/1148 -/1152 -/1146 -/1152 -/1148 -/1148 -/1148 -/1146 -/1158 80/1160 1036/1150 -/1152 -/1138 -/1142 -/1136 -/1130 -/1136 -/1130 -/1152 -/1144 -/1152 -/1142 1036,1145/1150 -/1144 -/1152 -/1150 -/1148 -/1152 -/1146 -/1146 -/1156 -/1146 -/1150 -/1146 -/1140 -/1150 -/1146 -/1152 580/1158 563/1142 686/1156 -/1148 -/1136 -/1140 -/1150 -/1140 -/1146 -/1152 -/1138 -/1144 -/1134 -/1148 -/1134 -/1142 53/1136 -/1144 -/1142 -/1146 -/1154 -/1148 -/1154 -/1146 -/1146 -/1144 -/1148 -/1150 -/1148 433/1154 -/1142 432/1150 -/1150 -/1140 1033,1128/1146 -/1148 -/1146 -/1150 -/1144 -/1146 -/1148 -/1144 -/1148 547/1148 -/1154 -/1152 80/1160 -/1150 -/1152 -/1148 -/1152 -/1148 -/1154 -/1136 431/1148 -/1156 -/1142 -/1148 -/1154 -/1156 685/1154 -/1136 -/1158 -/1144 -/1144 -/1136 -/1144 -/1146 -/1156 -/1156 -/1138 -/1156 -/1136 -/1156 -/1128 -/1146 1034,1124/1140 -/1146 -/1150 354,859/1152 353,857/1146 355/1152 -/1152 -/1136 -/1146 -/1140 -/1154 433/1154 959/1154 -/1148 -/1150 -/1148 -/1144 -/1156 -/1158 434/1156 -/1156 -/1152 -/1152 1078/1146 -/1140 -/1148 -/1140 -/1144 -/1140 -/1140 -/1146 -/1148 -/1142 572/1152 -/1148 913/1136 -/1136 -/1140 354/1152 -/1142 -/1152 -/1144 313/1130 -/1144 -/1148 -/1126 430/1148 -/1146 237/1142 -/1130 -/1142 -/1142 -/1154 794/1154 -/1150 -/1148 -/1154 -/1118 -/1144 -/1118 -/1118 -/1150 -/1154 -/1148 -/1136 -/1112 -/1136 -/1138 -/1152 -/1144 -/1142 -/1142 -/1152 -/1112 -/1148 -/1142 -/1154 548/1144 -/1154 -/1140 -/1148 -/1138 -/1130 -/1154 -/1136 -/1148 -/1124 -/1152 -/1152 -/1150 -/1132 -/1148 -/1154 -/1154 21/1158 -/1158 -/1154 -/1142 -/1152 -/1142 -/1152 -/1152 -/1144 -/1132 -/1144 -/1150 -/1156 -/1132 445/1150 -/1154 -/1156 -/1150 -/1146 -/1152 -/1144 -/1144 -/1144 -/1148 -/1148 -/1156 -/1142 -/1156 -/1142 -/1152 -/1144 -/1144 -/1144 -/1148 -/1144 -/1148 -/1146 -/1146 -/1158 -/1144 -/1138 -/1142 -/1150 -/1156 -/1152 -/1152 -/1154 -/1148 -/1144 -/1144 -/1148 -/1156 -/1142 -/1152 -/1144 -/1152 -/1144 -/1152 -/1146 -/1148 -/1114 -/1124 -/1138 -/1154 -/1154 -/1160 -/1144 -/1148 926/1154 -/1148 -/1148 -/1150 -/1146 -/1146 -/1156 -/1148 -/1156 -/1156 -/1142 -/1156 -/1156 -/1156 -/1156 -/1136 -/1150 -/1148 -/1140 -/1142 -/1138 -/1142 -/1134 -/1148 -/1134 -/1146 1034,1143/1144 -/1142 -/1146 -/1126 -/1140 168/1136 -/1140 455/1132 684/1156 -/1156 -/1146 -/1156 -/1132 -/1142 685/1158 -/1132 -/1132 -/1156 -/1132 -/1136 -/1140 -/1156 -/1146 -/1134 -/1154 -/1142 -/1152 -/1116 -/1140 -/1156 -/1116 -/1140 -/1140 -/1150 -/1152 -/1152 -/1158 -/1152 -/1152 -/1154 -/1140 -/1150
90529	LLid=90529 orgDBsym=- TranscriptId=ENST00000337248 chr=1 Location=24092755 Strand=-1 GeneLength=58098 nExons=9 UpstreamStart=0 UpstreamEnd=2999 Exon1Start=3000 Exon1End=3186 Intron1Start=3187 Intron1End=4236 Exon2Start=4237 Exon2End=4375 Intron2Start=4376 Intron2End=5425 CdsStart=4306 CdsEnd=5427 -/1124 -/1117 -/1125 -/1119 -/1122 -/1124 -/1123 -/1127 -/1125 -/1126 -/1119 -/1125 -/1127 -/1123 -/1122 -/1122 -/1122 -/1117 -/1124 999/1109 -/1112 -/1112 -/1115 -/1122 -/1118 -/1122 -/1120 -/1125 -/1120 -/1120 -/1119 -/1120 -/1120 -/1120 -/1121 -/1117 -/1120 -/1127 -/1115 -/1127 -/1119 -/1125 327/1127 -/1116 -/1118 -/1122 -/1122 -/1120 -/1125 -/1125 382/1125 -/1119 -/1125 -/1121 -/1111 -/1111 -/1111 -/1121 -/1119 -/1117 -/1119 -/1117 -/1114 -/1121 -/1124 -/1112 -/1115 -/1114 -/1117 382/1125 -/1120 -/1125 -/1123 326/1125 -/1123 882/1121 -/1121 -/1126 -/1123 -/1126 -/1125 -/1113 -/1121 -/1121 117/1122 411/1121 -/1122 -/1122 919/1121 -/1123 -/1120 -/1123 -/1121 -/1121 -/1121 -/1120 -/1126 -/1127 -/1122 -/1123 -/1116 -/1118 -/1115 -/1112 1005/1115 -/1112 -/1123 -/1119 601,815/1123 -/1118 -/1122 -/1119 -/1123 -/1122 -/1121 -/1123 -/1120 -/1120 -/1125 -/1120 -/1122 -/1120 -/1117 600/1122 -/1120 -/1123 -/1126 -/1118 -/1125 -/1121 -/1115 -/1117 -/1122 -/1117 -/1120 -/1123 -/1116 -/1119 -/1114 -/1121 -/1114 -/1118 -/1115 -/1119 -/1118 -/1120 -/1124 -/1121 -/1124 -/1120 -/1120 -/1119 -/1121 -/1122 -/1121 -/1124 -/1118 -/1122 1081/1122 -/1117 -/1120 -/1121 -/1120 -/1122 -/1119 -/1120 -/1121 -/1119 -/1121 -/1121 -/1124 -/1123 -/1127 -/1122 -/1123 -/1121 -/1123 600,814/1121 -/1124 39/1115 491/1121 -/1125 -/1118 -/1121 -/1124 -/1125 -/1124 597/1115 -/1126 -/1119 -/1119 -/1115 -/1119 -/1120 382/1125 382/1125 -/1116 382/1125 -/1115 382/1125 -/1111 -/1120 -/1117 -/1120 -/1122 -/1123 -/1120 -/1123 -/1123 876,910/1115 -/1120 -/1117 -/1124 -/1124 -/1124 -/1121 -/1122 -/1121 -/1119 -/1125 -/1126 -/1125 382/1125 -/1123 982/1123 1000/1120 -/1117 -/1121 -/1117 -/1119 -/1117 1062/1117 -/1120 -/1121 598,610,812/1118 -/1123 -/1121 -/1115 -/1115 -/1117 -/1123 -/1118 -/1123 -/1119 -/1112 -/1119 -/1121 -/1110 -/1121 -/1120 -/1118 -/1112 -/1118 1078/1118 -/1124 -/1124 -/1122 -/1121 -/1124 -/1106 -/1119 -/1106 -/1106 -/1122 -/1124 -/1121 -/1115 -/1103 -/1115 -/1116 -/1123 -/1119 -/1118 -/1118 33/1123 -/1103 -/1121 -/1118 -/1124 -/1119 -/1124 -/1117 -/1121 -/1116 -/1112 -/1124 -/1115 -/1121 -/1109 -/1123 -/1123 -/1122 -/1113 -/1121 -/1124 -/1124 -/1126 -/1126 -/1124 -/1118 -/1123 -/1118 -/1123 -/1123 408/1119 -/1113 1038/1119 -/1122 -/1125 -/1113 -/1122 -/1124 -/1125 -/1122 -/1120 -/1123 -/1119 -/1119 -/1119 -/1121 -/1121 -/1125 -/1118 -/1125 -/1118 1068/1123 -/1119 -/1119 -/1119 -/1121 -/1119 1039/1121 -/1120 -/1120 -/1126 -/1119 573/1116 -/1118 -/1122 -/1125 -/1123 -/1123 -/1124 898,916/1121 -/1119 -/1119 -/1121 382/1125 -/1118 -/1123 -/1119 -/1123 653/1119 -/1123 -/1120 -/1121 -/1104 -/1109 -/1116 -/1124 -/1124 40/1127 -/1119 -/1121 -/1124 736/1121 -/1121 -/1122 -/1120 -/1120 -/1125 -/1121 -/1125 -/1125 -/1118 -/1125 -/1125 -/1125 1043/1125 -/1115 -/1122 -/1121 -/1117 176,877/1118 877/1116 -/1118 -/1114 -/1121 -/1114 -/1120 340/1119 -/1118 897/1120 -/1110 -/1117 -/1115 812/1117 -/1113 603,612/1125 -/1125 -/1120 -/1125 -/1113 1006/1118 -/1126 -/1113 -/1113 -/1125 -/1113 -/1115 -/1117 -/1125 912/1120 -/1114 -/1124 -/1118 -/1123 -/1105 -/1117 -/1125 -/1105 812/1117 -/1117 623/1122 36/1123 36/1123 -/1126 -/1123 -/1123 -/1124 -/1117 -/1122
57185	LLid=57185 orgDBsym=- TranscriptId=ENST00000003912 chr=1 Location=24097206 Strand=1 GeneLength=49638 nExons=12 UpstreamStart=0 UpstreamEnd=2999 Exon1Start=3000 Exon1End=3109 Intron1Start=3110 Intron1End=4159 Exon2Start=4160 Exon2End=4160 Intron2Start=4161 Intron2End=4162 CdsStart=3000 CdsEnd=4164 -/1020 -/999 -/1023 -/1005 -/1014 -/1020 -/1017 -/1029 -/1023 877,1136/1026 -/1005 -/1023 -/1029 -/1017 -/1014 -/1014 238/1014 -/999 -/1020 -/975 -/984 -/984 -/993 -/1014 -/1002 -/1014 -/1008 -/1023 -/1008 -/1008 -/1005 1053/1008 -/1008 -/1008 -/1011 -/999 -/1008 -/1029 595/993 -/1029 1029/1005 -/1023 -/1029 -/996 -/1002 -/1014 756/1014 -/1008 -/1023 -/1023 -/1023 -/1005 -/1023 -/1011 -/981 -/981 -/981 -/1011 1115/1005 -/999 -/1005 -/999 -/990 -/1011 -/1020 -/984 -/993 -/990 -/999 -/1023 -/1008 539/1023 -/1017 -/1023 -/1017 -/1011 -/1011 -/1026 -/1017 -/1026 -/1023 -/987 -/1011 -/1011 -/1014 -/1011 -/1014 534/1014 -/1011 -/1017 -/1008 -/1017 -/1011 -/1011 -/1011 532/1008 796/1026 908/1029 -/1014 -/1017 -/996 -/1002 -/993 -/984 -/993 -/984 -/1017 1097/1005 -/1017 -/1002 -/1014 -/1005 -/1017 -/1014 -/1011 576/1017 -/1008 -/1008 -/1023 -/1008 -/1014 -/1008 133/999 -/1014 -/1008 -/1017 -/1026 -/1002 -/1023 -/1011 -/993 -/999 -/1014 -/999 -/1008 -/1017 -/996 -/1005 -/990 -/1011 -/990 -/1002 -/993 -/1005 1115/1002 -/1008 535/1020 -/1011 -/1020 -/1008 -/1008 -/1005 -/1011 -/1014 876/1011 -/1020 -/1002 -/1014 -/1014 -/999 -/1008 -/1011 -/1008 -/1014 -/1005 242/1008 -/1011 -/1005 -/1011 -/1011 -/1020 -/1017 908/1029 -/1014 -/1017 -/1011 674/1017 -/1011 -/1020 -/993 -/1011 -/1023 -/1002 -/1011 535/1020 536/1023 -/1020 1030/993 -/1026 834/1005 834/1005 -/993 -/1005 616/1008 -/1023 -/1023 -/996 -/1023 -/993 -/1023 -/981 -/1008 -/999 -/1008 -/1014 -/1017 -/1008 -/1017 -/1017 -/993 -/1008 -/999 -/1020 -/1020 -/1020 -/1011 -/1014 -/1011 -/1005 -/1023 -/1026 -/1023 -/1023 -/1017 -/1017 -/1008 -/999 -/1011 -/999 -/1005 -/999 -/999 -/1008 -/1011 -/1002 -/1017 -/1011 -/993 -/993 -/999 -/1017 -/1002 -/1017 -/1005 -/984 -/1005 -/1011 -/978 -/1011 -/1008 -/1002 -/984 -/1002 -/1002 -/1020 -/1020 -/1014 -/1011 -/1020 -/966 -/1005 -/966 -/966 -/1014 -/1020 -/1011 -/993 -/957 -/993 -/996 -/1017 412/1005 -/1002 -/1002 -/1017 -/957 -/1011 -/1002 418/1020 -/1005 -/1020 -/999 -/1011 132/996 -/984 -/1020 -/993 -/1011 -/975 -/1017 -/1017 -/1014 -/987 -/1011 -/1020 -/1020 -/1026 -/1026 -/1020 -/1002 -/1017 1165/1002 -/1017 -/1017 -/1005 566/987 -/1005 -/1014 -/1023 -/987 -/1014 -/1020 -/1023 577/1014 -/1008 -/1017 -/1005 -/1005 -/1005 645/1011 -/1011 -/1023 -/1002 -/1023 976/1002 -/1017 -/1005 -/1005 -/1005 -/1011 -/1005 -/1011 614/1008 102/1008 -/1026 -/1005 -/996 -/1002 -/1014 -/1023 -/1017 -/1017 132/1020 -/1011 -/1005 -/1005 -/1011 -/1023 -/1002 -/1017 -/1005 -/1017 -/1005 -/1017 648/1008 -/1011 -/960 247/975 -/996 776/1020 -/1020 -/1029 -/1005 -/1011 894/1020 -/1011 -/1011 534/1014 -/1008 -/1008 -/1023 -/1011 -/1023 -/1023 532/1002 -/1023 -/1023 -/1023 -/1023 -/993 -/1014 -/1011 1141/999 -/1002 -/996 -/1002 -/990 -/1011 -/990 -/1008 -/1005 -/1002 -/1008 -/978 -/999 -/993 -/999 -/987 1036/1023 -/1023 -/1008 -/1023 566/987 -/1002 1036/1026 566/987 566/987 -/1023 566/987 131/993 -/999 -/1023 -/1008 -/990 -/1020 -/1002 -/1017 -/963 -/999 -/1023 -/963 -/999 710/999 -/1014 -/1017 -/1017 -/1026 -/1017 -/1017 -/1020 -/999 -/1014
81887	LLid=81887 orgDBsym=- TranscriptId=ENST00000312391 chr=X Location=63621437 Strand=-1 GeneLength=22184 nExons=12 UpstreamStart=0 UpstreamEnd=2999 Exon1Start=3000 Exon1End=3286 Intron1Start=3287 Intron1End=4030 Exon2Start=4031 Exon2End=4156 Intron2Start=4157 Intron2End=5135 CdsStart=3000 CdsEnd=5137 -/739 -/725 -/741 -/729 -/735 -/739 -/737 -/745 -/741 -/743 627/729 -/741 -/745 -/737 -/735 -/735 -/735 -/725 -/739 -/709 -/715 -/715 -/721 -/735 -/727 -/735 -/731 -/741 -/731 -/731 -/729 -/731 -/731 -/731 -/733 -/725 -/731 -/745 -/721 1019/745 -/729 -/741 -/745 -/723 -/727 -/735 -/735 812/731 -/741 -/741 -/741 -/729 -/741 566/733 -/713 -/713 635/713 -/733 -/729 939/725 -/729 -/725 -/719 -/733 -/739 -/715 -/721 -/719 -/725 -/741 -/731 -/741 -/737 -/741 -/737 -/733 -/733 -/743 834/737 -/743 -/741 -/717 -/733 -/733 -/735 -/733 -/735 -/735 -/733 -/737 -/731 -/737 -/733 -/733 -/733 615/731 773/743 -/745 -/735 -/737 -/723 -/727 -/721 933/715 -/721 -/715 -/737 -/729 -/737 -/727 897/735 -/729 -/737 -/735 -/733 -/737 -/731 -/731 -/741 -/731 -/735 -/731 -/725 -/735 -/731 -/737 -/743 -/727 -/741 652/733 -/721 -/725 -/735 -/725 -/731 -/737 -/723 -/729 936/719 -/733 -/719 -/727 -/721 -/729 -/727 -/731 -/739 -/733 -/739 -/731 -/731 -/729 -/733 -/735 -/733 -/739 -/727 -/735 -/735 -/725 898/731 -/733 -/731 -/735 -/729 -/731 -/733 -/729 -/733 735,833/733 -/739 -/737 -/745 -/735 -/737 -/733 -/737 -/733 -/739 -/721 -/733 -/741 -/727 -/733 -/739 -/741 -/739 -/721 -/743 -/729 -/729 -/721 -/729 -/731 -/741 -/741 -/723 -/741 -/721 -/741 -/713 -/731 894,947/725 -/731 -/735 -/737 -/731 -/737 -/737 -/721 -/731 1017/725 -/739 -/739 -/739 -/733 -/735 -/733 -/729 -/741 -/743 -/741 -/741 -/737 -/737 -/731 -/725 866/733 -/725 -/729 -/725 -/725 -/731 -/733 -/727 -/737 -/733 -/721 -/721 -/725 -/737 -/727 -/737 -/729 -/715 -/729 -/733 934/711 -/733 -/731 -/727 -/715 -/727 -/727 -/739 -/739 -/735 -/733 -/739 -/703 -/729 -/703 -/703 -/735 -/739 637/733 -/721 -/697 -/721 -/723 -/737 -/729 -/727 -/727 -/737 -/697 -/733 -/727 -/739 834/729 -/739 -/725 851/733 -/723 -/715 -/739 -/721 -/733 -/709 -/737 -/737 -/735 -/717 -/733 -/739 -/739 -/743 -/743 -/739 -/727 -/737 -/727 737,835/737 -/737 -/729 -/717 -/729 -/735 -/741 -/717 -/735 -/739 -/741 -/735 -/731 -/737 -/729 -/729 -/729 -/733 -/733 -/741 -/727 -/741 -/727 -/737 -/729 -/729 -/729 -/733 -/729 -/733 -/731 -/731 816/743 -/729 -/723 -/727 -/735 -/741 -/737 637/737 -/739 -/733 -/729 -/729 -/733 -/741 -/727 -/737 -/729 -/737 -/729 -/737 -/731 -/733 -/699 -/709 -/723 -/739 -/739 -/745 -/729 -/733 -/739 -/733 -/733 -/735 -/731 -/731 -/741 -/733 567/741 -/741 -/727 -/741 1058/741 -/741 -/741 -/721 -/735 -/733 -/725 -/727 -/723 -/727 -/719 -/733 -/719 -/731 -/729 -/727 -/731 -/711 -/725 -/721 -/725 -/717 -/741 -/741 -/731 -/741 -/717 -/727 -/743 -/717 -/717 -/741 -/717 -/721 -/725 -/741 -/731 -/719 -/739 -/727 -/737 -/701 -/725 -/741 -/701 -/725 -/725 -/735 -/737 -/737 -/743 -/737 -/737 -/739 -/725 -/735
22875	LLid=22875 orgDBsym=ENPP4 TranscriptId=ENST00000321037 chr=6 Location=46144748 Strand=1 GeneLength=16367 nExons=4 UpstreamStart=0 UpstreamEnd=2999 Exon1Start=3000 Exon1End=3014 Intron1Start=3015 Intron1End=4064 Exon2Start=4065 Exon2End=4923 Intron2Start=4924 Intron2End=5565 CdsStart=4098 CdsEnd=5567 -/1186 -/1179 -/1187 -/1181 -/1184 -/1186 882/1185 -/1189 -/1187 -/1188 -/1181 -/1187 -/1189 -/1185 -/1184 -/1184 -/1184 -/1179 -/1186 -/1171 -/1174 -/1174 -/1177 -/1184 -/1180 -/1184 -/1182 -/1187 -/1182 -/1182 -/1181 -/1182 138/1182 -/1182 -/1183 -/1179 -/1182 -/1189 -/1177 865,1022,1152/1189 -/1181 -/1187 237,1083,1180/1189 531/1178 -/1180 -/1184 -/1184 -/1182 -/1187 -/1187 -/1187 -/1181 -/1187 -/1183 -/1173 -/1173 -/1173 -/1183 -/1181 1133/1179 -/1181 -/1179 -/1176 -/1183 -/1186 -/1174 -/1177 -/1176 -/1179 -/1187 -/1182 -/1187 -/1185 -/1187 -/1185 -/1183 -/1183 -/1188 -/1185 -/1188 -/1187 -/1175 -/1183 -/1183 -/1184 -/1183 -/1184 -/1184 -/1183 -/1185 -/1182 -/1185 -/1183 -/1183 -/1183 -/1182 -/1188 -/1189 -/1184 -/1185 -/1178 -/1180 -/1177 -/1174 -/1177 358/1174 -/1185 -/1181 672/1185 -/1180 682/1184 -/1181 -/1185 -/1184 -/1183 -/1185 -/1182 -/1182 -/1187 -/1182 -/1184 -/1182 -/1179 958/1184 -/1182 -/1185 1005,1155/1188 -/1180 -/1187 -/1183 -/1177 -/1179 -/1184 -/1179 -/1182 324/1185 -/1178 -/1181 1105/1176 -/1183 -/1176 -/1180 -/1177 -/1181 -/1180 -/1182 -/1186 324/1183 -/1186 -/1182 -/1182 -/1181 324/1183 -/1184 -/1183 -/1186 -/1180 -/1184 -/1184 -/1179 679/1182 -/1183 548/1182 -/1184 -/1181 -/1182 -/1183 -/1181 493/1183 -/1183 -/1186 -/1185 -/1189 -/1184 -/1185 -/1183 56/1185 -/1183 836/1186 -/1177 -/1183 -/1187 -/1180 -/1183 -/1186 -/1187 -/1186 -/1177 -/1188 -/1181 -/1181 -/1177 -/1181 180,196/1182 -/1187 -/1187 -/1178 -/1187 -/1177 -/1187 9/1173 -/1182 680/1179 -/1182 -/1184 -/1185 -/1182 -/1185 -/1185 -/1177 -/1182 -/1179 -/1186 -/1186 -/1186 -/1183 -/1184 -/1183 -/1181 -/1187 -/1188 -/1187 -/1187 -/1185 612/1185 -/1182 -/1179 -/1183 -/1179 -/1181 -/1179 -/1179 -/1182 671/1183 -/1180 -/1185 -/1183 -/1177 -/1177 -/1179 -/1185 758/1180 -/1185 -/1181 -/1174 -/1181 -/1183 1044/1172 -/1183 -/1182 -/1180 -/1174 -/1180 -/1180 105/1186 -/1186 -/1184 -/1183 -/1186 -/1168 -/1181 -/1168 -/1168 -/1184 -/1186 -/1183 -/1177 -/1165 -/1177 -/1178 -/1185 -/1181 -/1180 -/1180 -/1185 -/1165 -/1183 -/1180 -/1186 -/1181 -/1186 -/1179 -/1183 -/1178 -/1174 -/1186 -/1177 -/1183 -/1171 -/1185 -/1185 -/1184 -/1175 -/1183 -/1186 -/1186 -/1188 -/1188 -/1186 -/1180 -/1185 370/1180 -/1185 -/1185 -/1181 -/1175 -/1181 -/1184 -/1187 -/1175 -/1184 -/1186 -/1187 -/1184 -/1182 -/1185 -/1181 -/1181 -/1181 -/1183 -/1183 -/1187 -/1180 -/1187 -/1180 -/1185 322/1181 -/1181 -/1181 171,323/1183 -/1181 -/1183 -/1182 -/1182 -/1188 -/1181 -/1178 -/1180 -/1184 -/1187 -/1185 24/1185 -/1186 -/1183 -/1181 -/1181 -/1183 -/1187 -/1180 -/1185 -/1181 -/1185 -/1181 -/1185 -/1182 -/1183 -/1166 -/1171 -/1178 -/1186 -/1186 -/1189 -/1181 -/1183 -/1186 -/1183 -/1183 -/1184 -/1182 -/1182 -/1187 -/1183 -/1187 -/1187 -/1180 -/1187 -/1187 -/1187 -/1187 -/1177 -/1184 -/1183 -/1179 181,497/1180 179/1178 -/1180 -/1176 -/1183 -/1176 -/1182 136,680/1181 -/1180 265/1182 -/1172 -/1179 -/1177 -/1179 -/1175 801/1187 -/1187 -/1182 1151/1187 -/1175 -/1180 803/1188 -/1175 -/1175 -/1187 -/1175 -/1177 940/1179 -/1187 -/1182 368/1176 -/1186 -/1180 -/1185 -/1167 -/1179 -/1187 -/1167 -/1179 -/1179 713/1184 -/1185 -/1185 -/1188 -/1185 835/1185 836/1186 -/1179 -/1184
6405	LLid=6405 orgDBsym=SEMA3F TranscriptId=ENST00000002829 chr=3 Location=50151860 Strand=1 GeneLength=33660 nExons=19 UpstreamStart=0 UpstreamEnd=2999 Exon1Start=3000 Exon1End=3149 Intron1Start=3150 Intron1End=4199 Exon2Start=4200 Exon2End=4359 Intron2Start=4360 Intron2End=5409 CdsStart=4248 CdsEnd=5411 -/997 -/969 -/1001 -/977 -/989 -/997 -/993 -/1009 -/1001 -/1005 -/977 -/1001 -/1009 -/993 -/989 277/989 -/989 -/969 -/997 -/937 -/949 -/949 -/961 -/989 -/973 -/989 -/981 -/1001 -/981 -/981 -/977 -/981 -/981 -/981 -/985 -/969 -/981 -/1009 -/961 355,460,819,831,859,965/1009 -/977 -/1001 -/1009 -/965 -/973 -/989 -/989 -/981 -/1001 -/1001 -/1001 -/977 -/1001 -/985 -/945 -/945 -/945 -/985 -/977 -/969 -/977 -/969 -/957 -/985 -/997 -/949 -/961 -/957 -/969 -/1001 -/981 -/1001 -/993 -/1001 -/993 -/985 -/985 -/1005 -/993 -/1005 -/1001 -/953 -/985 -/985 -/989 -/985 -/989 -/989 -/985 -/993 -/981 -/993 -/985 -/985 -/985 -/981 -/1005 -/1009 -/989 -/993 -/965 -/973 -/961 -/949 -/961 780/949 -/993 -/977 -/993 -/973 -/989 -/977 -/993 -/989 204,601,652/985 -/993 -/981 -/981 -/1001 -/981 -/989 -/981 -/969 166/989 -/981 -/993 693/1005 -/973 -/1001 -/985 -/961 -/969 -/989 -/969 -/981 -/993 -/965 -/977 -/957 -/985 -/957 -/973 -/961 -/977 -/973 -/981 -/997 -/985 -/997 -/981 -/981 958/977 -/985 -/989 -/985 -/997 -/973 -/989 -/989 -/969 -/981 -/985 -/981 -/989 -/977 -/981 1144/985 -/977 -/985 -/985 -/997 590/993 -/1009 -/989 -/993 -/985 -/993 -/985 -/997 -/961 -/985 -/1001 -/973 -/985 -/997 -/1001 -/997 163/961 -/1005 -/977 -/977 -/961 -/977 -/981 -/1001 -/1001 -/965 -/1001 -/961 -/1001 -/945 -/981 -/969 -/981 590/989 -/993 -/981 -/993 -/993 -/961 -/981 -/969 -/997 -/997 -/997 -/985 590/989 -/985 -/977 -/1001 -/1005 -/1001 -/1001 -/993 -/993 -/981 340/969 -/985 -/969 -/977 -/969 -/969 -/981 166/985 -/973 -/993 -/985 -/961 -/961 -/969 -/993 -/973 -/993 -/977 -/949 -/977 -/985 -/941 -/985 -/981 -/973 187/949 -/973 -/973 -/997 -/997 -/989 -/985 -/997 -/925 -/977 -/925 -/925 -/989 -/997 -/985 -/961 -/913 -/961 -/965 -/993 -/977 -/973 -/973 -/993 -/913 -/985 -/973 -/997 -/977 -/997 -/969 -/985 -/965 -/949 -/997 -/961 -/985 -/937 -/993 -/993 -/989 -/953 212/985 -/997 -/997 -/1005 -/1005 1056/997 -/973 -/993 -/973 -/993 -/993 -/977 -/953 -/977 -/989 -/1001 -/953 -/989 -/997 -/1001 -/989 -/981 -/993 -/977 -/977 -/977 -/985 958/985 -/1001 -/973 -/1001 -/973 -/993 -/977 -/977 -/977 -/985 -/977 -/985 -/981 -/981 -/1005 -/977 -/965 -/973 -/989 -/1001 614/993 -/993 -/997 -/985 -/977 -/977 -/985 -/1001 -/973 -/993 -/977 -/993 -/977 -/993 -/981 -/985 -/917 -/937 -/965 -/997 -/997 252,846/1009 -/977 -/985 -/997 -/985 -/985 -/989 -/981 -/981 -/1001 -/985 -/1001 -/1001 -/973 -/1001 -/1001 -/1001 -/1001 -/961 -/989 -/985 -/969 -/973 -/965 -/973 -/957 -/985 585/957 -/981 -/977 -/973 -/981 -/941 -/969 -/961 -/969 -/953 -/1001 -/1001 -/981 830/1001 -/953 -/973 -/1005 -/953 -/953 -/1001 -/953 -/961 -/969 -/1001 589/981 -/957 -/997 -/973 -/993 -/921 -/969 -/1001 -/921 -/969 -/969 885/989 -/993 -/993 -/1005 -/993 -/993 -/997 -/969 -/989
1080	LLid=1080 orgDBsym=CFTR TranscriptId=ENST00000003084 chr=7 Location=116674520 Strand=1 GeneLength=188699 nExons=27 UpstreamStart=0 UpstreamEnd=2999 Exon1Start=3000 Exon1End=3184 Intron1Start=3185 Intron1End=4234 Exon2Start=4235 Exon2End=4346 Intron2Start=4347 Intron2End=5396 CdsStart=3091 CdsEnd=5398 -/1078 -/1057 -/1081 -/1063 -/1072 -/1078 -/1075 -/1087 -/1081 209/1084 -/1063 -/1081 -/1087 -/1075 -/1072 -/1072 -/1072 -/1057 -/1078 -/1033 -/1042 -/1042 -/1051 -/1072 -/1060 -/1072 -/1066 -/1081 -/1066 989/1066 -/1063 1082/1066 -/1066 -/1066 -/1069 -/1057 -/1066 -/1087 -/1051 -/1087 -/1063 -/1081 12,37/1087 -/1054 -/1060 -/1072 -/1072 -/1066 -/1081 -/1081 -/1081 -/1063 -/1081 -/1069 -/1039 -/1039 -/1039 -/1069 -/1063 -/1057 -/1063 -/1057 -/1048 -/1069 -/1078 -/1042 -/1051 -/1048 -/1057 -/1081 -/1066 112,500/1081 -/1075 -/1081 -/1075 484/1069 -/1069 -/1084 -/1075 -/1084 -/1081 2/1045 -/1069 -/1069 83/1072 -/1069 1,83/1072 1/1072 -/1069 -/1075 -/1066 -/1075 -/1069 -/1069 -/1069 -/1066 -/1084 -/1087 -/1072 -/1075 276/1054 -/1060 -/1051 -/1042 -/1051 -/1042 -/1075 967,985/1063 -/1075 -/1060 -/1072 -/1063 -/1075 83/1072 -/1069 -/1075 9/1066 -/1066 -/1081 -/1066 -/1072 -/1066 -/1057 -/1072 -/1066 -/1075 -/1084 -/1060 -/1081 327/1069 -/1051 -/1057 -/1072 -/1057 -/1066 225/1075 -/1054 223/1063 7/1048 -/1069 -/1048 -/1060 -/1051 -/1063 -/1060 -/1066 2/1078 -/1069 -/1078 9/1066 -/1066 -/1063 -/1069 1013/1072 -/1069 -/1078 -/1060 -/1072 -/1072 -/1057 -/1066 -/1069 -/1066 -/1072 -/1063 -/1066 318,1179/1069 -/1063 -/1069 -/1069 -/1078 -/1075 -/1087 -/1072 -/1075 -/1069 -/1075 -/1069 -/1078 -/1051 -/1069 -/1081 -/1060 -/1069 2/1078 3/1081 -/1078 -/1051 -/1084 -/1063 -/1063 -/1051 -/1063 -/1066 -/1081 -/1081 -/1054 -/1081 -/1051 -/1081 -/1039 -/1066 -/1057 -/1066 -/1072 -/1075 -/1066 -/1075 -/1075 -/1051 -/1066 -/1057 -/1078 -/1078 -/1078 -/1069 -/1072 -/1069 -/1063 96/1081 -/1084 -/1081 -/1081 -/1075 -/1075 -/1066 -/1057 136/1069 -/1057 218/1063 -/1057 -/1057 -/1066 -/1069 698/1060 -/1075 -/1069 -/1051 -/1051 -/1057 -/1075 -/1060 -/1075 -/1063 5/1042 -/1063 -/1069 -/1036 -/1069 -/1066 -/1060 -/1042 991/1060 -/1060 -/1078 967/1078 -/1072 -/1069 -/1078 -/1024 -/1063 -/1024 -/1024 8/1072 -/1078 -/1069 -/1051 -/1015 -/1051 -/1054 -/1075 -/1063 -/1060 -/1060 -/1075 -/1015 -/1069 -/1060 -/1078 -/1063 734/1078 -/1057 -/1069 -/1054 -/1042 -/1078 -/1051 -/1069 -/1033 -/1075 -/1075 -/1072 -/1045 -/1069 -/1078 -/1078 -/1084 -/1084 -/1078 -/1060 -/1075 -/1060 -/1075 -/1075 -/1063 -/1045 -/1063 -/1072 -/1081 -/1045 -/1072 -/1078 -/1081 -/1072 -/1066 -/1075 116/1063 -/1063 -/1063 -/1069 -/1069 -/1081 -/1060 1013/1081 -/1060 -/1075 -/1063 -/1063 -/1063 -/1069 -/1063 224/1069 -/1066 -/1066 -/1084 -/1063 -/1054 -/1060 -/1072 -/1081 -/1075 -/1075 -/1078 -/1069 -/1063 -/1063 -/1069 -/1081 -/1060 -/1075 -/1063 -/1075 -/1063 -/1075 -/1066 -/1069 -/1018 -/1033 -/1054 -/1078 -/1078 -/1087 -/1063 -/1069 -/1078 251/1069 -/1069 -/1072 -/1066 -/1066 -/1081 -/1069 -/1081 -/1081 -/1060 -/1081 -/1081 96/1081 -/1081 -/1051 -/1072 -/1069 644/1057 -/1060 -/1054 -/1060 -/1048 -/1069 -/1048 -/1066 -/1063 -/1060 -/1066 -/1036 -/1057 -/1051 -/1057 -/1045 -/1081 -/1081 -/1066 -/1081 -/1045 -/1060 -/1084 -/1045 -/1045 -/1081 -/1045 -/1051 -/1057 -/1081 226,362/1066 -/1048 -/1078 -/1060 -/1075 -/1021 -/1057 -/1081 -/1021 -/1057 -/1057 574/1072 -/1075 -/1075 -/1084 -/1075 -/1075 -/1078 238/1057 -/1072
1595	LLid=1595 orgDBsym=CYP51A1 TranscriptId=ENST00000003100 chr=7 Location=91375707 Strand=-1 GeneLength=22206 nExons=10 UpstreamStart=0 UpstreamEnd=2999 Exon1Start=3000 Exon1End=3191 Intron1Start=3192 Intron1End=4241 Exon2Start=4242 Exon2End=4340 Intron2Start=4341 Intron2End=5390 CdsStart=3000 CdsEnd=5392 -/1175 1122/1168 -/1176 -/1170 -/1173 -/1175 -/1174 -/1178 -/1176 -/1177 -/1170 -/1176 -/1178 -/1174 -/1173 -/1173 -/1173 -/1168 -/1175 -/1160 -/1163 -/1163 -/1166 -/1173 -/1169 -/1173 -/1171 -/1176 -/1171 -/1171 -/1170 -/1171 -/1171 -/1171 -/1172 -/1168 -/1171 -/1178 -/1166 567,852/1178 1164/1170 -/1176 -/1178 -/1167 -/1169 -/1173 -/1173 -/1171 -/1176 -/1176 -/1176 -/1170 -/1176 -/1172 -/1162 -/1162 -/1162 249/1172 -/1170 -/1168 -/1170 -/1168 -/1165 -/1172 -/1175 -/1163 -/1166 35/1165 -/1168 -/1176 247/1171 284/1176 -/1174 -/1176 -/1174 -/1172 -/1172 -/1177 -/1174 -/1177 -/1176 -/1164 -/1172 -/1172 -/1173 -/1172 -/1173 -/1173 -/1172 -/1174 -/1171 -/1174 837/1172 -/1172 315/1172 -/1171 -/1177 -/1178 -/1173 854/1174 -/1167 -/1169 -/1166 831/1163 -/1166 -/1163 -/1174 391/1170 -/1174 -/1169 -/1173 -/1170 -/1174 237/1173 -/1172 -/1174 -/1171 -/1171 -/1176 -/1171 -/1173 -/1171 -/1168 -/1173 -/1171 -/1174 1003/1177 -/1169 -/1176 -/1172 -/1166 -/1168 143/1173 -/1168 -/1171 -/1174 -/1167 -/1170 -/1165 -/1172 -/1165 -/1169 -/1166 -/1170 -/1169 485/1171 -/1175 -/1172 -/1175 -/1171 -/1171 511/1170 -/1172 317,512/1173 -/1172 -/1175 -/1169 -/1173 -/1173 -/1168 -/1171 -/1172 -/1171 -/1173 -/1170 693/1171 -/1172 -/1170 -/1172 -/1172 -/1175 -/1174 -/1178 280/1173 -/1174 -/1172 -/1174 -/1172 -/1175 -/1166 -/1172 -/1176 -/1169 839/1172 -/1175 -/1176 -/1175 1159/1166 -/1177 -/1170 -/1170 193/1166 272/1170 -/1171 -/1176 -/1176 -/1167 -/1176 955/1166 -/1176 -/1162 -/1171 -/1168 -/1171 -/1173 870/1174 802,868/1171 -/1174 206/1174 -/1166 -/1171 -/1168 -/1175 -/1175 -/1175 -/1172 -/1173 1162/1172 -/1170 -/1176 -/1177 -/1176 -/1176 -/1174 -/1174 -/1171 -/1168 -/1172 -/1168 -/1170 -/1168 -/1168 -/1171 -/1172 -/1169 -/1174 -/1172 -/1166 -/1166 -/1168 875/1174 -/1169 -/1174 -/1170 -/1163 314/1170 -/1172 -/1161 -/1172 -/1171 -/1169 846/1163 -/1169 -/1169 -/1175 -/1175 -/1173 870/1172 -/1175 -/1157 -/1170 -/1157 -/1157 -/1173 9/1175 233/1172 -/1166 -/1154 -/1166 -/1167 -/1174 -/1170 -/1169 -/1169 -/1174 -/1154 -/1172 66/1169 -/1175 -/1170 -/1175 -/1168 -/1172 -/1167 -/1163 -/1175 -/1166 -/1172 -/1160 -/1174 -/1174 233/1173 -/1164 -/1172 -/1175 -/1175 -/1177 -/1177 -/1175 -/1169 681/1174 -/1169 -/1174 681/1174 -/1170 -/1164 -/1170 -/1173 -/1176 -/1164 -/1173 -/1175 -/1176 -/1173 -/1171 -/1174 -/1170 250/1170 250/1170 -/1172 -/1172 -/1176 -/1169 -/1176 -/1169 -/1174 -/1170 -/1170 -/1170 -/1172 -/1170 -/1172 -/1171 -/1171 -/1177 -/1170 -/1167 -/1169 -/1173 -/1176 -/1174 -/1174 -/1175 -/1172 -/1170 -/1170 -/1172 -/1176 -/1169 -/1174 -/1170 -/1174 -/1170 -/1174 -/1171 -/1172 -/1155 -/1160 -/1167 -/1175 75/1175 156/1178 -/1170 -/1172 -/1175 797/1172 -/1172 837/1173 -/1171 -/1171 -/1176 -/1172 -/1176 -/1176 -/1169 -/1176 -/1176 -/1176 -/1176 -/1166 -/1173 -/1172 -/1168 -/1169 -/1167 -/1169 -/1165 -/1172 -/1165 -/1171 -/1170 265/1169 -/1171 -/1161 918,1160/1168 -/1166 918/1168 923/1164 1174/1176 -/1176 -/1171 -/1176 -/1164 -/1169 1174/1177 -/1164 -/1164 -/1176 -/1164 -/1166 -/1168 -/1176 -/1171 -/1165 -/1175 -/1169 -/1174 -/1156 918/1168 -/1176 -/1156 -/1168 -/1168 -/1173 -/1174 -/1174 -/1177 758/1174 758/1174 -/1175 -/1168 -/1173
889	LLid=889 orgDBsym=CCM1 TranscriptId=ENST00000312763 chr=7 Location=91487443 Strand=-1 GeneLength=46912 nExons=19 UpstreamStart=0 UpstreamEnd=2999 Exon1Start=3000 Exon1End=3635 Intron1Start=3636 Intron1End=3965 Exon2Start=3966 Exon2End=4198 Intron2Start=4199 Intron2End=4950 CdsStart=4952 CdsEnd=4952 -/1083 -/1062 -/1086 731/1068 -/1077 -/1083 -/1080 -/1092 -/1086 -/1089 -/1068 -/1086 -/1092 -/1080 -/1077 -/1077 -/1077 -/1062 -/1083 -/1038 -/1047 -/1047 -/1056 -/1077 -/1065 -/1077 -/1071 -/1086 -/1071 878/1071 -/1068 -/1071 -/1071 -/1071 -/1074 737/1062 -/1071 -/1092 -/1056 -/1092 -/1068 -/1086 256,302/1092 -/1059 -/1065 -/1077 -/1077 -/1071 -/1086 -/1086 -/1086 -/1068 -/1086 -/1074 -/1044 -/1044 -/1044 98/1074 -/1068 -/1062 -/1068 -/1062 -/1053 -/1074 -/1083 -/1047 -/1056 -/1053 -/1062 -/1086 -/1071 -/1086 -/1080 -/1086 -/1080 -/1074 -/1074 -/1089 -/1080 -/1089 -/1086 -/1050 634/1074 -/1074 -/1077 -/1074 -/1077 -/1077 -/1074 -/1080 -/1071 -/1080 -/1074 -/1074 -/1074 -/1071 15/1089 -/1092 -/1077 -/1080 -/1059 -/1065 -/1056 -/1047 -/1056 -/1047 -/1080 -/1068 -/1080 8/1065 -/1077 -/1068 -/1080 -/1077 -/1074 -/1080 -/1071 -/1071 -/1086 -/1071 -/1077 -/1071 -/1062 -/1077 -/1071 498/1080 640/1089 -/1065 -/1086 8/1074 -/1056 -/1062 -/1077 -/1062 -/1071 -/1080 -/1059 -/1068 350/1053 -/1074 -/1053 -/1065 -/1056 -/1068 369/1065 -/1071 -/1083 -/1074 -/1083 307/1071 -/1071 -/1068 -/1074 -/1077 -/1074 -/1083 6/1065 -/1077 -/1077 -/1062 -/1071 -/1074 -/1071 -/1077 -/1068 -/1071 -/1074 -/1068 -/1074 784/1074 -/1083 -/1080 -/1092 -/1077 -/1080 -/1074 -/1080 -/1074 -/1083 -/1056 -/1074 -/1086 -/1065 -/1074 -/1083 -/1086 -/1083 -/1056 -/1089 -/1068 -/1068 -/1056 -/1068 -/1071 -/1086 -/1086 -/1059 -/1086 -/1056 -/1086 -/1044 -/1071 -/1062 -/1071 -/1077 -/1080 689/1071 878/1080 -/1080 -/1056 -/1071 -/1062 -/1083 -/1083 -/1083 -/1074 -/1077 -/1074 -/1068 -/1086 -/1089 -/1086 -/1086 -/1080 -/1080 -/1071 -/1062 -/1074 -/1062 -/1068 -/1062 -/1062 -/1071 -/1074 -/1065 -/1080 -/1074 1140/1056 -/1056 -/1062 685/1080 -/1065 -/1080 -/1068 -/1047 -/1068 -/1074 -/1041 -/1074 -/1071 -/1065 -/1047 -/1065 -/1065 -/1083 -/1083 -/1077 -/1074 -/1083 -/1029 347/1068 -/1029 -/1029 -/1077 -/1083 -/1074 -/1056 -/1020 6/1056 -/1059 -/1080 -/1068 -/1065 -/1065 -/1080 -/1020 -/1074 -/1065 -/1083 1121/1068 -/1083 -/1062 -/1074 -/1059 -/1047 -/1083 -/1056 550/1074 -/1038 -/1080 -/1080 -/1077 -/1050 -/1074 -/1083 -/1083 -/1089 -/1089 -/1083 -/1065 -/1080 -/1065 -/1080 -/1080 -/1068 -/1050 -/1068 -/1077 -/1086 -/1050 -/1077 -/1083 -/1086 -/1077 -/1071 -/1080 -/1068 -/1068 -/1068 -/1074 -/1074 -/1086 -/1065 -/1086 344/1065 -/1080 -/1068 -/1068 -/1068 -/1074 -/1068 -/1074 -/1071 -/1071 -/1089 -/1068 373/1059 -/1065 -/1077 -/1086 -/1080 -/1080 -/1083 -/1074 -/1068 -/1068 -/1074 -/1086 -/1065 -/1080 -/1068 -/1080 -/1068 -/1080 -/1071 -/1074 -/1023 -/1038 -/1059 433/1083 -/1083 -/1092 -/1068 -/1074 -/1083 -/1074 -/1074 -/1077 -/1071 -/1071 -/1086 -/1074 -/1086 -/1086 -/1065 -/1086 -/1086 -/1086 -/1086 -/1056 -/1077 -/1074 306/1062 -/1065 -/1059 -/1065 -/1053 -/1074 -/1053 9/1071 -/1068 -/1065 -/1071 -/1041 -/1062 -/1056 -/1062 -/1050 -/1086 -/1086 -/1071 -/1086 -/1050 -/1065 -/1089 -/1050 -/1050 -/1086 -/1050 -/1056 -/1062 879/1086 -/1071 -/1053 -/1083 -/1065 -/1080 -/1026 -/1062 -/1086 188/1026 -/1062 -/1062 -/1077 -/1080 -/1080 101/1089 -/1080 153/1080 -/1083 -/1062 -/1077
60312	LLid=60312 orgDBsym=- TranscriptId=ENST00000264955 chr=4 Location=7921842 Strand=-1 GeneLength=96860 nExons=14 UpstreamStart=0 UpstreamEnd=2999 Exon1Start=3000 Exon1End=3108 Intron1Start=3109 Intron1End=4158 Exon2Start=4159 Exon2End=4370 Intron2Start=4371 Intron2End=5420 CdsStart=3000 CdsEnd=5422 -/894 -/880 -/896 -/884 -/890 -/894 -/892 1157/900 -/896 1030/898 -/884 -/896 1157/900 -/892 -/890 -/890 -/890 -/880 -/894 -/864 -/870 -/870 -/876 -/890 -/882 -/890 -/886 -/896 -/886 -/886 -/884 -/886 -/886 -/886 -/888 -/880 -/886 -/900 -/876 -/900 -/884 -/896 -/900 -/878 -/882 -/890 -/890 -/886 -/896 -/896 -/896 -/884 -/896 -/888 -/868 -/868 -/868 -/888 407/884 -/880 -/884 -/880 -/874 -/888 332/894 -/870 -/876 -/874 -/880 -/896 10/886 -/896 -/892 -/896 -/892 -/888 902/888 -/898 -/892 -/898 -/896 -/872 -/888 -/888 972/890 -/888 972/890 -/890 960/888 -/892 -/886 -/892 -/888 -/888 -/888 -/886 945/898 -/900 -/890 -/892 -/878 -/882 -/876 -/870 501/876 -/870 -/892 611/884 -/892 871/882 332/890 -/884 -/892 -/890 -/888 -/892 -/886 -/886 -/896 -/886 -/890 -/886 -/880 -/890 -/886 -/892 -/898 -/882 -/896 -/888 -/876 -/880 -/890 -/880 -/886 -/892 -/878 -/884 -/874 -/888 -/874 -/882 -/876 -/884 407/882 -/886 -/894 -/888 -/894 -/886 -/886 -/884 -/888 -/890 -/888 -/894 971/882 -/890 -/890 -/880 -/886 -/888 1040/886 -/890 -/884 -/886 -/888 -/884 920/888 -/888 -/894 -/892 -/900 -/890 -/892 -/888 -/892 -/888 -/894 -/876 -/888 -/896 -/882 -/888 -/894 -/896 -/894 -/876 -/898 -/884 -/884 -/876 20/884 -/886 -/896 -/896 -/878 -/896 -/876 -/896 965/868 -/886 -/880 -/886 408/890 -/892 -/886 -/892 -/892 -/876 -/886 -/880 -/894 -/894 -/894 -/888 -/890 -/888 -/884 -/896 1157/898 -/896 -/896 -/892 -/892 -/886 -/880 -/888 -/880 -/884 -/880 -/880 -/886 -/888 -/882 -/892 413/888 -/876 -/876 -/880 -/892 -/882 -/892 -/884 -/870 -/884 -/888 -/866 -/888 -/886 -/882 -/870 -/882 -/882 -/894 -/894 -/890 -/888 -/894 -/858 -/884 -/858 -/858 -/890 -/894 -/888 -/876 -/852 -/876 -/878 -/892 -/884 -/882 -/882 -/892 -/852 -/888 -/882 -/894 -/884 -/894 -/880 -/888 -/878 -/870 -/894 -/876 533/888 -/864 -/892 961/892 -/890 -/872 695/888 -/894 -/894 1008/898 -/898 -/894 -/882 -/892 -/882 -/892 -/892 -/884 -/872 -/884 -/890 -/896 -/872 -/890 -/894 -/896 -/890 -/886 -/892 -/884 -/884 -/884 -/888 -/888 -/896 -/882 -/896 -/882 -/892 -/884 -/884 -/884 -/888 -/884 -/888 -/886 -/886 -/898 -/884 -/878 746/882 -/890 -/896 -/892 -/892 12/894 -/888 -/884 -/884 -/888 -/896 329/882 -/892 -/884 -/892 -/884 -/892 -/886 1154/888 -/854 -/864 -/878 -/894 -/894 -/900 -/884 -/888 1034/894 -/888 457/888 -/890 -/886 -/886 -/896 -/888 -/896 -/896 -/882 -/896 -/896 934/896 -/896 -/876 -/890 -/888 -/880 -/882 -/878 -/882 -/874 -/888 957/874 974/886 -/884 1126/882 -/886 955/866 -/880 -/876 -/880 -/872 -/896 -/896 -/886 -/896 831/872 503,691/882 -/898 -/872 -/872 -/896 -/872 -/876 1025/880 -/896 961/886 -/874 -/894 -/882 417/892 -/856 -/880 1156/896 -/856 918/880 -/880 -/890 807/892 -/892 383/898 -/892 -/892 -/894 -/880 -/890
5893	LLid=5893 orgDBsym=RAD52 TranscriptId=ENST00000336867 chr=12 Location=969480 Strand=-1 GeneLength=77977 nExons=13 UpstreamStart=0 UpstreamEnd=2999 Exon1Start=3000 Exon1End=3244 Intron1Start=3245 Intron1End=4294 Exon2Start=4295 Exon2End=4396 Intron2Start=4397 Intron2End=5446 CdsStart=4313 CdsEnd=5448 259/1114 -/1093 -/1117 620/1099 576/1108 -/1114 -/1111 -/1123 -/1117 199,734/1120 -/1099 -/1117 -/1123 -/1111 -/1108 -/1108 -/1108 -/1093 -/1114 -/1069 -/1078 -/1078 -/1087 741/1108 -/1096 741/1108 -/1102 -/1117 -/1102 -/1102 -/1099 -/1102 -/1102 -/1102 236/1105 -/1093 -/1102 -/1123 -/1087 69/1123 -/1099 -/1117 1169/1123 -/1090 -/1096 -/1108 -/1108 804/1102 -/1117 -/1117 -/1117 -/1099 -/1117 -/1105 -/1075 -/1075 805/1075 -/1105 -/1099 -/1093 -/1099 -/1093 -/1084 -/1105 -/1114 950/1078 -/1087 -/1084 -/1093 -/1117 804/1102 -/1117 -/1111 -/1117 -/1111 810/1105 -/1105 -/1120 -/1111 -/1120 -/1117 -/1081 511/1105 511/1105 -/1108 511/1105 -/1108 -/1108 -/1105 -/1111 -/1102 -/1111 -/1105 -/1105 -/1105 -/1102 521/1120 486/1123 -/1108 -/1111 -/1090 -/1096 -/1087 -/1078 -/1087 -/1078 -/1111 -/1099 -/1111 -/1096 -/1108 -/1099 -/1111 -/1108 -/1105 -/1111 -/1102 -/1102 -/1117 -/1102 -/1108 -/1102 -/1093 -/1108 -/1102 -/1111 -/1120 481/1096 -/1117 -/1105 779/1087 781/1093 343/1108 -/1093 -/1102 -/1111 -/1090 -/1099 -/1084 -/1105 -/1084 -/1096 -/1087 -/1099 -/1096 256/1102 -/1114 -/1105 -/1114 413/1102 -/1102 -/1099 -/1105 -/1108 -/1105 -/1114 1120/1096 -/1108 -/1108 -/1093 -/1102 -/1105 1126/1102 -/1108 -/1099 -/1102 -/1105 -/1099 -/1105 -/1105 -/1114 -/1111 486/1123 -/1108 -/1111 -/1105 -/1111 -/1105 -/1114 -/1087 -/1105 -/1117 -/1096 -/1105 -/1114 -/1117 -/1114 -/1087 741/1120 -/1099 -/1099 -/1087 -/1099 911/1102 -/1117 -/1117 -/1090 -/1117 -/1087 -/1117 -/1075 1163/1102 -/1093 573/1102 -/1108 257/1111 256/1102 258/1111 -/1111 -/1087 574/1102 -/1093 -/1114 -/1114 -/1114 -/1105 -/1108 -/1105 -/1099 -/1117 -/1120 400/1117 -/1117 -/1111 1018/1111 1014/1102 -/1093 -/1105 576/1093 1142/1099 572/1093 782/1093 573,804/1102 -/1105 -/1096 399/1111 -/1105 1086/1087 -/1087 -/1093 -/1111 166/1096 724/1111 1183/1099 -/1078 -/1099 -/1105 -/1072 -/1105 -/1102 -/1096 -/1078 -/1096 -/1096 -/1114 -/1114 -/1108 -/1105 -/1114 -/1060 -/1099 -/1060 -/1060 -/1108 -/1114 -/1105 -/1087 -/1051 -/1087 -/1090 724/1111 -/1099 -/1096 -/1096 -/1111 -/1051 -/1105 -/1096 -/1114 -/1099 -/1114 -/1093 1180/1105 -/1090 -/1078 -/1114 -/1087 -/1105 -/1069 739/1111 812,916/1111 -/1108 -/1081 -/1105 -/1114 -/1114 -/1120 -/1120 288/1114 -/1096 39/1111 -/1096 -/1111 322/1111 -/1099 -/1081 -/1099 -/1108 -/1117 -/1081 -/1108 288/1114 -/1117 -/1108 -/1102 805/1111 -/1099 -/1099 -/1099 783/1105 -/1105 -/1117 -/1096 -/1117 -/1096 -/1111 -/1099 -/1099 -/1099 -/1105 -/1099 -/1105 -/1102 905/1102 -/1120 -/1099 355/1090 344/1096 -/1108 -/1117 -/1111 -/1111 -/1114 -/1105 -/1099 -/1099 -/1105 -/1117 -/1096 -/1111 -/1099 -/1111 -/1099 -/1111 -/1102 -/1105 -/1054 -/1069 -/1090 -/1114 -/1114 -/1123 -/1099 -/1105 -/1114 -/1105 -/1105 -/1108 -/1102 -/1102 -/1117 -/1105 -/1117 -/1117 -/1096 22/1117 -/1117 -/1117 1128/1117 -/1087 -/1108 783/1105 -/1093 -/1096 -/1090 -/1096 -/1084 -/1105 -/1084 -/1102 -/1099 -/1096 -/1102 1171/1072 -/1093 423/1087 -/1093 -/1081 -/1117 -/1117 -/1102 68/1117 -/1081 -/1096 -/1120 -/1081 -/1081 -/1117 -/1081 -/1087 -/1093 -/1117 -/1102 -/1084 -/1114 -/1096 -/1111 288/1057 -/1093 -/1117 -/1057 -/1093 1173/1093 -/1108 -/1111 -/1111 -/1120 -/1111 -/1111 -/1114 -/1093 -/1108
572	LLid=572 orgDBsym=BAD TranscriptId=ENST00000309032 chr=11 Location=63827524 Strand=-1 GeneLength=14863 nExons=4 UpstreamStart=0 UpstreamEnd=2999 Exon1Start=3000 Exon1End=3061 Intron1Start=3062 Intron1End=3315 Exon2Start=3316 Exon2End=3510 Intron2Start=3511 Intron2End=4560 CdsStart=3324 CdsEnd=4562 -/925 -/897 -/929 -/905 -/917 449/925 -/921 -/937 -/929 819/933 -/905 -/929 -/937 -/921 -/917 -/917 -/917 -/897 -/925 -/865 -/877 -/877 -/889 -/917 -/901 -/917 -/909 -/929 -/909 -/909 -/905 -/909 -/909 -/909 -/913 -/897 -/909 -/937 -/889 388,453,481,494/937 -/905 -/929 -/937 198/893 392/901 -/917 -/917 -/909 -/929 -/929 -/929 -/905 -/929 -/913 -/873 -/873 -/873 -/913 -/905 -/897 -/905 -/897 -/885 -/913 -/925 -/877 -/889 -/885 -/897 -/929 -/909 -/929 -/921 -/929 -/921 -/913 -/913 -/933 -/921 -/933 -/929 -/881 -/913 -/913 -/917 -/913 -/917 -/917 -/913 -/921 -/909 -/921 -/913 -/913 -/913 -/909 -/933 -/937 -/917 -/921 -/893 -/901 -/889 -/877 -/889 -/877 -/921 -/905 -/921 -/901 -/917 -/905 -/921 -/917 149/913 -/921 -/909 -/909 -/929 -/909 184/917 1065/909 -/897 -/917 -/909 -/921 -/933 -/901 -/929 -/913 -/889 -/897 -/917 -/897 -/909 -/921 -/893 -/905 -/885 -/913 -/885 -/901 -/889 -/905 -/901 1088/909 -/925 -/913 -/925 -/909 -/909 -/905 -/913 -/917 -/913 -/925 -/901 -/917 -/917 519/897 -/909 1058/913 -/909 -/917 555/905 -/909 -/913 -/905 -/913 -/913 -/925 -/921 -/937 -/917 -/921 -/913 -/921 -/913 429/925 975/889 -/913 -/929 -/901 -/913 -/925 -/929 -/925 -/889 430/933 -/905 -/905 -/889 -/905 -/909 -/929 -/929 101/893 -/929 555,975/889 -/929 803/873 -/909 -/897 -/909 -/917 1090/921 1088/909 1089/921 -/921 -/889 -/909 -/897 -/925 -/925 -/925 -/913 -/917 306/913 -/905 -/929 -/933 -/929 -/929 -/921 -/921 -/909 -/897 -/913 -/897 -/905 -/897 -/897 -/909 -/913 -/901 -/921 -/913 -/889 -/889 -/897 910,1090/921 -/901 -/921 -/905 -/877 -/905 -/913 -/869 -/913 -/909 1113/901 -/877 -/901 -/901 -/925 -/925 -/917 -/913 -/925 -/853 -/905 -/853 -/853 -/917 -/925 -/913 -/889 -/841 -/889 -/893 -/921 -/905 -/901 -/901 -/921 -/841 -/913 -/901 -/925 -/905 -/925 -/897 -/913 431/893 -/877 -/925 -/889 -/913 -/865 -/921 -/921 -/917 -/881 -/913 -/925 -/925 -/933 -/933 828/925 -/901 -/921 -/901 -/921 -/921 -/905 -/881 -/905 -/917 -/929 -/881 -/917 -/925 -/929 -/917 -/909 -/921 -/905 -/905 -/905 -/913 930/913 -/929 -/901 -/929 -/901 557/921 975/905 -/905 -/905 -/913 -/905 -/913 -/909 -/909 -/933 -/905 -/893 -/901 -/917 -/929 -/921 -/921 -/925 -/913 -/905 -/905 -/913 -/929 -/901 520/921 -/905 520/921 -/905 520/921 -/909 -/913 -/845 -/865 -/893 -/925 -/925 -/937 -/905 -/913 842,1014/925 -/913 -/913 -/917 -/909 -/909 -/929 -/913 -/929 -/929 -/901 -/929 166/929 -/929 -/929 -/889 426/917 -/913 -/897 -/901 -/893 -/901 -/885 519/913 -/885 -/909 -/905 -/901 -/909 -/869 -/897 -/889 -/897 -/881 -/929 -/929 -/909 387/929 -/881 -/901 -/933 -/881 -/881 -/929 -/881 -/889 190/897 -/929 -/909 -/885 -/925 -/901 -/921 -/849 -/897 -/929 -/849 -/897 -/897 -/917 -/921 485/921 -/933 -/921 -/921 429/925 -/897 -/917
51056	LLid=51056 orgDBsym=LAP3 TranscriptId=ENST00000226299 chr=4 Location=17329930 Strand=1 GeneLength=30544 nExons=13 UpstreamStart=0 UpstreamEnd=2999 Exon1Start=3000 Exon1End=3143 Intron1Start=3144 Intron1End=4193 Exon2Start=4194 Exon2End=4309 Intron2Start=4310 Intron2End=5359 CdsStart=3042 CdsEnd=5361 -/602 -/588 -/604 -/592 -/598 -/602 -/600 999/608 -/604 -/606 -/592 -/604 999/608 -/600 -/598 -/598 -/598 -/588 -/602 -/572 592/578 592/578 -/584 -/598 -/590 -/598 -/594 -/604 -/594 -/594 -/592 -/594 -/594 -/594 -/596 -/588 -/594 1135/608 -/584 977/608 -/592 -/604 -/608 -/586 -/590 749/598 -/598 -/594 -/604 -/604 -/604 -/592 -/604 -/596 -/576 -/576 -/576 -/596 -/592 -/588 -/592 -/588 -/582 -/596 -/602 -/578 -/584 -/582 -/588 -/604 -/594 -/604 -/600 -/604 -/600 -/596 -/596 -/606 -/600 -/606 -/604 -/580 620,648/596 620/596 -/598 620/596 -/598 -/598 -/596 -/600 -/594 -/600 669/596 669/596 669/596 -/594 -/606 -/608 -/598 -/600 -/586 -/590 -/584 -/578 -/584 -/578 -/600 -/592 -/600 588/590 -/598 -/592 -/600 -/598 969/596 -/600 -/594 -/594 -/604 -/594 -/598 -/594 -/588 -/598 -/594 670,1135/600 1151,1170/606 -/590 -/604 588/596 -/584 -/588 -/598 -/588 -/594 -/600 -/586 -/592 -/582 670/596 -/582 -/590 -/584 -/592 -/590 644,686,889,964/594 -/602 -/596 -/602 -/594 -/594 669/592 -/596 668/598 -/596 -/602 586/590 -/598 -/598 -/588 -/594 -/596 -/594 -/598 -/592 -/594 -/596 -/592 -/596 1053/596 -/602 -/600 -/608 -/598 -/600 -/596 -/600 -/596 -/602 -/584 -/596 -/604 -/590 -/596 -/602 -/604 -/602 -/584 -/606 -/592 -/592 -/584 -/592 -/594 -/604 -/604 -/586 -/604 -/584 -/604 -/576 -/594 -/588 -/594 -/598 687,890,965/600 616,686,889/594 -/600 -/600 -/584 -/594 -/588 -/602 -/602 -/602 -/596 -/598 -/596 902/592 -/604 999/606 -/604 -/604 -/600 -/600 -/594 -/588 -/596 -/588 -/592 -/588 -/588 -/594 -/596 -/590 -/600 -/596 838/584 -/584 -/588 965/600 -/590 -/600 -/592 -/578 668/592 669/596 -/574 -/596 -/594 -/590 -/578 -/590 -/590 -/602 -/602 -/598 -/596 -/602 1028/566 668/592 1028/566 1028/566 -/598 -/602 -/596 -/584 -/560 -/584 -/586 -/600 -/592 -/590 -/590 -/600 -/560 -/596 -/590 -/602 -/592 -/602 -/588 -/596 -/586 -/578 -/602 -/584 -/596 -/572 -/600 -/600 -/598 -/580 903/596 -/602 -/602 525/606 -/606 -/602 -/590 -/600 -/590 -/600 -/600 -/592 -/580 -/592 -/598 671/604 -/580 -/598 -/602 -/604 -/598 -/594 -/600 -/592 -/592 -/592 -/596 671/596 671/604 -/590 671/604 -/590 -/600 -/592 -/592 995/592 -/596 -/592 -/596 -/594 -/594 -/606 -/592 -/586 -/590 -/598 671/604 -/600 -/600 -/602 -/596 -/592 -/592 -/596 -/604 -/590 -/600 -/592 -/600 -/592 -/600 -/594 996/596 -/562 -/572 -/586 -/602 -/602 -/608 -/592 -/596 -/602 -/596 755/596 -/598 -/594 -/594 -/604 -/596 -/604 -/604 -/590 -/604 -/604 -/604 -/604 -/584 -/598 -/596 -/588 -/590 -/586 -/590 -/582 -/596 -/582 -/594 -/592 -/590 -/594 -/574 -/588 -/584 -/588 -/580 -/604 -/604 -/594 937/604 -/580 -/590 -/606 -/580 -/580 -/604 -/580 -/584 -/588 -/604 -/594 -/582 -/602 -/590 -/600 -/564 -/588 998/604 -/564 -/588 -/588 925/598 -/600 -/600 -/606 -/600 -/600 -/602 -/588 -/598
4267	LLid=4267 orgDBsym=CD99 TranscriptId=ENST00000002594 chr=X Location=2204345 Strand=1 GeneLength=50127 nExons=10 UpstreamStart=0 UpstreamEnd=2999 Exon1Start=3000 Exon1End=3253 Intron1Start=3254 Intron1End=4303 Exon2Start=4304 Exon2End=4336 Intron2Start=4337 Intron2End=5386 CdsStart=3001 CdsEnd=5388 -/1093 -/1071 -/1096 -/1078 -/1087 -/1093 -/1090 -/1102 -/1096 -/1099 -/1078 -/1096 -/1102 365/1090 -/1087 -/1087 -/1087 -/1071 -/1093 -/1055 -/1061 -/1061 -/1067 -/1087 -/1075 -/1087 -/1081 142,498,691/1096 -/1081 112/1081 -/1078 703/1081 -/1081 -/1081 -/1084 1184/1071 -/1081 -/1102 -/1067 11/1102 -/1078 -/1096 32/1102 -/1069 -/1075 -/1087 -/1087 -/1081 -/1096 -/1096 -/1096 -/1078 -/1096 427/1084 -/1059 -/1059 -/1059 -/1084 -/1078 -/1071 -/1078 -/1071 -/1065 -/1084 -/1093 -/1061 -/1067 50/1065 -/1071 -/1096 624/1081 -/1096 -/1090 -/1096 -/1090 -/1084 -/1084 824/1099 -/1090 -/1099 -/1096 -/1063 -/1084 1137/1084 -/1087 879,1137/1084 -/1087 -/1087 -/1084 -/1090 341/1081 -/1090 -/1084 -/1084 -/1084 -/1081 -/1099 -/1102 -/1087 -/1090 -/1069 -/1075 -/1067 -/1061 -/1067 -/1061 -/1090 -/1078 -/1090 -/1075 -/1087 -/1078 -/1090 -/1087 756/1084 -/1090 -/1081 -/1081 -/1096 -/1081 -/1087 -/1081 113/1071 -/1087 -/1081 -/1090 -/1099 -/1075 -/1096 535/1084 -/1067 -/1071 -/1087 -/1071 -/1081 -/1090 -/1069 -/1078 -/1065 -/1084 -/1065 -/1075 -/1067 363/1078 -/1075 386,900/1081 -/1093 -/1084 -/1093 -/1081 755/1081 -/1078 -/1084 -/1087 -/1084 -/1093 -/1075 -/1087 -/1087 360,424/1071 -/1081 -/1084 521,715/1081 -/1087 -/1078 -/1081 -/1084 -/1078 75/1084 -/1084 -/1093 -/1090 -/1102 -/1087 -/1090 -/1084 -/1090 -/1084 -/1093 -/1067 -/1084 -/1096 -/1075 -/1084 -/1093 -/1096 -/1093 -/1067 -/1099 -/1078 -/1078 -/1067 -/1078 -/1081 -/1096 -/1096 -/1069 -/1096 -/1067 -/1096 -/1059 -/1081 -/1071 -/1081 -/1087 388,902/1090 386,900/1081 901/1090 427/1090 -/1067 -/1081 -/1071 -/1093 -/1093 -/1093 -/1084 -/1087 -/1084 -/1078 -/1096 -/1099 -/1096 -/1096 -/1090 -/1090 -/1081 -/1071 -/1084 -/1071 -/1078 -/1071 -/1071 -/1081 -/1084 -/1075 -/1090 -/1084 -/1067 -/1067 -/1071 902/1090 -/1075 -/1090 -/1078 -/1061 -/1078 -/1084 69/1057 -/1084 -/1081 -/1075 -/1061 -/1075 -/1075 -/1093 -/1093 -/1087 -/1084 -/1093 -/1049 -/1078 -/1049 -/1049 -/1087 -/1093 -/1084 -/1067 -/1043 -/1067 -/1069 -/1090 -/1078 -/1075 -/1075 -/1090 -/1043 -/1084 -/1075 -/1093 -/1078 -/1093 -/1071 -/1084 -/1069 -/1061 -/1093 -/1067 -/1084 -/1055 -/1090 -/1090 -/1087 -/1063 -/1084 -/1093 -/1093 38,441,643/1099 -/1099 -/1093 -/1075 -/1090 -/1075 -/1090 -/1090 364/1078 -/1063 -/1078 -/1087 -/1096 -/1063 -/1087 758/1093 -/1096 627/1087 -/1081 629/1090 -/1078 627/1078 -/1078 -/1084 -/1084 -/1096 -/1075 -/1096 -/1075 -/1090 -/1078 -/1078 -/1078 -/1084 -/1078 -/1084 -/1081 -/1081 -/1099 -/1078 -/1069 -/1075 -/1087 -/1096 -/1090 -/1090 -/1093 -/1084 -/1078 -/1078 -/1084 -/1096 -/1075 425/1090 -/1078 -/1090 -/1078 -/1090 -/1081 -/1084 -/1045 -/1055 -/1069 -/1093 -/1093 -/1102 -/1078 88/1084 -/1093 -/1084 -/1084 -/1087 387/1081 -/1081 -/1096 -/1084 -/1096 -/1096 -/1075 -/1096 -/1096 -/1096 -/1096 -/1067 -/1087 624/1084 -/1071 -/1075 -/1069 -/1075 344/1065 -/1084 -/1065 -/1081 -/1078 -/1075 -/1081 -/1057 -/1071 -/1067 -/1071 -/1063 -/1096 -/1096 -/1081 -/1096 -/1063 -/1075 -/1099 -/1063 -/1063 -/1096 -/1063 -/1067 -/1071 388,455,501/1096 -/1081 -/1065 -/1093 -/1075 -/1090 -/1047 -/1071 -/1096 -/1047 -/1071 -/1071 -/1087 -/1090 -/1090 629/1099 -/1090 -/1090 -/1093 -/1071 -/1087
9957	LLid=9957 orgDBsym=HS3ST1 TranscriptId=ENST00000002596 chr=4 Location=11182272 Strand=-1 GeneLength=31014 nExons=2 UpstreamStart=0 UpstreamEnd=2999 Exon1Start=3000 Exon1End=4066 Intron1Start=4067 Intron1End=5116 Exon2Start=5117 Exon2End=6478 Intron2Start=-1 Intron2End=-1 CdsStart=5225 CdsEnd=6148 -/1120 -/1092 -/1124 -/1100 -/1112 -/1120 -/1116 -/1132 513/1124 819,884/1128 -/1100 -/1124 -/1132 -/1116 -/1112 -/1112 -/1112 -/1092 -/1120 -/1060 -/1072 -/1072 -/1084 -/1112 -/1096 -/1112 509/1104 -/1124 -/1104 -/1104 -/1100 -/1104 -/1104 -/1104 -/1108 -/1092 -/1104 -/1132 -/1084 -/1132 -/1100 -/1124 172,420,828,873/1132 -/1088 -/1096 -/1112 -/1112 -/1104 -/1124 -/1124 -/1124 -/1100 -/1124 -/1108 -/1068 -/1068 -/1068 -/1108 -/1100 -/1092 -/1100 -/1092 -/1080 -/1108 -/1120 331/1072 -/1084 -/1080 -/1092 -/1124 394,766/1104 -/1124 -/1116 -/1124 -/1116 -/1108 -/1108 -/1128 -/1116 -/1128 -/1124 298/1076 -/1108 -/1108 -/1112 -/1108 -/1112 -/1112 -/1108 -/1116 -/1104 -/1116 1061/1108 -/1108 -/1108 -/1104 668/1128 50/1132 -/1112 -/1116 -/1088 -/1096 -/1084 -/1072 -/1084 -/1072 -/1116 -/1100 -/1116 -/1096 -/1112 -/1100 -/1116 -/1112 -/1108 -/1116 -/1104 -/1104 -/1124 -/1104 -/1112 -/1104 -/1092 -/1112 68,515/1104 -/1116 -/1128 -/1096 -/1124 -/1108 -/1084 -/1092 -/1112 -/1092 -/1104 -/1116 -/1088 -/1100 -/1080 1062/1108 547,607/1080 -/1096 -/1084 -/1100 -/1096 -/1104 -/1120 -/1108 -/1120 -/1104 -/1104 1059/1100 -/1108 -/1112 -/1108 846/1120 -/1096 845/1112 -/1112 -/1092 -/1104 -/1108 -/1104 -/1112 -/1100 894/1104 -/1108 -/1100 -/1108 -/1108 -/1120 -/1116 50/1132 -/1112 477/1116 -/1108 -/1116 -/1108 -/1120 -/1084 845/1108 -/1124 -/1096 -/1108 -/1120 -/1124 -/1120 -/1084 -/1128 -/1100 -/1100 764/1084 -/1100 -/1104 -/1124 -/1124 -/1088 -/1124 785/1084 -/1124 -/1068 517/1104 -/1092 766/1104 -/1112 -/1116 -/1104 -/1116 -/1116 -/1084 767/1104 -/1092 -/1120 846/1120 -/1120 -/1108 -/1112 -/1108 -/1100 -/1124 -/1128 846/1124 -/1124 -/1116 -/1116 -/1104 -/1092 390/1108 769/1092 -/1100 -/1092 765/1092 766/1104 -/1108 -/1096 -/1116 -/1108 -/1084 -/1084 -/1092 -/1116 -/1096 -/1116 509/1100 -/1072 -/1100 -/1108 -/1064 846/1108 -/1104 -/1096 -/1072 -/1096 -/1096 -/1120 218/1120 -/1112 -/1108 -/1120 -/1048 1060/1100 -/1048 -/1048 -/1112 -/1120 -/1108 -/1084 -/1036 -/1084 -/1088 -/1116 614/1100 -/1096 -/1096 -/1116 -/1036 -/1108 -/1096 -/1120 -/1100 -/1120 -/1092 -/1108 -/1088 -/1072 -/1120 -/1084 -/1108 -/1060 -/1116 -/1116 -/1112 -/1076 -/1108 287/1120 -/1120 -/1128 289/1128 -/1120 -/1096 -/1116 -/1096 -/1116 -/1116 -/1100 -/1076 -/1100 -/1112 -/1124 -/1076 -/1112 -/1120 -/1124 -/1112 -/1104 -/1116 189/1100 617/1100 -/1100 729/1108 -/1108 -/1124 -/1096 1063/1124 -/1096 712/1116 -/1100 -/1100 -/1100 -/1108 -/1100 140/1108 1050/1104 -/1104 -/1128 -/1100 -/1088 -/1096 -/1112 -/1124 287/1116 -/1116 -/1120 767/1108 -/1100 -/1100 -/1108 -/1124 -/1096 -/1116 -/1100 -/1116 -/1100 -/1116 -/1104 -/1108 -/1040 -/1060 -/1088 -/1120 965/1120 -/1132 66,513/1100 -/1108 -/1120 -/1108 -/1108 69/1112 -/1104 -/1104 -/1124 -/1108 -/1124 -/1124 -/1096 -/1124 -/1124 -/1124 -/1124 -/1084 -/1112 394,709,766/1108 -/1092 -/1096 -/1088 -/1096 -/1080 -/1108 -/1080 -/1104 254/1100 -/1096 138/1104 -/1064 -/1092 -/1084 -/1092 -/1076 -/1124 -/1124 -/1104 -/1124 -/1076 -/1096 -/1128 -/1076 -/1076 -/1124 -/1076 -/1084 -/1092 -/1124 406/1104 12/1080 -/1120 -/1096 -/1116 -/1044 -/1092 -/1124 -/1044 -/1092 134/1092 -/1112 679/1116 -/1116 -/1128 -/1116 -/1116 -/1120 -/1092 -/1112
26	LLid=26 orgDBsym=ABP1 TranscriptId=ENST00000316194 chr=7 Location=149941333 Strand=1 GeneLength=8788 nExons=5 UpstreamStart=0 UpstreamEnd=2999 Exon1Start=3000 Exon1End=3054 Intron1Start=3055 Intron1End=4104 Exon2Start=4105 Exon2End=5690 Intron2Start=5691 Intron2End=6412 CdsStart=4121 CdsEnd=6414 -/1192 -/1185 215/1193 -/1187 -/1190 -/1192 -/1191 -/1195 -/1193 1174/1194 -/1187 -/1193 -/1195 -/1191 215/1190 -/1190 -/1190 -/1185 -/1192 -/1177 -/1180 -/1180 -/1183 -/1190 312/1186 -/1190 -/1188 -/1193 -/1188 1132/1188 -/1187 -/1188 -/1188 -/1188 -/1189 -/1185 -/1188 -/1195 -/1183 -/1195 -/1187 217/1193 521/1195 -/1184 -/1186 -/1190 -/1190 -/1188 -/1193 -/1193 -/1193 800/1187 -/1193 -/1189 -/1179 -/1179 -/1179 -/1189 -/1187 -/1185 -/1187 -/1185 -/1182 -/1189 27/1192 -/1180 -/1183 -/1182 -/1185 -/1193 -/1188 365/1193 -/1191 -/1193 -/1191 35/1189 -/1189 -/1194 1173/1191 -/1194 -/1193 -/1181 -/1189 -/1189 -/1190 372/1189 -/1190 367/1190 -/1189 -/1191 228/1188 -/1191 -/1189 -/1189 -/1189 -/1188 -/1194 217/1195 -/1190 -/1191 -/1184 -/1186 -/1183 -/1180 -/1183 -/1180 -/1191 -/1187 -/1191 -/1186 -/1190 -/1187 -/1191 367/1190 -/1189 -/1191 -/1188 -/1188 -/1193 -/1188 -/1190 992/1188 -/1185 -/1190 -/1188 -/1191 -/1194 213/1186 -/1193 -/1189 -/1183 -/1185 -/1190 -/1185 -/1188 -/1191 -/1184 -/1187 -/1182 -/1189 -/1182 485,1172/1186 -/1183 -/1187 -/1186 -/1188 -/1192 -/1189 -/1192 -/1188 -/1188 -/1187 -/1189 -/1190 1173/1189 -/1192 -/1186 -/1190 -/1190 -/1185 -/1188 -/1189 -/1188 -/1190 -/1187 1049/1188 -/1189 -/1187 1049/1189 -/1189 -/1192 -/1191 217/1195 -/1190 -/1191 -/1189 -/1191 -/1189 719/1192 -/1183 -/1189 -/1193 -/1186 -/1189 -/1192 -/1193 -/1192 -/1183 720/1194 -/1187 -/1187 -/1183 -/1187 -/1188 -/1193 -/1193 -/1184 -/1193 -/1183 -/1193 -/1179 -/1188 -/1185 -/1188 -/1190 -/1191 -/1188 -/1191 -/1191 -/1183 -/1188 -/1185 -/1192 -/1192 -/1192 -/1189 -/1190 -/1189 -/1187 -/1193 -/1194 539/1193 -/1193 -/1191 -/1191 777/1188 -/1185 -/1189 -/1185 -/1187 -/1185 -/1185 -/1188 -/1189 -/1186 -/1191 -/1189 -/1183 -/1183 -/1185 964/1191 -/1186 -/1191 -/1187 -/1180 -/1187 -/1189 258/1178 -/1189 -/1188 -/1186 -/1180 -/1186 -/1186 -/1192 -/1192 -/1190 -/1189 -/1192 -/1174 -/1187 -/1174 -/1174 1090/1190 -/1192 -/1189 -/1183 -/1171 -/1183 -/1184 -/1191 -/1187 -/1186 -/1186 423/1191 -/1171 -/1189 -/1186 -/1192 -/1187 -/1192 -/1185 -/1189 -/1184 -/1180 -/1192 1170/1183 -/1189 -/1177 -/1191 751/1191 -/1190 -/1181 -/1189 -/1192 -/1192 396/1194 -/1194 -/1192 -/1186 -/1191 -/1186 -/1191 -/1191 -/1187 -/1181 -/1187 -/1190 -/1193 -/1181 -/1190 -/1192 -/1193 -/1190 -/1188 -/1191 -/1187 -/1187 -/1187 -/1189 -/1189 -/1193 -/1186 -/1193 -/1186 -/1191 -/1187 -/1187 -/1187 -/1189 -/1187 -/1189 -/1188 -/1188 -/1194 -/1187 -/1184 -/1186 -/1190 -/1193 255/1191 -/1191 -/1192 -/1189 -/1187 -/1187 -/1189 -/1193 24,971/1186 -/1191 -/1187 -/1191 -/1187 -/1191 -/1188 -/1189 -/1172 970/1177 -/1184 -/1192 -/1192 -/1195 -/1187 -/1189 1159/1192 -/1189 -/1189 -/1190 -/1188 294/1188 -/1193 975/1189 -/1193 -/1193 -/1186 -/1193 -/1193 -/1193 -/1193 -/1183 716/1190 -/1189 -/1185 -/1186 -/1184 -/1186 1007/1182 -/1189 -/1182 -/1188 560/1187 -/1186 -/1188 -/1178 -/1185 -/1183 -/1185 -/1181 -/1193 -/1193 -/1188 -/1193 784/1181 -/1186 -/1194 -/1181 -/1181 -/1193 -/1181 -/1183 -/1185 -/1193 -/1188 -/1182 574/1192 -/1186 -/1191 -/1173 -/1185 -/1193 -/1173 -/1185 -/1185 -/1190 -/1191 -/1191 -/1194 -/1191 -/1191 719/1192 784/1185 -/1190
51384	LLid=51384 orgDBsym=WNT16 TranscriptId=ENST00000249275 chr=7 Location=120519924 Strand=1 GeneLength=15737 nExons=4 UpstreamStart=0 UpstreamEnd=2999 Exon1Start=3000 Exon1End=3113 Intron1Start=3114 Intron1End=4163 Exon2Start=4164 Exon2End=4414 Intron2Start=4415 Intron2End=5464 CdsStart=3049 CdsEnd=5466 -/1015 -/994 1009/1018 -/1000 1122/1009 -/1015 -/1012 -/1024 -/1018 -/1021 552/1000 -/1018 -/1024 -/1012 1009/1009 498/1009 -/1009 580/994 -/1015 -/970 -/979 -/979 -/988 509,614/1009 76,452/997 509/1009 -/1003 -/1018 -/1003 738/1003 -/1000 -/1003 -/1003 -/1003 -/1006 -/994 -/1003 -/1024 417,1120/988 -/1024 1059/1000 -/1018 -/1024 -/991 -/997 -/1009 -/1009 1119/1003 -/1018 -/1018 625/1018 -/1000 -/1018 -/1006 549,1120/976 399,514/976 -/976 -/1006 359/1000 -/994 -/1000 -/994 -/985 -/1006 117,240,293/1015 -/979 -/988 -/985 -/994 625/1018 100,1119/1003 -/1018 144/1012 -/1018 -/1012 402/1006 -/1006 594/1021 -/1012 -/1021 -/1018 -/982 -/1006 -/1006 -/1009 -/1006 -/1009 -/1009 361,555/1006 -/1012 -/1003 -/1012 1181/1006 1181/1006 1181/1006 -/1003 262/1021 1011/1024 -/1009 -/1012 -/991 -/997 -/988 -/979 -/988 -/979 -/1012 -/1000 -/1012 563,590/997 -/1009 -/1000 -/1012 -/1009 -/1006 -/1012 -/1003 -/1003 -/1018 -/1003 -/1009 -/1003 -/994 -/1009 -/1003 1182/1012 -/1021 1007/997 -/1018 563,593/1006 -/988 -/994 -/1009 1121/994 -/1003 80/1012 401/991 546/1000 -/985 1182/1006 -/985 -/997 -/988 -/1000 -/997 -/1003 -/1015 -/1006 -/1015 -/1003 -/1003 1179/1000 -/1006 1180/1009 -/1006 624/1015 -/997 623/1009 -/1009 -/994 -/1003 -/1006 -/1003 -/1009 -/1000 -/1003 -/1006 -/1000 -/1006 -/1006 -/1015 3/1012 1011/1024 -/1009 -/1012 -/1006 -/1012 -/1006 -/1015 -/988 622/1006 -/1018 -/997 -/1006 -/1015 -/1018 -/1015 -/988 -/1021 -/1000 -/1000 1117/988 -/1000 551/1003 625/1018 625/1018 -/991 625/1018 -/988 625/1018 -/976 -/1003 -/994 104,1119/1003 -/1009 -/1012 -/1003 -/1012 -/1012 111/988 1120/1003 -/994 -/1015 624/1015 -/1015 -/1006 -/1009 -/1006 -/1000 -/1018 -/1021 -/1018 625/1018 -/1012 -/1012 -/1003 1118/994 -/1006 -/994 -/1000 1118/994 95,103,250,1118/994 104,1119/1003 -/1006 -/997 624/1012 -/1006 -/988 -/988 -/994 -/1012 -/997 109/1012 -/1000 -/979 -/1000 -/1006 -/973 621/1006 -/1003 -/997 -/979 -/997 -/997 -/1015 -/1015 -/1009 -/1006 511/1015 -/961 1180/1000 -/961 -/961 -/1009 -/1015 -/1006 -/988 -/952 -/988 -/991 117/1012 -/1000 -/997 -/997 -/1012 -/952 -/1006 -/997 -/1015 -/1000 -/1015 401/994 -/1006 -/991 -/979 -/1015 -/988 -/1006 -/970 -/1012 362,402/1012 -/1009 -/982 -/1006 -/1015 -/1015 -/1021 -/1021 -/1015 287,559/997 -/1012 -/997 -/1012 -/1012 -/1000 -/982 -/1000 -/1009 1183/1018 -/982 -/1009 -/1015 -/1018 103,1118/1009 -/1003 105,1120/1012 312,1118/1000 1118/1000 1118/1000 -/1006 -/1006 81,1183/1018 -/997 -/1018 -/997 -/1012 -/1000 -/1000 -/1000 1181/1006 -/1000 -/1006 1179/1003 -/1003 -/1021 38/1000 -/991 -/997 -/1009 -/1018 -/1012 472/1012 -/1015 252/1006 -/1000 -/1000 -/1006 625/1018 237/997 -/1012 -/1000 -/1012 -/1000 -/1012 -/1003 -/1006 -/955 -/970 -/991 -/1015 -/1015 -/1024 -/1000 -/1006 821/1015 -/1006 -/1006 -/1009 -/1003 -/1003 -/1018 289/1006 -/1018 -/1018 -/997 -/1018 -/1018 288/1018 -/1018 -/988 -/1009 291,1119/1006 -/994 -/997 520/991 -/997 -/985 -/1006 -/985 591/1003 -/1000 145,218/997 -/1003 98,403/973 -/994 -/988 -/994 611/982 57/1018 -/1018 -/1003 -/1018 -/982 -/997 58/1021 -/982 -/982 -/1018 -/982 -/988 -/994 742/1018 -/1003 -/985 -/1015 -/997 -/1012 -/958 -/994 -/1018 -/958 -/994 533,566/994 -/1009 -/1012 -/1012 1120/1021 -/1012 -/1012 -/1015 225,504/994 509,614/1009
23072	LLid=23072 orgDBsym=- TranscriptId=ENST00000265522 chr=7 Location=43092158 Strand=1 GeneLength=251561 nExons=27 UpstreamStart=0 UpstreamEnd=2999 Exon1Start=3000 Exon1End=3308 Intron1Start=3309 Intron1End=4358 Exon2Start=4359 Exon2End=4466 Intron2Start=4467 Intron2End=5516 CdsStart=3020 CdsEnd=5518 -/1192 -/1185 -/1193 -/1187 -/1190 -/1192 -/1191 -/1195 -/1193 406/1194 -/1187 -/1193 -/1195 -/1191 -/1190 -/1190 -/1190 -/1185 -/1192 -/1177 -/1180 -/1180 -/1183 45/1190 -/1186 -/1190 -/1188 -/1193 -/1188 -/1188 -/1187 -/1188 -/1188 -/1188 -/1189 -/1185 -/1188 923/1195 16/1183 -/1195 -/1187 -/1193 139,210,272,394/1195 -/1184 480/1186 -/1190 -/1190 -/1188 -/1193 -/1193 -/1193 -/1187 -/1193 -/1189 -/1179 -/1179 -/1179 280/1189 566/1187 -/1185 -/1187 -/1185 -/1182 -/1189 -/1192 165/1180 -/1183 -/1182 -/1185 -/1193 -/1188 -/1193 -/1191 -/1193 -/1191 111/1189 -/1189 -/1194 -/1191 706/1194 -/1193 -/1181 -/1189 -/1189 928/1190 -/1189 928/1190 -/1190 -/1189 -/1191 -/1188 -/1191 1131/1189 1131/1189 -/1189 -/1188 -/1194 -/1195 -/1190 -/1191 -/1184 -/1186 -/1183 -/1180 -/1183 1170/1180 -/1191 -/1187 -/1191 -/1186 -/1190 -/1187 -/1191 928/1190 -/1189 -/1191 -/1188 -/1188 -/1193 -/1188 -/1190 -/1188 82,712,794/1185 -/1190 -/1188 -/1191 -/1194 -/1186 -/1193 -/1189 -/1183 -/1185 -/1190 -/1185 -/1188 -/1191 62/1184 -/1187 1155/1182 -/1189 -/1182 -/1186 -/1183 -/1187 -/1186 -/1188 -/1192 -/1189 -/1192 -/1188 -/1188 1131/1187 -/1189 1133/1190 -/1189 -/1192 -/1186 -/1190 -/1190 -/1185 -/1188 -/1189 -/1188 -/1190 -/1187 -/1188 -/1189 -/1187 -/1189 -/1189 -/1192 -/1191 -/1195 -/1190 -/1191 -/1189 214/1191 -/1189 -/1192 -/1183 -/1189 -/1193 -/1186 -/1189 -/1192 -/1193 -/1192 -/1183 -/1194 -/1187 -/1187 -/1183 328/1187 -/1188 -/1193 -/1193 -/1184 -/1193 -/1183 -/1193 16/1179 676/1188 -/1185 -/1188 -/1190 -/1191 -/1188 -/1191 -/1191 560/1183 -/1188 -/1185 -/1192 -/1192 847/1192 -/1189 -/1190 -/1189 -/1187 -/1193 -/1194 -/1193 -/1193 704/1191 707/1191 660/1188 275/1185 -/1189 -/1185 -/1187 20/1185 -/1185 -/1188 -/1189 -/1186 -/1191 -/1189 -/1183 -/1183 -/1185 -/1191 -/1186 -/1191 -/1187 -/1180 1130/1187 1131/1189 -/1178 -/1189 -/1188 -/1186 -/1180 -/1186 73/1186 99/1192 -/1192 -/1190 -/1189 -/1192 67/1174 -/1187 67/1174 67/1174 1162/1190 99/1192 -/1189 -/1183 -/1171 903/1183 -/1184 -/1191 775/1187 -/1186 -/1186 -/1191 -/1171 799/1189 -/1186 -/1192 -/1187 193/1192 62/1185 -/1189 -/1184 -/1180 -/1192 -/1183 -/1189 -/1177 568/1191 -/1191 -/1190 -/1181 -/1189 -/1192 -/1192 -/1194 -/1194 -/1192 -/1186 -/1191 -/1186 -/1191 -/1191 -/1187 -/1181 -/1187 -/1190 1133/1193 -/1181 -/1190 -/1192 -/1193 280/1190 -/1188 279/1191 277/1187 -/1187 277/1187 -/1189 1133/1189 -/1193 -/1186 -/1193 -/1186 281/1191 -/1187 -/1187 -/1187 -/1189 -/1187 -/1189 -/1188 -/1188 -/1194 -/1187 -/1184 73,313/1186 -/1190 620/1193 -/1191 -/1191 -/1192 -/1189 -/1187 -/1187 -/1189 -/1193 -/1186 -/1191 -/1187 -/1191 -/1187 -/1191 -/1188 -/1189 -/1172 -/1177 -/1184 -/1192 -/1192 1142/1195 83/1187 -/1189 -/1192 -/1189 -/1189 20/1190 -/1188 -/1188 -/1193 -/1189 -/1193 -/1193 18/1186 -/1193 -/1193 -/1193 -/1193 -/1183 -/1190 -/1189 -/1185 561/1186 -/1184 -/1186 -/1182 -/1189 -/1182 -/1188 -/1187 -/1186 563/1188 -/1178 -/1185 -/1183 -/1185 -/1181 -/1193 -/1193 -/1188 -/1193 -/1181 -/1186 -/1194 -/1181 -/1181 -/1193 -/1181 82/1183 -/1185 -/1193 567/1188 -/1182 -/1192 -/1186 -/1191 -/1173 -/1185 -/1193 -/1173 -/1185 -/1185 -/1190 -/1191 -/1191 -/1194 -/1191 -/1191 -/1192 596/1185 -/1190
8379	LLid=8379 orgDBsym=MAD1L1 TranscriptId=ENST00000265854 chr=7 Location=2014116 Strand=-1 GeneLength=414347 nExons=18 UpstreamStart=0 UpstreamEnd=2999 Exon1Start=3000 Exon1End=3159 Intron1Start=3160 Intron1End=4209 Exon2Start=4210 Exon2End=4350 Intron2Start=4351 Intron2End=5400 CdsStart=3010 CdsEnd=5402 -/501 -/487 863/503 -/491 -/497 -/501 -/499 953/507 -/503 -/505 -/491 -/503 953/507 -/499 860/497 -/497 -/497 -/487 -/501 -/471 -/477 -/477 -/483 -/497 -/489 -/497 -/493 -/503 -/493 -/493 -/491 -/493 -/493 -/493 -/495 -/487 -/493 -/507 -/483 -/507 -/491 -/503 1056/507 -/485 -/489 -/497 -/497 -/493 -/503 -/503 -/503 -/491 -/503 -/495 -/475 -/475 -/475 -/495 -/491 -/487 -/491 948/487 -/481 -/495 -/501 -/477 -/483 -/481 -/487 -/503 -/493 -/503 -/499 -/503 -/499 -/495 -/495 -/505 -/499 -/505 -/503 -/479 -/495 -/495 -/497 -/495 -/497 -/497 -/495 -/499 -/493 -/499 -/495 -/495 -/495 -/493 -/505 863/507 -/497 -/499 -/485 -/489 -/483 -/477 -/483 -/477 -/499 -/491 -/499 -/489 -/497 -/491 -/499 -/497 -/495 -/499 -/493 -/493 -/503 -/493 -/497 -/493 -/487 -/497 -/493 -/499 -/505 -/489 729/503 -/495 -/483 -/487 -/497 -/487 -/493 -/499 -/485 -/491 -/481 -/495 -/481 -/489 -/483 -/491 -/489 712/493 -/501 -/495 -/501 -/493 -/493 -/491 -/495 -/497 -/495 -/501 -/489 -/497 -/497 -/487 -/493 -/495 -/493 -/497 -/491 -/493 -/495 -/491 -/495 -/495 -/501 -/499 863/507 -/497 -/499 -/495 -/499 -/495 -/501 845/483 -/495 -/503 -/489 -/495 -/501 -/503 729/501 -/483 -/505 -/491 -/491 -/483 -/491 -/493 -/503 -/503 -/485 -/503 -/483 -/503 -/475 -/493 -/487 -/493 -/497 -/499 712/493 -/499 -/499 -/483 -/493 -/487 -/501 -/501 -/501 -/495 -/497 -/495 689/491 -/503 953/505 -/503 -/503 -/499 -/499 -/493 -/487 -/495 -/487 -/491 -/487 -/487 -/493 728/495 -/489 -/499 -/495 893/483 -/483 -/487 -/499 -/489 -/499 -/491 -/477 944/491 -/495 -/473 -/495 -/493 -/489 -/477 -/489 -/489 -/501 -/501 -/497 -/495 -/501 -/465 -/491 -/465 -/465 -/497 -/501 -/495 -/483 -/459 -/483 -/485 -/499 -/491 -/489 -/489 -/499 -/459 -/495 -/489 -/501 -/491 -/501 -/487 -/495 -/485 -/477 -/501 -/483 -/495 -/471 -/499 -/499 -/497 -/479 -/495 -/501 -/501 -/505 -/505 -/501 -/489 -/499 -/489 -/499 -/499 -/491 -/479 -/491 -/497 -/503 -/479 -/497 -/501 -/503 -/497 -/493 -/499 -/491 -/491 -/491 -/495 -/495 -/503 -/489 -/503 -/489 -/499 -/491 -/491 949/491 -/495 -/491 -/495 -/493 -/493 -/505 817/491 -/485 -/489 -/497 -/503 -/499 -/499 -/501 -/495 -/491 -/491 950/495 -/503 -/489 -/499 -/491 -/499 -/491 -/499 -/493 950/495 -/461 -/471 806/485 984/501 -/501 -/507 -/491 -/495 1084/501 -/495 -/495 -/497 -/493 1051/493 -/503 -/495 -/503 -/503 -/489 -/503 -/503 -/503 -/503 -/483 -/497 -/495 -/487 -/489 -/485 -/489 -/481 -/495 -/481 -/493 -/491 -/489 -/493 -/473 734/487 -/483 726/487 -/479 -/503 -/503 -/493 -/503 -/479 -/489 -/505 -/479 -/479 -/503 -/479 -/483 -/487 -/503 -/493 -/481 -/501 -/489 -/499 -/463 -/487 952/503 -/463 -/487 -/487 -/497 -/499 -/499 -/505 -/499 -/499 -/501 -/487 -/497
3927	LLid=3927 orgDBsym=LASP1 TranscriptId=ENST00000318008 chr=17 Location=37401359 Strand=1 GeneLength=51619 nExons=8 UpstreamStart=0 UpstreamEnd=2999 Exon1Start=3000 Exon1End=3115 Intron1Start=3116 Intron1End=4165 Exon2Start=4166 Exon2End=4260 Intron2Start=4261 Intron2End=5310 CdsStart=3047 CdsEnd=5312 600/1017 -/989 -/1021 -/997 -/1009 -/1017 -/1013 -/1029 -/1021 -/1025 -/997 -/1021 -/1029 -/1013 -/1009 -/1009 -/1009 -/989 -/1017 -/957 -/969 -/969 -/981 -/1009 -/993 -/1009 323/1001 -/1021 88/1001 -/1001 -/997 -/1001 -/1001 -/1001 -/1005 -/989 -/1001 -/1029 -/981 809,835,844/1029 -/997 -/1021 -/1029 -/985 -/993 -/1009 -/1009 -/1001 -/1021 -/1021 -/1021 -/997 -/1021 -/1005 -/965 -/965 -/965 -/1005 -/997 -/989 -/997 841/989 -/977 -/1005 -/1017 -/969 -/981 -/977 -/989 -/1021 -/1001 -/1021 -/1013 -/1021 -/1013 -/1005 27/1005 -/1025 -/1013 -/1025 -/1021 -/973 901/1005 -/1005 -/1009 -/1005 -/1009 -/1009 -/1005 -/1013 1141/1001 -/1013 -/1005 -/1005 -/1005 530/1001 -/1025 -/1029 -/1009 844/1013 -/985 -/993 -/981 -/969 93/981 -/969 -/1013 -/997 -/1013 -/993 -/1009 -/997 -/1013 -/1009 -/1005 -/1013 -/1001 -/1001 -/1021 -/1001 -/1009 -/1001 -/989 -/1009 -/1001 -/1013 -/1025 -/993 -/1021 -/1005 -/981 -/989 -/1009 -/989 -/1001 290/1013 -/985 -/997 -/977 -/1005 -/977 -/993 -/981 -/997 -/993 -/1001 -/1017 -/1005 -/1017 -/1001 -/1001 -/997 -/1005 -/1009 -/1005 -/1017 -/993 -/1009 -/1009 -/989 -/1001 -/1005 -/1001 1003/1009 -/997 -/1001 -/1005 -/997 -/1005 -/1005 -/1017 -/1013 -/1029 -/1009 -/1013 -/1005 -/1013 -/1005 -/1017 -/981 -/1005 -/1021 -/993 88/1005 -/1017 -/1021 -/1017 -/981 -/1025 -/997 -/997 -/981 -/997 -/1001 -/1021 -/1021 -/985 -/1021 -/981 -/1021 -/965 -/1001 -/989 -/1001 102/1009 1021/1013 -/1001 -/1013 -/1013 -/981 -/1001 -/989 -/1017 -/1017 -/1017 -/1005 -/1009 -/1005 -/997 -/1021 -/1025 -/1021 -/1021 95/1013 -/1013 -/1001 -/989 -/1005 -/989 -/997 -/989 -/989 880/1001 -/1005 -/993 -/1013 -/1005 -/981 -/981 -/989 502,1021/1013 -/993 -/1013 -/997 -/969 -/997 -/1005 -/961 -/1005 -/1001 -/993 1009/969 -/993 -/993 -/1017 -/1017 -/1009 596/1005 -/1017 -/945 -/997 -/945 -/945 -/1009 -/1017 -/1005 -/981 -/933 -/981 -/985 -/1013 -/997 1033/993 1033/993 -/1013 -/933 -/1005 -/993 -/1017 -/997 -/1017 -/989 -/1005 -/985 -/969 -/1017 -/981 651/1005 -/957 -/1013 -/1013 -/1009 -/973 -/1005 -/1017 -/1017 -/1025 -/1025 -/1017 -/993 -/1013 -/993 -/1013 -/1013 -/997 -/973 -/997 -/1009 -/1021 -/973 -/1009 -/1017 -/1021 -/1009 -/1001 881/1013 -/997 114/997 114/997 -/1005 -/1005 -/1021 -/993 -/1021 -/993 -/1013 -/997 -/997 -/997 -/1005 -/997 -/1005 -/1001 -/1001 -/1025 -/997 -/985 -/993 -/1009 -/1021 -/1013 -/1013 -/1017 -/1005 -/997 -/997 -/1005 -/1021 -/993 -/1013 -/997 -/1013 -/997 -/1013 -/1001 -/1005 -/937 -/957 -/985 -/1017 -/1017 311/1029 -/997 -/1005 438/1017 -/1005 -/1005 -/1009 -/1001 -/1001 -/1021 -/1005 -/1021 -/1021 89/993 -/1021 -/1021 -/1021 -/1021 -/981 -/1009 -/1005 -/989 -/993 -/985 -/993 -/977 -/1005 -/977 -/1001 -/997 -/993 -/1001 -/961 106/989 -/981 106/989 -/973 -/1021 -/1021 364/1001 834/1021 -/973 -/993 270/1025 -/973 -/973 -/1021 -/973 -/981 -/989 -/1021 -/1001 -/977 -/1017 -/993 -/1013 1162/941 106/989 -/1021 -/941 -/989 -/989 851/1009 -/1013 -/1013 -/1025 -/1013 -/1013 -/1017 -/989 -/1009
29916	LLid=29916 orgDBsym=SNX11 TranscriptId=ENST00000311795 chr=17 Location=46659549 Strand=1 GeneLength=15195 nExons=8 UpstreamStart=0 UpstreamEnd=2999 Exon1Start=3000 Exon1End=3144 Intron1Start=3145 Intron1End=3195 Exon2Start=3196 Exon2End=3289 Intron2Start=3290 Intron2End=4339 CdsStart=4341 CdsEnd=4341 -/644 -/637 -/645 -/639 -/642 -/644 -/643 -/647 -/645 -/646 -/639 -/645 -/647 -/643 -/642 -/642 -/642 -/637 -/644 -/629 -/632 -/632 -/635 -/642 -/638 -/642 -/640 -/645 -/640 -/640 -/639 -/640 -/640 -/640 -/641 -/637 -/640 -/647 -/635 -/647 -/639 -/645 -/647 -/636 -/638 -/642 -/642 -/640 -/645 -/645 -/645 -/639 -/645 -/641 -/631 553/631 -/631 -/641 -/639 -/637 -/639 -/637 -/634 -/641 -/644 -/632 -/635 -/634 -/637 -/645 -/640 -/645 -/643 -/645 -/643 558/641 -/641 -/646 -/643 -/646 -/645 -/633 -/641 -/641 -/642 -/641 -/642 -/642 -/641 -/643 -/640 -/643 -/641 930/641 -/641 -/640 -/646 -/647 948/642 -/643 -/636 -/638 -/635 -/632 -/635 -/632 -/643 -/639 -/643 -/638 948/642 -/639 -/643 -/642 -/641 -/643 -/640 -/640 -/645 -/640 -/642 -/640 922/637 1017/642 -/640 -/643 -/646 -/638 -/645 -/641 -/635 -/637 -/642 -/637 -/640 -/643 -/636 -/639 -/634 -/641 -/634 -/638 -/635 -/639 -/638 1142/640 -/644 -/641 -/644 -/640 -/640 928/639 -/641 929/642 -/641 -/644 -/638 -/642 -/642 -/637 -/640 -/641 -/640 -/642 -/639 -/640 -/641 -/639 -/641 -/641 -/644 -/643 -/647 -/642 -/643 -/641 -/643 -/641 -/644 -/635 -/641 -/645 -/638 -/641 -/644 -/645 -/644 -/635 -/646 -/639 -/639 -/635 -/639 -/640 -/645 -/645 -/636 -/645 -/635 -/645 -/631 -/640 945/637 -/640 -/642 1144/643 1142/640 1143/643 -/643 -/635 -/640 -/637 -/644 -/644 -/644 -/641 -/642 -/641 -/639 -/645 -/646 -/645 -/645 -/643 1045/643 -/640 -/637 -/641 -/637 -/639 -/637 -/637 -/640 -/641 -/638 -/643 -/641 -/635 -/635 -/637 1144/643 -/638 -/643 -/639 -/632 -/639 -/641 -/630 -/641 -/640 -/638 -/632 -/638 -/638 -/644 -/644 -/642 -/641 -/644 864/626 -/639 -/626 -/626 -/642 -/644 -/641 -/635 -/623 716/635 -/636 -/643 -/639 -/638 -/638 -/643 -/623 -/641 -/638 -/644 -/639 -/644 -/637 -/641 -/636 -/632 -/644 -/635 -/641 -/629 -/643 -/643 -/642 -/633 -/641 -/644 -/644 913,966/646 -/646 -/644 -/638 -/643 -/638 -/643 -/643 -/639 -/633 -/639 -/642 -/645 -/633 -/642 -/644 -/645 -/642 -/640 -/643 -/639 -/639 -/639 -/641 928/641 -/645 -/638 -/645 -/638 -/643 -/639 -/639 -/639 -/641 -/639 -/641 -/640 -/640 760/646 -/639 -/636 -/638 -/642 -/645 -/643 -/643 636/644 -/641 -/639 -/639 -/641 -/645 -/638 -/643 -/639 -/643 -/639 -/643 -/640 -/641 -/624 -/629 -/636 -/644 -/644 -/647 -/639 -/641 -/644 -/641 -/641 -/642 -/640 -/640 -/645 -/641 -/645 -/645 -/638 -/645 954,1115/645 -/645 -/645 -/635 -/642 -/641 -/637 -/638 571/636 -/638 -/634 -/641 -/634 -/640 947/639 -/638 -/640 -/630 -/637 -/635 -/637 -/633 -/645 -/645 -/640 -/645 -/633 -/638 -/646 -/633 -/633 -/645 -/633 -/635 -/637 -/645 -/640 -/634 -/644 -/638 -/643 -/625 -/637 -/645 -/625 -/637 -/637 -/642 -/643 -/643 639/646 -/643 -/643 -/644 -/637 -/642
55365	LLid=55365 orgDBsym=- TranscriptId=ENST00000004103 chr=7 Location=149889579 Strand=1 GeneLength=4368 nExons=7 UpstreamStart=0 UpstreamEnd=2999 Exon1Start=3000 Exon1End=3078 Intron1Start=3079 Intron1End=3785 Exon2Start=3786 Exon2End=3974 Intron2Start=3975 Intron2End=4464 CdsStart=3801 CdsEnd=4466 -/1109 -/1095 -/1111 -/1099 -/1105 -/1109 -/1107 -/1115 -/1111 -/1113 -/1099 -/1111 -/1115 114/1107 -/1105 -/1105 1085/1105 -/1095 -/1109 -/1079 669/1085 -/1085 -/1091 -/1105 -/1097 -/1105 -/1101 -/1111 -/1101 -/1101 -/1099 -/1101 -/1101 -/1101 -/1103 687,854/1095 -/1101 -/1115 -/1091 324,761/1115 -/1099 -/1111 -/1115 -/1093 -/1097 69,642/1105 -/1105 -/1101 -/1111 -/1111 -/1111 -/1099 -/1111 -/1103 -/1083 -/1083 -/1083 -/1103 -/1099 -/1095 -/1099 -/1095 -/1089 -/1103 -/1109 -/1085 -/1091 -/1089 -/1095 -/1111 -/1101 -/1111 -/1107 -/1111 -/1107 -/1103 429/1103 -/1113 -/1107 -/1113 -/1111 -/1087 -/1103 400,1156/1103 -/1105 1156/1103 -/1105 -/1105 -/1103 683/1107 -/1101 683/1107 -/1103 -/1103 -/1103 -/1101 -/1113 -/1115 -/1105 -/1107 -/1093 -/1097 -/1091 -/1085 -/1091 103/1085 -/1107 45/1099 -/1107 -/1097 -/1105 -/1099 887/1107 -/1105 -/1103 -/1107 -/1101 -/1101 -/1111 -/1101 -/1105 -/1101 -/1095 -/1105 -/1101 -/1107 235,1046/1113 -/1097 -/1111 -/1103 -/1091 -/1095 -/1105 -/1095 -/1101 -/1107 -/1093 -/1099 882/1089 -/1103 -/1089 -/1097 -/1091 112/1099 -/1097 653/1101 -/1109 -/1103 -/1109 -/1101 692,1102/1101 -/1099 -/1103 -/1105 -/1103 -/1109 -/1097 -/1105 -/1105 -/1095 -/1101 -/1103 -/1101 -/1105 -/1099 -/1101 375/1103 -/1099 -/1103 192/1103 -/1109 -/1107 -/1115 -/1105 -/1107 490/1103 -/1107 -/1103 -/1109 -/1091 -/1103 -/1111 -/1097 -/1103 -/1109 -/1111 683/1109 -/1091 -/1113 -/1099 -/1099 -/1091 -/1099 -/1101 -/1111 -/1111 -/1093 -/1111 -/1091 -/1111 -/1083 -/1101 -/1095 -/1101 -/1105 39,654/1107 653/1101 -/1107 -/1107 -/1091 -/1101 -/1095 -/1109 -/1109 -/1109 -/1103 -/1105 -/1103 -/1099 -/1111 -/1113 -/1111 -/1111 -/1107 -/1107 -/1101 -/1095 -/1103 -/1095 -/1099 -/1095 -/1095 -/1101 -/1103 373/1097 -/1107 -/1103 -/1091 381,680/1091 -/1095 -/1107 -/1097 -/1107 -/1099 -/1085 622/1099 -/1103 -/1081 -/1103 -/1101 -/1097 -/1085 -/1097 -/1097 -/1109 -/1109 -/1105 639/1103 -/1109 -/1073 -/1099 -/1073 -/1073 -/1105 -/1109 -/1103 -/1091 -/1067 -/1091 -/1093 -/1107 -/1099 -/1097 -/1097 -/1107 -/1067 -/1103 -/1097 -/1109 -/1099 -/1109 -/1095 -/1103 -/1093 -/1085 -/1109 -/1091 -/1103 415/1079 -/1107 -/1107 -/1105 -/1087 403/1103 -/1109 -/1109 -/1113 -/1113 204,693,1105/1109 -/1097 -/1107 -/1097 -/1107 -/1107 -/1099 -/1087 -/1099 -/1105 -/1111 -/1087 -/1105 693,1105/1109 -/1111 -/1105 -/1101 -/1107 -/1099 -/1099 -/1099 -/1103 -/1103 -/1111 -/1097 -/1111 -/1097 -/1107 -/1099 -/1099 -/1099 -/1103 -/1099 -/1103 -/1101 -/1101 -/1113 -/1099 4/1093 -/1097 -/1105 -/1111 -/1107 -/1107 -/1109 -/1103 -/1099 -/1099 -/1103 -/1111 -/1097 -/1107 -/1099 839/1107 -/1099 -/1107 -/1101 -/1103 -/1069 -/1079 -/1093 -/1109 -/1109 -/1115 -/1099 -/1103 396/1109 -/1103 -/1103 -/1105 -/1101 -/1101 -/1111 -/1103 -/1111 -/1111 -/1097 -/1111 -/1111 -/1111 -/1111 -/1091 -/1105 -/1103 543/1095 -/1097 -/1093 -/1097 -/1089 113/1103 -/1089 -/1101 -/1099 -/1097 -/1101 -/1081 -/1095 -/1091 -/1095 -/1087 -/1111 -/1111 -/1101 758/1111 -/1087 -/1097 685/1113 -/1087 -/1087 592/1111 -/1087 -/1091 -/1095 -/1111 -/1101 -/1089 -/1109 -/1097 -/1107 -/1071 -/1095 -/1111 648/1071 -/1095 -/1095 -/1105 -/1107 -/1107 -/1113 -/1107 -/1107 -/1109 -/1095 -/1105
4074	LLid=4074 orgDBsym=M6PR TranscriptId=ENST00000000412 chr=12 Location=8993519 Strand=-1 GeneLength=9289 nExons=7 UpstreamStart=0 UpstreamEnd=2999 Exon1Start=3000 Exon1End=3168 Intron1Start=3169 Intron1End=4218 Exon2Start=4219 Exon2End=4395 Intron2Start=4396 Intron2End=5039 CdsStart=4220 CdsEnd=5041 -/1192 -/1185 -/1193 1075/1187 -/1190 -/1192 -/1191 -/1195 -/1193 -/1194 -/1187 -/1193 -/1195 -/1191 96/1190 -/1190 -/1190 -/1185 158/1192 491/1177 -/1180 -/1180 -/1183 -/1190 -/1186 -/1190 -/1188 -/1193 -/1188 1029/1188 1045/1187 -/1188 -/1188 -/1188 -/1189 -/1185 -/1188 -/1195 -/1183 714/1195 664,1174/1187 -/1193 -/1195 -/1184 -/1186 -/1190 -/1190 -/1188 -/1193 -/1193 -/1193 -/1187 -/1193 159/1189 -/1179 -/1179 -/1179 -/1189 -/1187 709/1185 -/1187 -/1185 -/1182 -/1189 -/1192 -/1180 -/1183 -/1182 -/1185 -/1193 -/1188 -/1193 -/1191 -/1193 -/1191 -/1189 157,991/1189 -/1194 -/1191 -/1194 -/1193 -/1181 -/1189 -/1189 -/1190 -/1189 -/1190 -/1190 -/1189 -/1191 -/1188 -/1191 -/1189 -/1189 -/1189 -/1188 -/1194 -/1195 -/1190 -/1191 -/1184 -/1186 -/1183 -/1180 -/1183 -/1180 -/1191 -/1187 663/1191 -/1186 873/1190 -/1187 -/1191 -/1190 626/1189 -/1191 -/1188 -/1188 -/1193 1137/1188 -/1190 -/1188 720/1185 662/1190 -/1188 -/1191 540/1194 -/1186 -/1193 -/1189 -/1183 -/1185 548/1190 -/1185 -/1188 -/1191 -/1184 -/1187 -/1182 -/1189 -/1182 -/1186 -/1183 -/1187 -/1186 -/1188 -/1192 -/1189 -/1192 -/1188 -/1188 -/1187 -/1189 -/1190 987/1189 -/1192 -/1186 -/1190 -/1190 -/1185 870/1188 -/1189 -/1188 599/1190 -/1187 -/1188 -/1189 987/1187 -/1189 654,988/1189 -/1192 -/1191 -/1195 -/1190 -/1191 -/1189 377/1191 -/1189 -/1192 928/1183 -/1189 -/1193 -/1186 -/1189 -/1192 -/1193 -/1192 659/1183 -/1194 -/1187 -/1187 -/1183 166/1187 -/1188 -/1193 -/1193 -/1184 -/1193 -/1183 -/1193 -/1179 -/1188 871/1185 -/1188 -/1190 -/1191 -/1188 -/1191 -/1191 389/1183 -/1188 -/1185 -/1192 -/1192 -/1192 -/1189 -/1190 -/1189 -/1187 -/1193 -/1194 -/1193 -/1193 -/1191 -/1191 -/1188 -/1185 -/1189 -/1185 -/1187 -/1185 -/1185 -/1188 662/1189 660/1186 -/1191 -/1189 -/1183 -/1183 1049/1185 -/1191 -/1186 -/1191 -/1187 -/1180 -/1187 -/1189 -/1178 -/1189 -/1188 677/1186 706/1180 -/1186 -/1186 -/1192 -/1192 -/1190 -/1189 -/1192 -/1174 -/1187 -/1174 -/1174 -/1190 -/1192 -/1189 -/1183 -/1171 -/1183 -/1184 -/1191 -/1187 -/1186 -/1186 -/1191 -/1171 -/1189 -/1186 -/1192 -/1187 -/1192 -/1185 -/1189 -/1184 -/1180 -/1192 -/1183 -/1189 -/1177 -/1191 -/1191 -/1190 -/1181 -/1189 -/1192 -/1192 -/1194 -/1194 -/1192 -/1186 -/1191 -/1186 997/1191 -/1191 -/1187 -/1181 -/1187 -/1190 -/1193 -/1181 -/1190 627/1192 -/1193 -/1190 -/1188 -/1191 70/1187 -/1187 -/1187 -/1189 -/1189 -/1193 -/1186 -/1193 -/1186 123,387/1191 -/1187 -/1187 -/1187 -/1189 -/1187 918/1189 -/1188 -/1188 -/1194 265/1187 -/1184 -/1186 -/1190 -/1193 -/1191 -/1191 183,883/1192 -/1189 -/1187 -/1187 -/1189 -/1193 339/1186 -/1191 -/1187 -/1191 -/1187 -/1191 -/1188 -/1189 -/1172 -/1177 -/1184 -/1192 -/1192 68/1195 1181/1187 379/1189 -/1192 -/1189 -/1189 -/1190 -/1188 1136/1188 -/1193 -/1189 427/1193 -/1193 -/1186 -/1193 -/1193 -/1193 -/1193 -/1183 -/1190 124/1189 -/1185 -/1186 -/1184 -/1186 252/1182 -/1189 -/1182 -/1188 871/1187 -/1186 -/1188 -/1178 -/1185 -/1183 -/1185 -/1181 665/1193 -/1193 -/1188 -/1193 -/1181 -/1186 -/1194 -/1181 -/1181 -/1193 -/1181 720/1183 -/1185 -/1193 -/1188 1065/1182 -/1192 -/1186 -/1191 -/1173 -/1185 -/1193 -/1173 -/1185 -/1185 81/1190 -/1191 528/1191 -/1194 -/1191 -/1191 -/1192 -/1185 -/1190
90293	LLid=90293 orgDBsym=BKLHD2 TranscriptId=ENST00000322001 chr=X Location=116004727 Strand=-1 GeneLength=218849 nExons=7 UpstreamStart=0 UpstreamEnd=2999 Exon1Start=3000 Exon1End=3154 Intron1Start=3155 Intron1End=4204 Exon2Start=4205 Exon2End=4346 Intron2Start=4347 Intron2End=5396 CdsStart=4260 CdsEnd=5398 -/784 408/770 -/786 -/774 -/780 -/784 -/782 -/790 -/786 -/788 -/774 259/786 -/790 -/782 -/780 -/780 -/780 -/770 -/784 -/754 -/760 -/760 -/766 -/780 -/772 -/780 -/776 -/786 -/776 -/776 -/774 -/776 -/776 -/776 -/778 -/770 -/776 -/790 -/766 -/790 -/774 -/786 -/790 -/768 -/772 -/780 -/780 -/776 -/786 -/786 -/786 -/774 -/786 -/778 -/758 -/758 -/758 -/778 -/774 -/770 -/774 -/770 -/764 -/778 -/784 -/760 -/766 -/764 -/770 -/786 -/776 -/786 -/782 -/786 -/782 -/778 -/778 540/788 -/782 -/788 -/786 -/762 -/778 -/778 -/780 -/778 -/780 -/780 -/778 -/782 -/776 -/782 -/778 -/778 -/778 -/776 -/788 -/790 -/780 -/782 -/768 -/772 -/766 645/760 -/766 -/760 -/782 -/774 -/782 -/772 -/780 1085/774 -/782 -/780 -/778 -/782 -/776 -/776 -/786 -/776 -/780 -/776 -/770 -/780 -/776 -/782 1125/788 -/772 -/786 -/778 -/766 -/770 -/780 355,936/770 -/776 -/782 -/768 -/774 -/764 -/778 -/764 -/772 -/766 -/774 -/772 -/776 -/784 -/778 -/784 992/776 -/776 -/774 -/778 -/780 -/778 -/784 -/772 -/780 -/780 -/770 -/776 576/778 -/776 -/780 -/774 -/776 -/778 -/774 -/778 -/778 -/784 -/782 -/790 -/780 -/782 647/778 -/782 -/778 -/784 -/766 -/778 -/786 1082/772 -/778 -/784 -/786 -/784 -/766 -/788 -/774 -/774 -/766 -/774 -/776 -/786 -/786 -/768 -/786 -/766 -/786 943/758 -/776 -/770 330/776 -/780 -/782 -/776 -/782 -/782 -/766 -/776 -/770 -/784 -/784 -/784 -/778 -/780 -/778 -/774 -/786 -/788 -/786 -/786 527/782 -/782 -/776 -/770 -/778 -/770 -/774 -/770 -/770 -/776 -/778 -/772 -/782 -/778 -/766 -/766 355,936/770 -/782 -/772 -/782 -/774 -/760 858/774 -/778 -/756 -/778 -/776 -/772 -/760 -/772 -/772 -/784 -/784 -/780 -/778 -/784 -/748 -/774 -/748 -/748 -/780 -/784 -/778 -/766 -/742 -/766 -/768 -/782 -/774 -/772 -/772 -/782 -/742 -/778 -/772 -/784 -/774 991/784 -/770 -/778 -/768 -/760 -/784 -/766 -/778 -/754 -/782 -/782 -/780 -/762 -/778 -/784 -/784 377/788 -/788 -/784 -/772 -/782 -/772 -/782 -/782 -/774 -/762 -/774 -/780 -/786 -/762 -/780 -/784 -/786 -/780 -/776 -/782 -/774 -/774 -/774 -/778 857/778 -/786 -/772 -/786 -/772 -/782 -/774 -/774 -/774 -/778 -/774 -/778 -/776 -/776 -/788 -/774 -/768 -/772 -/780 -/786 -/782 1187/782 -/784 -/778 -/774 -/774 -/778 -/786 -/772 -/782 -/774 -/782 -/774 -/782 -/776 -/778 -/744 -/754 -/768 -/784 -/784 -/790 625/774 -/778 -/784 -/778 -/778 -/780 -/776 -/776 -/786 -/778 -/786 -/786 -/772 -/786 916/786 -/786 -/786 -/766 -/780 -/778 -/770 -/772 -/768 -/772 -/764 -/778 -/764 -/776 -/774 -/772 -/776 -/756 -/770 -/766 -/770 -/762 -/786 -/786 -/776 -/786 -/762 -/772 -/788 -/762 -/762 -/786 -/762 -/766 -/770 296/786 -/776 -/764 -/784 -/772 -/782 -/746 -/770 -/786 -/746 -/770 -/770 -/780 -/782 -/782 -/788 -/782 -/782 -/784 -/770 -/780
56603	LLid=56603 orgDBsym=- TranscriptId=ENST00000001146 chr=2 Location=72349501 Strand=-1 GeneLength=15608 nExons=6 UpstreamStart=0 UpstreamEnd=2999 Exon1Start=3000 Exon1End=3203 Intron1Start=3204 Intron1End=4253 Exon2Start=4254 Exon2End=4478 Intron2Start=4479 Intron2End=5528 CdsStart=3000 CdsEnd=5530 -/860 -/825 -/865 -/835 -/850 -/860 -/855 -/875 -/865 -/870 -/835 -/865 -/875 -/855 -/850 -/850 -/850 -/825 -/860 -/785 -/800 -/800 -/815 -/850 -/830 -/850 -/840 -/865 -/840 412/840 -/835 -/840 -/840 -/840 -/845 -/825 -/840 -/875 77/815 345/875 1092/835 -/865 1005/875 -/820 -/830 -/850 -/850 -/840 -/865 -/865 -/865 -/835 -/865 -/845 -/795 -/795 -/795 -/845 -/835 -/825 -/835 -/825 -/810 -/845 82/860 -/800 -/815 -/810 79/825 -/865 -/840 -/865 -/855 -/865 -/855 -/845 -/845 -/870 -/855 -/870 81/865 -/805 -/845 -/845 -/850 -/845 -/850 -/850 -/845 -/855 -/840 1088/855 -/845 -/845 -/845 -/840 -/870 -/875 -/850 -/855 -/820 -/830 -/815 -/800 -/815 1071/800 -/855 122/835 -/855 -/830 -/850 -/835 -/855 -/850 -/845 -/855 -/840 -/840 -/865 -/840 -/850 -/840 -/825 -/850 -/840 -/855 324/870 -/830 -/865 -/845 -/815 -/825 -/850 -/825 -/840 -/855 -/820 -/835 -/810 -/845 -/810 -/830 -/815 -/835 -/830 -/840 -/860 -/845 -/860 -/840 -/840 -/835 -/845 -/850 -/845 -/860 -/830 -/850 -/850 -/825 -/840 -/845 -/840 -/850 -/835 -/840 -/845 775/835 -/845 -/845 -/860 -/855 -/875 -/850 -/855 -/845 -/855 1087/845 -/860 -/815 -/845 -/865 -/830 676/845 -/860 -/865 -/860 -/815 -/870 -/835 -/835 -/815 -/835 79/840 -/865 -/865 -/820 -/865 -/815 -/865 -/795 -/840 -/825 -/840 -/850 -/855 -/840 -/855 -/855 -/815 -/840 -/825 -/860 -/860 -/860 -/845 -/850 -/845 -/835 -/865 -/870 -/865 -/865 -/855 -/855 -/840 -/825 -/845 -/825 -/835 -/825 -/825 -/840 1087/845 -/830 -/855 -/845 -/815 -/815 -/825 133/855 -/830 -/855 -/835 -/800 -/835 -/845 -/790 -/845 -/840 112/830 -/800 -/830 -/830 -/860 694/860 797/850 126/845 -/860 -/770 -/835 -/770 -/770 -/850 -/860 -/845 -/815 -/755 -/815 -/820 80/855 -/835 -/830 -/830 -/855 -/755 -/845 -/830 -/860 -/835 -/860 -/825 -/845 -/820 -/800 -/860 -/815 -/845 -/785 -/855 -/855 -/850 -/805 -/845 -/860 -/860 -/870 -/870 351/860 -/830 527/855 -/830 -/855 1152/855 -/835 -/805 -/835 -/850 -/865 -/805 -/850 351/860 -/865 -/850 -/840 -/855 -/835 -/835 -/835 -/845 -/845 -/865 -/830 -/865 -/830 -/855 791/835 -/835 -/835 -/845 -/835 -/845 -/840 -/840 660/870 769/835 423/820 -/830 -/850 -/865 -/855 -/855 -/860 -/845 -/835 -/835 -/845 -/865 -/830 -/855 -/835 105/855 -/835 -/855 -/840 -/845 -/760 -/785 -/820 -/860 -/860 -/875 -/835 -/845 809/860 -/845 -/845 674/850 -/840 -/840 -/865 -/845 -/865 -/865 672/830 -/865 1162/865 -/865 -/865 -/815 -/850 -/845 -/825 -/830 83,796/820 -/830 -/810 -/845 -/810 -/840 -/835 -/830 -/840 -/790 -/825 -/815 -/825 -/805 1097/865 -/865 -/840 -/865 -/805 -/830 1089,1099/870 1001/805 -/805 -/865 -/805 -/815 853/825 -/865 -/840 -/810 -/860 -/830 -/855 -/765 -/825 -/865 -/765 -/825 -/825 -/850 -/855 -/855 -/870 -/855 -/855 -/860 -/825 -/850
3382	LLid=3382 orgDBsym=ICA1 TranscriptId=ENST00000265576 chr=7 Location=8046518 Strand=-1 GeneLength=149243 nExons=14 UpstreamStart=0 UpstreamEnd=2999 Exon1Start=3000 Exon1End=3111 Intron1Start=3112 Intron1End=4161 Exon2Start=4162 Exon2End=4258 Intron2Start=4259 Intron2End=5308 CdsStart=4170 CdsEnd=5310 -/1017 -/1003 -/1019 -/1007 6/1013 -/1017 -/1015 960/1023 -/1019 -/1021 -/1007 -/1019 960/1023 -/1015 -/1013 -/1013 -/1013 -/1003 -/1017 -/987 -/993 -/993 -/999 530/1013 795/1005 -/1013 742/1009 -/1019 -/1009 -/1009 -/1007 -/1009 518/1009 -/1009 -/1011 -/1003 -/1009 -/1023 -/999 -/1023 -/1007 -/1019 -/1023 -/1001 -/1005 -/1013 768/1013 -/1009 -/1019 -/1019 -/1019 -/1007 -/1019 -/1011 460/991 -/991 -/991 -/1011 -/1007 -/1003 -/1007 -/1003 -/997 -/1011 -/1017 -/993 -/999 -/997 -/1003 -/1019 -/1009 -/1019 1131/1015 -/1019 -/1015 469/1011 -/1011 -/1021 -/1015 -/1021 -/1019 -/995 -/1011 -/1011 -/1013 -/1011 -/1013 -/1013 91/1011 724/1015 -/1009 724/1015 940/1011 940/1011 -/1011 -/1009 -/1021 -/1023 -/1013 -/1015 -/1001 -/1005 -/999 -/993 -/999 -/993 -/1015 -/1007 919,967/1015 513,637,1065/1005 -/1013 -/1007 -/1015 -/1013 -/1011 -/1015 -/1009 -/1009 -/1019 -/1009 -/1013 -/1009 -/1003 966/1013 -/1009 -/1015 1003/1021 -/1005 -/1019 640/1011 -/999 -/1003 -/1013 461/1003 -/1009 91/1015 461/1001 405/1007 931/997 391/1011 882,1156/997 -/1005 -/999 -/1007 -/1005 983/1009 -/1017 407/1011 -/1017 933/1009 -/1009 938/1007 -/1011 -/1013 -/1011 -/1017 511/1005 -/1013 -/1013 -/1003 -/1009 -/1011 -/1009 -/1013 596/1007 -/1009 918/1011 -/1007 -/1011 -/1011 -/1017 -/1015 -/1023 -/1013 -/1015 -/1011 -/1015 966/1011 -/1017 -/999 -/1011 -/1019 -/1005 -/1011 -/1017 -/1019 -/1017 -/999 -/1021 126/1007 126/1007 -/999 -/1007 433/1009 -/1019 -/1019 -/1001 -/1019 -/999 -/1019 -/991 -/1009 -/1003 -/1009 93,699/1013 985/1015 983/1009 984/1015 -/1015 404/999 -/1009 -/1003 -/1017 -/1017 -/1017 -/1011 93,693/1013 -/1011 -/1007 -/1019 960/1021 -/1019 -/1019 764/1015 -/1015 -/1009 -/1003 -/1011 -/1003 -/1007 2/1003 462/1003 3/1009 -/1011 964/1005 -/1015 669/1011 -/999 -/999 71/1003 985/1015 -/1005 -/1015 741/1007 -/993 -/1007 -/1011 -/989 -/1011 -/1009 -/1005 -/993 -/1005 -/1005 -/1017 -/1017 -/1013 -/1011 -/1017 -/981 -/1007 -/981 -/981 932/1013 -/1017 147/1011 -/999 -/975 -/999 -/1001 -/1015 -/1007 -/1005 -/1005 -/1015 -/975 -/1011 -/1005 -/1017 -/1007 827/1017 462/1003 -/1011 -/1001 -/993 -/1017 -/999 -/1011 -/987 116/1015 92/1015 526/1013 -/995 -/1011 -/1017 -/1017 -/1021 -/1021 -/1017 525/1005 -/1015 -/1005 -/1015 -/1015 1075/1007 -/995 -/1007 -/1013 -/1019 953/995 -/1013 -/1017 466/1019 -/1013 -/1009 -/1015 -/1007 -/1007 -/1007 -/1011 -/1011 92/1019 -/1005 -/1019 941/1005 -/1015 405/1007 -/1007 956/1007 90,478/1011 956/1007 -/1011 464/1009 -/1009 -/1021 -/1007 -/1001 -/1005 -/1013 -/1019 -/1015 -/1015 -/1017 -/1011 956/1007 -/1007 -/1011 -/1019 -/1005 -/1015 -/1007 -/1015 114/1007 -/1015 -/1009 957/1011 -/977 -/987 -/1001 -/1017 -/1017 -/1023 -/1007 567/1011 -/1017 -/1011 -/1011 -/1013 -/1009 -/1009 -/1019 -/1011 -/1019 -/1019 -/1005 -/1019 -/1019 770/1019 -/1019 -/999 -/1013 -/1011 883/1003 -/1005 -/1001 -/1005 740/997 -/1011 88,688/997 -/1009 390/1007 -/1005 -/1009 86,467/989 -/1003 -/999 -/1003 -/995 969/1019 -/1019 645/1009 -/1019 -/995 -/1005 -/1021 -/995 -/995 -/1019 -/995 -/999 -/1003 1097/1019 -/1009 -/997 -/1017 -/1005 -/1015 -/979 -/1003 -/1019 -/979 964/1003 -/1003 -/1013 -/1015 -/1015 -/1021 1031/1015 -/1015 -/1017 631/1003 631/1013
79007	LLid=79007 orgDBsym=- TranscriptId=ENST00000002501 chr=16 Location=89827966 Strand=-1 GeneLength=14507 nExons=4 UpstreamStart=0 UpstreamEnd=2999 Exon1Start=3000 Exon1End=3068 Intron1Start=3069 Intron1End=4118 Exon2Start=4119 Exon2End=4265 Intron2Start=4266 Intron2End=4624 CdsStart=3038 CdsEnd=4626 -/670 -/639 -/675 -/647 -/659 -/670 -/665 -/685 -/675 -/680 -/647 -/675 -/685 -/665 -/659 -/659 -/659 -/639 -/670 -/610 -/619 -/619 -/631 -/659 -/643 -/659 -/651 -/675 -/651 552/651 -/647 -/651 -/651 -/651 -/655 -/639 -/651 -/685 -/631 493,638/685 -/647 -/675 -/685 -/635 -/643 464,635/659 -/659 -/651 -/675 -/675 -/675 -/647 -/675 -/655 -/616 -/616 -/616 -/655 -/647 -/639 -/647 -/639 -/627 -/655 -/670 -/619 -/631 -/627 -/639 -/675 -/651 -/675 -/665 -/675 -/665 -/655 -/655 -/680 -/665 -/680 -/675 -/622 -/655 -/655 -/659 -/655 -/659 -/659 -/655 967/665 -/651 -/665 -/655 -/655 -/655 -/651 -/680 -/685 -/659 -/665 -/635 -/643 -/631 -/619 -/631 -/619 -/665 469/647 -/665 -/643 -/659 -/647 647/665 -/659 630/655 -/665 -/651 -/651 -/675 -/651 -/659 -/651 -/639 -/659 -/651 -/665 401/680 -/643 -/675 -/655 -/631 -/639 -/659 -/639 -/651 -/665 -/635 -/647 -/627 -/655 -/627 -/643 -/631 -/647 -/643 -/651 -/670 -/655 -/670 -/651 -/651 -/647 -/655 -/659 -/655 -/670 -/643 -/659 -/659 -/639 -/651 -/655 -/651 597/659 -/647 -/651 -/655 -/647 -/655 -/655 -/670 -/665 -/685 -/659 -/665 -/655 -/665 966/655 -/670 -/631 -/655 -/675 -/643 -/655 -/670 -/675 968/670 963/631 -/680 -/647 -/647 -/631 -/647 -/651 -/675 -/675 -/635 -/675 -/631 -/675 -/616 -/651 -/639 -/651 -/659 -/665 -/651 -/665 -/665 -/631 -/651 -/639 -/670 -/670 -/670 -/655 -/659 -/655 -/647 -/675 -/680 -/675 -/675 -/665 649/665 -/651 19/639 -/655 -/639 -/647 -/639 19/639 20/651 -/655 -/643 -/665 -/655 -/631 -/631 -/639 -/665 -/643 -/665 -/647 -/619 -/647 -/655 -/613 -/655 -/651 -/643 -/619 -/643 -/643 -/670 -/670 -/659 -/655 -/670 1122/601 -/647 1122/601 1122/601 -/659 -/670 -/655 -/631 -/592 -/631 -/635 -/665 -/647 -/643 -/643 -/665 -/592 -/655 -/643 -/670 -/647 -/670 -/639 -/655 405/635 -/619 -/670 -/631 -/655 -/610 -/665 -/665 -/659 -/622 -/655 -/670 -/670 -/680 -/680 -/670 -/643 -/665 -/643 -/665 -/665 -/647 -/622 -/647 -/659 -/675 -/622 -/659 -/670 -/675 19/659 -/651 21/665 -/647 -/647 -/647 -/655 -/655 -/675 -/643 -/675 -/643 -/665 -/647 -/647 -/647 -/655 -/647 -/655 -/651 -/651 -/680 -/647 -/635 -/643 -/659 -/675 -/665 -/665 -/670 -/655 -/647 -/647 -/655 -/675 -/643 -/665 -/647 -/665 -/647 -/665 -/651 -/655 1133/595 -/610 -/635 -/670 -/670 -/685 -/647 -/655 -/670 -/655 -/655 -/659 -/651 -/651 -/675 -/655 -/675 -/675 -/643 -/675 -/675 1171/675 -/675 -/631 -/659 -/655 -/639 -/643 -/635 -/643 -/627 -/655 -/627 -/651 -/647 -/643 -/651 -/613 -/639 -/631 -/639 -/622 -/675 -/675 -/651 637/675 -/622 -/643 968/680 -/622 -/622 -/675 -/622 -/631 -/639 -/675 -/651 -/627 -/670 -/643 -/665 -/598 -/639 -/675 -/598 -/639 -/639 -/659 -/665 -/665 -/680 427/665 -/665 -/670 -/639 -/659
57679	LLid=57679 orgDBsym=ALS2 TranscriptId=ENST00000264276 chr=2 Location=202848205 Strand=-1 GeneLength=80386 nExons=34 UpstreamStart=0 UpstreamEnd=2999 Exon1Start=3000 Exon1End=3062 Intron1Start=3063 Intron1End=4112 Exon2Start=4113 Exon2End=4193 Intron2Start=4194 Intron2End=5243 CdsStart=4174 CdsEnd=5245 -/1192 -/1185 -/1193 -/1187 -/1190 -/1192 -/1191 -/1195 -/1193 -/1194 1066/1187 -/1193 -/1195 -/1191 -/1190 985/1190 -/1190 -/1185 -/1192 -/1177 -/1180 -/1180 -/1183 -/1190 -/1186 -/1190 -/1188 -/1193 1074/1188 -/1188 -/1187 -/1188 -/1188 -/1188 -/1189 -/1185 -/1188 531,739/1195 -/1183 917,1022/1195 -/1187 -/1193 747/1195 -/1184 -/1186 -/1190 -/1190 -/1188 -/1193 -/1193 -/1193 -/1187 -/1193 -/1189 -/1179 -/1179 -/1179 -/1189 -/1187 -/1185 187/1187 -/1185 -/1182 389/1189 -/1192 1081/1180 -/1183 -/1182 1159/1185 -/1193 -/1188 155/1193 -/1191 -/1193 745/1191 -/1189 -/1189 -/1194 621/1191 -/1194 -/1193 -/1181 -/1189 -/1189 -/1190 -/1189 -/1190 -/1190 -/1189 -/1191 -/1188 -/1191 -/1189 526/1189 -/1189 980/1188 109/1194 -/1195 -/1190 -/1191 731/1184 -/1186 -/1183 -/1180 -/1183 1029/1180 -/1191 -/1187 -/1191 -/1186 -/1190 -/1187 -/1191 -/1190 -/1189 -/1191 -/1188 -/1188 -/1193 -/1188 525,720/1190 -/1188 -/1185 -/1190 -/1188 -/1191 -/1194 -/1186 -/1193 -/1189 -/1183 -/1185 -/1190 -/1185 -/1188 1074/1191 -/1184 -/1187 -/1182 527/1189 -/1182 -/1186 -/1183 -/1187 187/1186 950,968/1188 -/1192 -/1189 -/1192 -/1188 -/1188 526/1187 -/1189 525,736/1190 -/1189 -/1192 -/1186 -/1190 -/1190 -/1185 -/1188 -/1189 -/1188 -/1190 -/1187 -/1188 -/1189 -/1187 -/1189 -/1189 -/1192 189/1191 -/1195 -/1190 -/1191 -/1189 -/1191 -/1189 -/1192 -/1183 -/1189 -/1193 -/1186 -/1189 -/1192 -/1193 -/1192 -/1183 -/1194 -/1187 76/1187 184/1183 339,1076/1187 1068,1104/1188 -/1193 -/1193 1009/1184 -/1193 -/1183 -/1193 -/1179 -/1188 -/1185 -/1188 188/1190 951,969/1191 950,968/1188 970/1191 272/1191 -/1183 -/1188 -/1185 -/1192 -/1192 -/1192 -/1189 188/1190 -/1189 -/1187 -/1193 -/1194 -/1193 -/1193 -/1191 805/1191 -/1188 -/1185 1068/1189 -/1185 -/1187 -/1185 -/1185 -/1188 -/1189 -/1186 -/1191 1064/1189 850/1183 -/1183 -/1185 -/1191 -/1186 -/1191 -/1187 -/1180 525/1187 -/1189 -/1178 -/1189 -/1188 -/1186 -/1180 -/1186 -/1186 -/1192 -/1192 -/1190 -/1189 -/1192 -/1174 525/1187 -/1174 -/1174 -/1190 -/1192 -/1189 -/1183 -/1171 -/1183 -/1184 -/1191 -/1187 -/1186 -/1186 -/1191 -/1171 -/1189 -/1186 -/1192 -/1187 -/1192 -/1185 -/1189 -/1184 -/1180 -/1192 -/1183 163/1189 888/1177 -/1191 -/1191 1079/1190 -/1181 -/1189 -/1192 -/1192 246,1003/1194 -/1194 -/1192 -/1186 -/1191 -/1186 622/1191 -/1191 -/1187 -/1181 -/1187 -/1190 528,736/1193 -/1181 -/1190 -/1192 1104/1193 -/1190 -/1188 -/1191 -/1187 -/1187 -/1187 1105/1189 524,736/1189 528,1075/1193 522/1186 528/1193 -/1186 -/1191 -/1187 -/1187 -/1187 -/1189 -/1187 -/1189 -/1188 -/1188 -/1194 -/1187 -/1184 -/1186 -/1190 528,736/1193 -/1191 1114/1191 -/1192 -/1189 -/1187 -/1187 -/1189 -/1193 -/1186 -/1191 -/1187 -/1191 -/1187 -/1191 -/1188 -/1189 -/1172 -/1177 -/1184 -/1192 111/1192 1186/1195 -/1187 -/1189 -/1192 -/1189 -/1189 980/1190 -/1188 -/1188 -/1193 -/1189 -/1193 -/1193 -/1186 -/1193 -/1193 -/1193 -/1193 -/1183 -/1190 -/1189 -/1185 -/1186 -/1184 -/1186 -/1182 -/1189 185/1182 -/1188 -/1187 -/1186 -/1188 183/1178 -/1185 -/1183 -/1185 -/1181 -/1193 -/1193 -/1188 916/1193 -/1181 -/1186 -/1194 -/1181 -/1181 -/1193 -/1181 -/1183 -/1185 -/1193 187/1188 -/1182 -/1192 -/1186 616/1191 -/1173 -/1185 -/1193 -/1173 -/1185 -/1185 -/1190 -/1191 -/1191 -/1194 -/1191 -/1191 -/1192 -/1185 -/1190
843	LLid=843 orgDBsym=CASP10 TranscriptId=ENST00000286186 chr=2 Location=202250398 Strand=1 GeneLength=46265 nExons=9 UpstreamStart=0 UpstreamEnd=2999 Exon1Start=3000 Exon1End=3176 Intron1Start=3177 Intron1End=4226 Exon2Start=4227 Exon2End=4580 Intron2Start=4581 Intron2End=5630 CdsStart=4234 CdsEnd=5632 -/763 -/742 -/766 -/748 -/757 -/763 -/760 -/772 -/766 -/769 -/748 -/766 -/772 848/760 -/757 -/757 -/757 -/742 -/763 -/718 -/727 -/727 -/736 -/757 -/745 -/757 -/751 343/766 -/751 -/751 -/748 -/751 -/751 -/751 -/754 -/742 -/751 -/772 -/736 -/772 -/748 213/766 150,908/772 -/739 -/745 -/757 1141/757 -/751 -/766 -/766 -/766 -/748 -/766 -/754 -/724 -/724 -/724 -/754 -/748 -/742 1176/748 -/742 -/733 -/754 -/763 -/727 -/736 -/733 -/742 -/766 -/751 -/766 -/760 -/766 -/760 -/754 -/754 336,703,1013/769 1142/760 -/769 -/766 -/730 -/754 -/754 -/757 -/754 -/757 -/757 -/754 -/760 -/751 -/760 -/754 -/754 -/754 999/751 1124/769 213/772 -/757 -/760 -/739 -/745 -/736 -/727 -/736 -/727 -/760 -/748 -/760 153/745 -/757 -/748 -/760 -/757 -/754 -/760 -/751 -/751 -/766 -/751 145/757 -/751 -/742 -/757 -/751 -/760 -/769 -/745 -/766 -/754 688/736 -/742 -/757 -/742 -/751 -/760 -/739 -/748 -/733 -/754 1078/733 -/745 -/736 -/748 628/745 -/751 -/763 -/754 -/763 -/751 -/751 960/748 -/754 962/757 -/754 -/763 -/745 -/757 -/757 843/742 -/751 -/754 -/751 -/757 -/748 -/751 -/754 -/748 -/754 -/754 -/763 630/760 213/772 -/757 -/760 -/754 -/760 -/754 -/763 -/736 -/754 188/766 -/745 -/754 -/763 -/766 -/763 -/736 949/769 -/748 -/748 -/736 138,366/748 -/751 -/766 -/766 -/739 -/766 -/736 -/766 -/724 -/751 -/742 -/751 629/757 -/760 -/751 -/760 -/760 -/736 -/751 -/742 -/763 -/763 -/763 -/754 629/757 -/754 -/748 -/766 -/769 -/766 -/766 704/760 -/760 -/751 -/742 138/754 -/742 -/748 -/742 -/742 -/751 -/754 -/745 -/760 690/754 -/736 -/736 -/742 -/760 -/745 1179/760 -/748 -/727 -/748 -/754 -/721 -/754 -/751 -/745 -/727 -/745 -/745 -/763 -/763 -/757 -/754 -/763 -/709 -/748 -/709 -/709 -/757 -/763 -/754 -/736 -/700 -/736 -/739 -/760 -/748 820/745 820/745 185/760 -/700 -/754 -/745 -/763 -/748 -/763 -/742 915/754 -/739 -/727 1069/763 -/736 -/754 -/718 355,947/760 -/760 -/757 -/730 -/754 -/763 -/763 -/769 -/769 -/763 -/745 -/760 -/745 -/760 -/760 -/748 -/730 -/748 -/757 -/766 -/730 1184/757 -/763 -/766 -/757 -/751 -/760 -/748 1015,1109/748 -/748 653/754 -/754 -/766 -/745 962/766 -/745 -/760 -/748 -/748 -/748 -/754 -/748 -/754 -/751 -/751 -/769 -/748 -/739 -/745 -/757 -/766 -/760 -/760 -/763 -/754 -/748 -/748 -/754 -/766 -/745 -/760 -/748 -/760 945/748 -/760 946/751 -/754 -/703 -/718 -/739 -/763 -/763 -/772 -/748 351/754 -/763 -/754 -/754 -/757 -/751 -/751 -/766 -/754 -/766 -/766 -/745 -/766 -/766 -/766 -/766 1070/736 -/757 -/754 -/742 -/745 -/739 -/745 -/733 -/754 -/733 197,832,1003/751 -/748 -/745 -/751 -/721 -/742 -/736 -/742 -/730 -/766 -/766 -/751 -/766 -/730 -/745 -/769 -/730 -/730 -/766 -/730 841/736 -/742 933/766 628/751 -/733 -/763 -/745 -/760 -/706 736/742 -/766 -/706 -/742 -/742 -/757 -/760 -/760 1111/769 -/760 -/760 -/763 -/742 -/757
8837	LLid=8837 orgDBsym=CFLAR TranscriptId=ENST00000309955 chr=2 Location=202183433 Strand=1 GeneLength=48112 nExons=10 UpstreamStart=0 UpstreamEnd=2999 Exon1Start=3000 Exon1End=3314 Intron1Start=3315 Intron1End=4364 Exon2Start=4365 Exon2End=4782 Intron2Start=4783 Intron2End=5832 CdsStart=4502 CdsEnd=5834 -/424 -/403 -/427 -/409 -/418 -/424 -/421 -/433 -/427 -/430 -/409 -/427 -/433 -/421 -/418 -/418 -/418 -/403 -/424 -/379 -/388 -/388 -/397 -/418 201/406 -/418 -/412 -/427 -/412 -/412 -/409 -/412 -/412 -/412 -/415 -/403 -/412 -/433 -/397 -/433 -/409 -/427 -/433 -/400 -/406 -/418 -/418 -/412 -/427 -/427 -/427 -/409 -/427 -/415 -/385 -/385 -/385 -/415 -/409 -/403 -/409 -/403 -/394 -/415 -/424 -/388 -/397 -/394 -/403 -/427 -/412 -/427 -/421 -/427 -/421 -/415 -/415 -/430 -/421 -/430 -/427 -/391 -/415 -/415 -/418 -/415 -/418 -/418 -/415 -/421 -/412 -/421 -/415 -/415 -/415 -/412 -/430 -/433 -/418 -/421 -/400 -/406 -/397 -/388 -/397 -/388 -/421 -/409 -/421 -/406 -/418 -/409 -/421 -/418 -/415 -/421 -/412 -/412 -/427 -/412 -/418 -/412 -/403 -/418 -/412 -/421 -/430 -/406 -/427 -/415 144/397 205/403 -/418 146/403 -/412 -/421 -/400 -/409 -/394 -/415 -/394 -/406 -/397 -/409 -/406 -/412 -/424 -/415 -/424 -/412 -/412 -/409 -/415 -/418 -/415 -/424 -/406 -/418 -/418 -/403 -/412 -/415 -/412 -/418 -/409 -/412 -/415 -/409 -/415 -/415 -/424 -/421 -/433 1123/418 -/421 1123/415 -/421 -/415 -/424 -/397 -/415 -/427 -/406 -/415 -/424 -/427 -/424 -/397 -/430 -/409 -/409 -/397 -/409 -/412 -/427 -/427 -/400 -/427 -/397 -/427 -/385 -/412 -/403 -/412 -/418 -/421 -/412 -/421 -/421 -/397 -/412 -/403 -/424 -/424 -/424 -/415 -/418 -/415 -/409 -/427 -/430 -/427 -/427 -/421 -/421 -/412 600,931/403 -/415 -/403 -/409 600/403 204/403 -/412 -/415 -/406 -/421 -/415 -/397 -/397 -/403 -/421 -/406 -/421 -/409 -/388 -/409 -/415 -/382 -/415 -/412 -/406 -/388 -/406 -/406 -/424 -/424 -/418 965,1072/415 -/424 -/370 -/409 -/370 -/370 -/418 -/424 -/415 -/397 -/361 -/397 -/400 -/421 -/409 -/406 -/406 -/421 -/361 -/415 -/406 -/424 -/409 -/424 -/403 -/415 -/400 -/388 1110/424 -/397 -/415 -/379 -/421 -/421 -/418 -/391 -/415 -/424 -/424 -/430 -/430 -/424 -/406 -/421 -/406 -/421 -/421 -/409 -/391 -/409 -/418 -/427 -/391 -/418 -/424 -/427 -/418 -/412 -/421 -/409 -/409 602/409 -/415 -/415 -/427 -/406 -/427 -/406 -/421 -/409 -/409 -/409 -/415 -/409 -/415 -/412 -/412 578/430 -/409 -/400 -/406 -/418 -/427 -/421 -/421 -/424 -/415 -/409 -/409 -/415 -/427 -/406 -/421 -/409 -/421 -/409 -/421 -/412 -/415 -/364 -/379 -/400 -/424 -/424 -/433 -/409 -/415 -/424 -/415 -/415 -/418 -/412 -/412 -/427 -/415 -/427 -/427 -/406 -/427 -/427 -/427 -/427 -/397 -/418 207/415 -/403 -/406 -/400 -/406 -/394 -/415 -/394 163/412 -/409 980/406 -/412 -/382 -/403 -/397 -/403 -/391 -/427 -/427 1169/412 -/427 -/391 -/406 -/430 -/391 -/391 -/427 -/391 -/397 -/403 -/427 -/412 -/394 -/424 -/406 -/421 -/367 -/403 -/427 -/367 -/403 -/403 -/418 -/421 -/421 -/430 -/421 -/421 -/424 -/403 -/418
7035	LLid=7035 orgDBsym=TFPI TranscriptId=ENST00000233156 chr=2 Location=188621713 Strand=-1 GeneLength=87508 nExons=8 UpstreamStart=0 UpstreamEnd=2999 Exon1Start=3000 Exon1End=3243 Intron1Start=3244 Intron1End=4293 Exon2Start=4294 Exon2End=4416 Intron2Start=4417 Intron2End=5466 CdsStart=4296 CdsEnd=5468 -/921 -/893 -/925 -/901 -/913 -/921 -/917 -/933 -/925 938/929 -/901 -/925 -/933 -/917 -/913 -/913 -/913 -/893 -/921 -/861 -/873 -/873 -/885 1141/913 898/897 1141/913 -/905 -/925 -/905 -/905 -/901 -/905 -/905 -/905 -/909 -/893 -/905 -/933 -/885 -/933 -/901 -/925 -/933 -/889 -/897 -/913 -/913 -/905 -/925 -/925 -/925 -/901 -/925 -/909 307/869 -/869 -/869 -/909 -/901 -/893 290,713/901 -/893 -/881 -/909 -/921 -/873 -/885 -/881 -/893 -/925 -/905 -/925 4/917 -/925 -/917 771/909 -/909 -/929 937/917 -/929 -/925 -/877 -/909 -/909 -/913 -/909 -/913 -/913 -/909 -/917 -/905 -/917 -/909 -/909 -/909 -/905 -/929 -/933 -/913 -/917 -/889 -/897 -/885 -/873 -/885 -/873 954/917 -/901 -/917 -/897 -/913 -/901 -/917 -/913 -/909 -/917 -/905 -/905 -/925 -/905 -/913 -/905 -/893 -/913 -/905 -/917 -/929 -/897 -/925 -/909 -/885 -/893 -/913 -/893 -/905 -/917 311,701/889 3/901 917/881 -/909 -/881 -/897 -/885 -/901 -/897 -/905 -/921 -/909 956/921 -/905 -/905 -/901 -/909 -/913 937/909 -/921 -/897 -/913 956/913 -/893 -/905 -/909 -/905 -/913 -/901 -/905 -/909 -/901 -/909 -/909 -/921 -/917 -/933 -/913 -/917 -/909 -/917 -/909 -/921 -/885 -/909 -/925 -/897 -/909 -/921 -/925 -/921 -/885 -/929 -/901 -/901 287/885 -/901 715/905 -/925 -/925 -/889 -/925 -/885 -/925 -/869 -/905 -/893 289/905 291/913 -/917 -/905 -/917 -/917 -/885 -/905 -/893 -/921 -/921 -/921 -/909 291/913 -/909 -/901 -/925 -/929 -/925 -/925 -/917 -/917 -/905 -/893 -/909 282/893 -/901 -/893 288,705/893 -/905 -/909 -/897 -/917 -/909 -/885 -/885 -/893 -/917 -/897 -/917 -/901 29/873 -/901 -/909 -/865 -/909 -/905 -/897 -/873 -/897 -/897 -/921 -/921 717/913 -/909 -/921 -/849 -/901 -/849 -/849 -/913 -/921 0,-0/909 -/885 -/837 -/885 -/889 -/917 -/901 -/897 -/897 -/917 -/837 235/909 -/897 -/921 -/901 -/921 311,701/893 -/909 -/889 -/873 -/921 -/885 -/909 -/861 -/917 293/917 -/913 -/877 -/909 -/921 -/921 640/929 -/929 -/921 -/897 -/917 -/897 -/917 -/917 -/901 -/877 -/901 -/913 -/925 -/877 19,716/913 -/921 -/925 775/913 -/905 774/917 -/901 1173/901 -/901 -/909 -/909 -/925 -/897 -/925 -/897 -/917 768/901 -/901 -/901 712/909 -/901 -/909 767/905 -/905 -/929 -/901 87/889 -/897 -/913 -/925 -/917 -/917 -/921 707/909 -/901 -/901 -/909 -/925 -/897 -/917 -/901 -/917 -/901 -/917 -/905 -/909 -/841 -/861 -/889 -/921 -/921 -/933 -/901 -/909 -/921 -/909 -/909 -/913 -/905 -/905 -/925 -/909 796/925 214/925 -/897 -/925 -/925 -/925 -/925 -/885 1146/913 773/909 -/893 286/897 -/889 -/897 -/881 -/909 288/881 -/905 -/901 -/897 765/905 277,286,312,799/865 277/893 -/885 -/893 -/877 -/925 -/925 -/905 -/925 -/877 -/897 -/929 -/877 -/877 -/925 -/877 -/885 -/893 -/925 -/905 -/881 -/921 -/897 -/917 -/845 277/893 -/925 -/845 -/893 556,804/893 -/913 -/917 -/917 649,674,1178/929 -/917 -/917 249/921 1136/893 1141/913
5212	LLid=5212 orgDBsym=VIT TranscriptId=ENST00000312180 chr=2 Location=36898449 Strand=1 GeneLength=118018 nExons=16 UpstreamStart=0 UpstreamEnd=2999 Exon1Start=3000 Exon1End=3202 Intron1Start=3203 Intron1End=4252 Exon2Start=4253 Exon2End=4322 Intron2Start=4323 Intron2End=5372 CdsStart=3098 CdsEnd=5374 -/1022 -/973 -/1029 176/987 637/1008 -/1022 -/1015 -/1043 -/1029 -/1036 8/987 -/1029 -/1043 -/1015 -/1008 -/1008 -/1008 -/973 -/1022 -/925 -/943 -/943 -/961 470/1008 733,753/979 -/1008 -/994 -/1029 -/994 -/994 -/987 -/994 -/994 -/994 -/1001 -/973 -/994 -/1043 -/961 -/1043 -/987 -/1029 1007/1043 -/967 -/979 -/1008 -/1008 -/994 -/1029 -/1029 -/1029 -/987 -/1029 -/1001 373/937 -/937 -/937 -/1001 805/987 -/973 790/987 -/973 -/955 -/1001 -/1022 -/943 -/961 -/955 -/973 -/1029 804/994 446/1029 414,1144/1015 -/1029 -/1015 378/1001 -/1001 -/1036 -/1015 -/1036 -/1029 572/949 -/1001 -/1001 501/1008 -/1001 501/1008 441,501/1008 -/1001 -/1015 -/994 -/1015 -/1001 -/1001 -/1001 -/994 896/1036 1158/1043 17/1008 -/1015 319/967 -/979 -/961 -/943 -/961 -/943 -/1015 -/987 -/1015 -/979 17/1008 -/987 -/1015 501/1008 -/1001 -/1015 -/994 -/994 1101/1029 -/994 -/1008 -/994 -/973 -/1008 -/994 -/1015 -/1036 -/979 -/1029 -/1001 -/961 -/973 -/1008 378,725/973 -/994 -/1015 377/967 -/987 -/955 -/1001 -/955 -/979 -/961 -/987 -/979 -/994 442/1022 -/1001 -/1022 -/994 -/994 -/987 -/1001 -/1008 -/1001 -/1022 692,748/979 -/1008 -/1008 -/973 14/994 -/1001 -/994 -/1008 -/987 -/994 -/1001 -/987 -/1001 -/1001 -/1022 -/1015 1158/1043 -/1008 -/1015 -/1001 -/1015 -/1001 -/1022 -/961 -/1001 -/1029 -/979 438/1001 442,502/1022 443,503/1029 -/1022 -/961 -/1036 1016/987 1016/987 376/961 -/987 -/994 -/1029 -/1029 -/967 -/1029 -/961 -/1029 -/937 -/994 -/973 379/994 -/1008 -/1015 -/994 -/1015 894/1015 -/961 635/994 -/973 -/1022 -/1022 -/1022 -/1001 -/1008 -/1001 25/987 -/1029 -/1036 -/1029 -/1029 -/1015 -/1015 -/994 -/973 -/1001 -/973 -/987 -/973 377/973 379/994 -/1001 -/979 -/1015 10,380/1001 -/961 -/961 725/973 -/1015 -/979 -/1015 -/987 -/943 -/987 -/1001 -/931 -/1001 -/994 -/979 -/943 -/979 -/979 -/1022 -/1022 1097/1008 -/1001 470/1022 -/907 -/987 -/907 -/907 -/1008 -/1022 581/1001 -/961 -/889 895/961 -/967 -/1015 -/987 -/979 -/979 -/1015 -/889 -/1001 -/979 65/1022 -/987 125/1022 377/973 -/1001 -/967 -/943 -/1022 -/961 671/1001 -/925 -/1015 324/1015 -/1008 -/949 -/1001 -/1022 -/1022 886/1036 -/1036 -/1022 -/979 -/1015 -/979 -/1015 -/1015 -/987 -/949 847/987 -/1008 -/1029 -/949 -/1008 -/1022 381/1029 -/1008 1092/994 -/1015 -/987 -/987 -/987 324/1001 -/1001 -/1029 -/979 -/1029 -/979 -/1015 -/987 -/987 -/987 -/1001 -/987 -/1001 89/994 410/994 -/1036 -/987 -/967 -/979 -/1008 -/1029 -/1015 -/1015 -/1022 -/1001 -/987 -/987 -/1001 -/1029 359/979 -/1015 -/987 -/1015 -/987 -/1015 -/994 -/1001 -/895 8/925 -/967 -/1022 -/1022 200/1043 -/987 -/1001 -/1022 -/1001 -/1001 441/1008 -/994 -/994 -/1029 -/1001 -/1029 -/1029 439/979 -/1029 -/1029 852/1029 -/1029 -/961 -/1008 -/1001 -/973 -/979 -/967 -/979 -/955 -/1001 803/955 -/994 -/987 1142/979 -/994 372,745/931 232/973 161/961 232/973 -/949 -/1029 -/1029 133/994 -/1029 -/949 164/979 -/1036 -/949 -/949 -/1029 -/949 -/961 -/973 -/1029 -/994 -/955 -/1022 -/979 -/1015 -/901 232/973 -/1029 -/901 668/973 -/973 -/1008 150,1143/1015 150/1015 -/1036 -/1015 -/1015 -/1022 1050/973 470/1008
55471	LLid=55471 orgDBsym=- TranscriptId=ENST00000002125 chr=2 Location=37433341 Strand=1 GeneLength=17496 nExons=10 UpstreamStart=0 UpstreamEnd=2999 Exon1Start=3000 Exon1End=3097 Intron1Start=3098 Intron1End=3442 Exon2Start=3443 Exon2End=3603 Intron2Start=3604 Intron2End=4653 CdsStart=3043 CdsEnd=4655 625/833 -/826 -/834 -/828 -/831 -/833 -/832 372/836 442/834 523,771/835 -/828 -/834 372/836 -/832 -/831 -/831 -/831 -/826 -/833 -/818 977/821 977/821 -/824 -/831 -/827 -/831 -/829 -/834 -/829 -/829 -/828 -/829 -/829 -/829 -/830 -/826 -/829 -/836 -/824 1087/836 -/828 -/834 -/836 -/825 676/827 -/831 -/831 -/829 -/834 -/834 -/834 -/828 -/834 -/830 -/820 -/820 -/820 569/830 397/828 -/826 -/828 367/826 1071/823 -/830 -/833 1032/821 -/824 -/823 -/826 -/834 -/829 1060/834 -/832 -/834 -/832 -/830 -/830 -/835 -/832 -/835 -/834 -/822 -/830 647/830 -/831 -/830 -/831 -/831 -/830 -/832 -/829 -/832 -/830 -/830 -/830 -/829 -/835 438/836 -/831 -/832 490/825 -/827 -/824 -/821 -/824 446/821 -/832 -/828 -/832 -/827 -/831 -/828 -/832 -/831 -/830 -/832 -/829 -/829 -/834 -/829 -/831 -/829 -/826 -/831 -/829 -/832 673/835 -/827 -/834 -/830 -/824 -/826 1099/831 -/826 -/829 954/832 -/825 -/828 -/823 -/830 -/823 765/827 -/824 -/828 396/827 -/829 -/833 -/830 -/833 -/829 -/829 -/828 -/830 -/831 -/830 -/833 396/827 -/831 -/831 -/826 -/829 479/830 -/829 -/831 -/828 -/829 -/830 767/828 -/830 -/830 -/833 -/832 438/836 -/831 -/832 -/830 -/832 -/830 -/833 1121/824 -/830 391/834 -/827 -/830 -/833 -/834 -/833 -/824 -/835 -/828 -/828 -/824 -/828 -/829 -/834 -/834 -/825 -/834 742/824 -/834 -/820 -/829 -/826 -/829 399/831 -/832 -/829 -/832 -/832 -/824 -/829 662,1081/826 -/833 -/833 -/833 -/830 -/831 -/830 -/828 -/834 372/835 -/834 -/834 -/832 -/832 -/829 -/826 -/830 -/826 -/828 570/826 -/826 -/829 -/830 -/827 -/832 -/830 -/824 1000/824 -/826 -/832 -/827 -/832 438/828 -/821 -/828 -/830 -/819 -/830 -/829 -/827 704/821 -/827 -/827 -/833 -/833 -/831 -/830 -/833 -/815 -/828 -/815 -/815 -/831 -/833 -/830 -/824 -/812 -/824 871/825 -/832 -/828 -/827 -/827 -/832 -/812 -/830 -/827 -/833 -/828 443/833 -/826 -/830 -/825 -/821 -/833 -/824 -/830 -/818 -/832 -/832 -/831 365/822 -/830 -/833 -/833 -/835 -/835 -/833 -/827 -/832 -/827 -/832 -/832 -/828 -/822 -/828 -/831 -/834 -/822 -/831 -/833 -/834 -/831 -/829 -/832 -/828 -/828 572/828 -/830 -/830 -/834 -/827 -/834 -/827 -/832 -/828 -/828 -/828 -/830 -/828 953/830 -/829 -/829 -/835 -/828 618/825 -/827 -/831 495/834 -/832 -/832 -/833 -/830 -/828 -/828 369/830 -/834 496/827 -/832 -/828 -/832 -/828 -/832 -/829 369/830 -/813 -/818 -/825 -/833 -/833 -/836 -/828 -/830 -/833 -/830 -/830 -/831 -/829 -/829 987/834 -/830 -/834 -/834 -/827 -/834 -/834 -/834 -/834 -/824 -/831 -/830 -/826 -/827 -/825 -/827 -/823 -/830 -/823 -/829 -/828 -/827 -/829 392/819 -/826 -/824 -/826 -/822 -/834 -/834 -/829 -/834 962/822 -/827 -/835 -/822 -/822 -/834 -/822 -/824 -/826 -/834 398/829 -/823 -/833 -/827 -/832 -/814 -/826 371/834 -/814 -/826 -/826 -/831 -/832 -/832 -/835 474/832 -/832 -/833 -/826 -/831
10181	LLid=10181 orgDBsym=RBM5 TranscriptId=ENST00000266029 chr=3 Location=50085380 Strand=1 GeneLength=30023 nExons=25 UpstreamStart=0 UpstreamEnd=2999 Exon1Start=3000 Exon1End=3094 Intron1Start=3095 Intron1End=4144 Exon2Start=4145 Exon2End=4215 Intron2Start=4216 Intron2End=5265 CdsStart=4199 CdsEnd=5267 -/542 -/533 -/544 -/535 -/538 -/542 -/539 -/548 -/544 -/546 -/535 -/544 -/548 -/539 -/538 -/538 -/538 -/533 -/542 -/525 888/528 888/528 -/531 -/538 -/534 -/538 -/536 -/544 -/536 961/536 -/535 -/536 -/536 -/536 -/537 -/533 -/536 -/548 -/531 -/548 -/535 -/544 -/548 -/532 -/534 -/538 -/538 -/536 -/544 -/544 -/544 -/535 -/544 -/537 -/527 -/527 -/527 -/537 -/535 -/533 -/535 -/533 -/530 -/537 -/542 -/528 -/531 -/530 -/533 -/544 -/536 -/544 -/539 -/544 -/539 -/537 -/537 -/546 -/539 -/546 -/544 -/529 -/537 -/537 -/538 -/537 -/538 -/538 -/537 -/539 -/536 -/539 -/537 -/537 -/537 -/536 -/546 887/548 -/538 -/539 -/532 -/534 -/531 968/528 -/531 -/528 -/539 -/535 -/539 -/534 -/538 -/535 -/539 -/538 -/537 -/539 -/536 -/536 -/544 -/536 -/538 -/536 -/533 -/538 -/536 -/539 1101/546 -/534 -/544 -/537 -/531 -/533 856/538 -/533 -/536 -/539 -/532 -/535 -/530 -/537 -/530 -/534 -/531 -/535 -/534 -/536 -/542 -/537 -/542 -/536 -/536 -/535 -/537 -/538 -/537 -/542 -/534 -/538 -/538 -/533 -/536 -/537 -/536 -/538 -/535 -/536 -/537 -/535 -/537 -/537 -/542 -/539 887/548 -/538 -/539 -/537 -/539 -/537 -/542 -/531 -/537 -/544 -/534 -/537 -/542 -/544 -/542 -/531 -/546 -/535 -/535 -/531 -/535 -/536 -/544 -/544 -/532 -/544 -/531 -/544 -/527 -/536 -/533 -/536 -/538 -/539 960/536 961/539 -/539 746/531 -/536 -/533 -/542 -/542 1016/542 -/537 -/538 -/537 -/535 -/544 -/546 -/544 -/544 -/539 -/539 1108/536 -/533 844/537 -/533 -/535 -/533 -/533 -/536 -/537 -/534 -/539 -/537 -/531 -/531 -/533 -/539 -/534 -/539 -/535 -/528 -/535 -/537 -/526 -/537 -/536 -/534 -/528 -/534 -/534 -/542 -/542 -/538 -/537 -/542 -/522 -/535 -/522 -/522 -/538 -/542 -/537 -/531 -/519 -/531 -/532 -/539 -/535 -/534 -/534 -/539 -/519 -/537 -/534 -/542 -/535 -/542 -/533 -/537 -/532 -/528 932/542 -/531 -/537 -/525 -/539 -/539 -/538 -/529 -/537 -/542 765/542 -/546 -/546 -/542 -/534 -/539 -/534 -/539 -/539 -/535 -/529 -/535 -/538 -/544 -/529 -/538 -/542 -/544 -/538 -/536 -/539 -/535 -/535 -/535 -/537 -/537 -/544 -/534 -/544 967/534 -/539 -/535 -/535 -/535 -/537 -/535 -/537 -/536 -/536 711/546 -/535 -/532 -/534 -/538 -/544 -/539 -/539 -/542 -/537 -/535 -/535 -/537 -/544 -/534 -/539 -/535 -/539 965/535 -/539 -/536 -/537 690/520 -/525 -/532 -/542 -/542 -/548 -/535 -/537 -/542 -/537 -/537 -/538 961/536 -/536 -/544 -/537 -/544 -/544 -/534 -/544 -/544 -/544 -/544 -/531 -/538 -/537 -/533 -/534 1174/532 -/534 -/530 -/537 -/530 -/536 -/535 -/534 -/536 -/526 -/533 -/531 -/533 -/529 1165/544 -/544 -/536 -/544 -/529 -/534 1165/546 -/529 -/529 -/544 -/529 -/531 -/533 962/544 -/536 -/530 -/542 -/534 -/539 -/521 -/533 -/544 -/521 -/533 -/533 -/538 -/539 -/539 -/546 -/539 -/539 -/542 -/533 -/538
6542	LLid=6542 orgDBsym=SLC7A2 TranscriptId=ENST00000004531 chr=8 Location=17406667 Strand=1 GeneLength=29909 nExons=12 UpstreamStart=0 UpstreamEnd=2999 Exon1Start=3000 Exon1End=3136 Intron1Start=3137 Intron1End=4186 Exon2Start=4187 Exon2End=4584 Intron2Start=4585 Intron2End=5316 CdsStart=4209 CdsEnd=5318 -/1159 -/1138 657/1162 -/1144 -/1153 -/1159 -/1156 -/1168 -/1162 378/1165 -/1144 -/1162 -/1168 -/1156 654/1153 -/1153 -/1153 -/1138 269/1159 -/1114 -/1123 263/1123 -/1132 556/1153 556,735/1141 556/1153 -/1147 -/1162 918/1147 -/1147 868/1144 -/1147 -/1147 -/1147 21,308/1150 -/1138 -/1147 -/1168 -/1132 -/1168 -/1144 655/1162 170/1168 -/1135 -/1141 -/1153 -/1153 291/1147 -/1162 -/1162 -/1162 -/1144 -/1162 813/1150 -/1120 -/1120 660/1120 469/1150 -/1144 -/1138 -/1144 -/1138 -/1129 -/1150 -/1159 -/1123 -/1132 -/1129 -/1138 -/1162 -/1147 -/1162 -/1156 -/1162 -/1156 -/1150 -/1150 221,588/1165 376/1156 -/1165 -/1162 -/1126 -/1150 -/1150 -/1153 -/1150 -/1153 -/1153 -/1150 -/1156 -/1147 -/1156 -/1150 -/1150 -/1150 -/1147 -/1165 657,694/1168 -/1153 -/1156 836/1135 400/1141 -/1132 -/1123 -/1132 55/1123 -/1156 -/1144 250,1098/1156 659/1141 -/1153 -/1144 -/1156 -/1153 -/1150 -/1156 -/1147 -/1147 -/1162 -/1147 -/1153 -/1147 -/1138 1097/1153 -/1147 -/1156 -/1165 652/1141 -/1162 659/1150 -/1132 -/1138 -/1153 -/1138 -/1147 -/1156 -/1135 901/1144 -/1129 -/1150 24/1129 -/1141 -/1132 -/1144 -/1141 -/1147 -/1159 903/1150 -/1159 -/1147 -/1147 -/1144 903/1150 -/1153 -/1150 -/1159 657,995/1141 -/1153 -/1153 -/1138 -/1147 -/1150 -/1147 -/1153 415/1144 -/1147 -/1150 -/1144 -/1150 -/1150 -/1159 645/1156 657,694/1168 253/1153 -/1156 -/1150 -/1156 -/1150 -/1159 56/1132 -/1150 -/1162 -/1141 -/1150 -/1159 -/1162 251/1159 -/1132 561,954/1165 -/1144 -/1144 289/1132 417,929/1144 -/1147 -/1162 -/1162 -/1135 -/1162 57/1132 -/1162 -/1120 -/1147 -/1138 -/1147 -/1153 -/1156 -/1147 -/1156 -/1156 -/1132 -/1147 -/1138 -/1159 -/1159 -/1159 -/1150 -/1153 -/1150 -/1144 -/1162 -/1165 -/1162 -/1162 -/1156 -/1156 -/1147 -/1138 -/1150 -/1138 -/1144 482/1138 -/1138 -/1147 249/1150 248,1095/1141 -/1156 -/1150 -/1132 9/1132 -/1138 -/1156 -/1141 966/1156 -/1144 -/1123 -/1144 -/1150 -/1117 -/1150 -/1147 -/1141 -/1123 -/1141 -/1141 -/1159 -/1159 -/1153 -/1150 -/1159 -/1105 -/1144 -/1105 590/1105 -/1153 -/1159 -/1150 -/1132 -/1096 -/1132 -/1135 -/1156 465/1144 266/1141 266/1141 -/1156 -/1096 -/1150 -/1141 -/1159 -/1144 -/1159 -/1138 780/1150 -/1135 -/1123 -/1159 -/1132 -/1150 -/1114 559,953/1156 669/1156 -/1153 -/1126 -/1150 -/1159 -/1159 197/1165 -/1165 -/1159 -/1141 -/1156 -/1141 -/1156 -/1156 -/1144 -/1126 901/1144 -/1153 -/1162 -/1126 -/1153 -/1159 858/1162 -/1153 -/1147 -/1156 -/1144 -/1144 -/1144 -/1150 -/1150 -/1162 -/1141 -/1162 -/1141 -/1156 901/1144 -/1144 -/1144 -/1150 -/1144 -/1150 -/1147 -/1147 -/1165 -/1144 -/1135 26/1141 -/1153 -/1162 -/1156 1051/1156 1087/1159 -/1150 -/1144 -/1144 693/1150 -/1162 -/1141 -/1156 -/1144 -/1156 -/1144 -/1156 -/1147 -/1150 894/1099 -/1114 -/1135 -/1159 226/1159 1036/1168 -/1144 -/1150 -/1159 -/1150 -/1150 1010/1153 -/1147 -/1147 -/1162 779,787/1150 -/1162 -/1162 -/1141 -/1162 -/1162 -/1162 -/1162 898/1132 -/1153 -/1150 -/1138 -/1141 682/1135 -/1141 -/1129 -/1150 -/1129 -/1147 -/1144 -/1141 -/1147 470/1117 -/1138 -/1132 -/1138 -/1126 1100/1162 -/1162 -/1147 -/1162 -/1126 -/1141 251/1165 -/1126 -/1126 -/1162 -/1126 -/1132 -/1138 -/1162 644/1147 -/1129 309/1159 -/1141 -/1156 -/1102 -/1138 -/1162 -/1102 1095/1138 -/1138 -/1153 -/1156 -/1156 472/1165 -/1156 -/1156 -/1159 556/1138 556/1153
381	LLid=381 orgDBsym=ARF5 TranscriptId=ENST00000000233 chr=7 Location=126782948 Strand=1 GeneLength=3295 nExons=6 UpstreamStart=0 UpstreamEnd=2999 Exon1Start=3000 Exon1End=3160 Intron1Start=3161 Intron1End=3677 Exon2Start=3678 Exon2End=3758 Intron2Start=3759 Intron2End=4079 CdsStart=3094 CdsEnd=4081 -/986 -/965 -/989 -/971 -/980 -/986 -/983 -/995 -/989 446/992 -/971 -/989 -/995 -/983 -/980 -/980 -/980 -/965 -/986 -/941 -/950 -/950 -/959 -/980 -/968 -/980 -/974 -/989 -/974 -/974 -/971 -/974 -/974 -/974 10,435/977 -/965 -/974 -/995 245/959 802/995 -/971 -/989 -/995 106/962 -/968 -/980 -/980 -/974 -/989 -/989 -/989 -/971 -/989 -/977 -/947 -/947 -/947 -/977 -/971 -/965 188/971 -/965 -/956 -/977 -/986 -/950 -/959 -/956 -/965 -/989 -/974 -/989 -/983 -/989 -/983 171/977 -/977 -/992 -/983 -/992 -/989 -/953 -/977 -/977 -/980 -/977 -/980 -/980 -/977 -/983 -/974 -/983 -/977 -/977 -/977 -/974 -/992 -/995 -/980 -/983 -/962 -/968 -/959 -/950 -/959 298/950 -/983 -/971 -/983 -/968 -/980 826/971 -/983 -/980 -/977 -/983 -/974 -/974 -/989 -/974 -/980 -/974 -/965 -/980 385/974 -/983 397/992 -/968 -/989 -/977 -/959 -/965 -/980 -/965 -/974 -/983 -/962 -/971 -/956 -/977 -/956 -/968 -/959 -/971 -/968 325/974 -/986 -/977 -/986 -/974 -/974 -/971 -/977 -/980 -/977 -/986 -/968 -/980 -/980 -/965 -/974 -/977 -/974 -/980 -/971 -/974 -/977 -/971 -/977 -/977 -/986 -/983 -/995 -/980 -/983 -/977 -/983 -/977 -/986 822/959 -/977 -/989 -/968 -/977 -/986 -/989 -/986 -/959 -/992 -/971 -/971 -/959 -/971 -/974 -/989 -/989 -/962 -/989 -/959 -/989 -/947 -/974 -/965 -/974 -/980 -/983 -/974 -/983 -/983 -/959 -/974 775/965 -/986 -/986 -/986 -/977 -/980 -/977 -/971 -/989 -/992 1119/989 -/989 -/983 274/983 -/974 -/965 -/977 -/965 -/971 20/965 -/965 -/974 -/977 -/968 -/983 -/977 -/959 -/959 -/965 -/983 -/968 -/983 -/971 -/950 -/971 -/977 485/944 -/977 -/974 -/968 -/950 -/968 -/968 526/986 -/986 -/980 -/977 -/986 -/931 -/971 -/931 -/931 -/980 -/986 -/977 -/959 -/925 -/959 -/962 -/983 27/971 -/968 -/968 -/983 -/925 -/977 -/968 -/986 -/971 -/986 -/965 -/977 -/962 -/950 -/986 -/959 -/977 -/941 -/983 -/983 -/980 -/953 -/977 -/986 -/986 8/992 -/992 -/986 -/968 -/983 -/968 -/983 -/983 -/971 -/953 -/971 -/980 -/989 -/953 -/980 -/986 -/989 -/980 -/974 -/983 -/971 -/971 -/971 -/977 -/977 -/989 -/968 -/989 -/968 -/983 -/971 -/971 -/971 -/977 -/971 -/977 -/974 -/974 -/992 -/971 -/962 -/968 -/980 -/989 -/983 -/983 -/986 -/977 -/971 -/971 193/977 -/989 -/968 -/983 -/971 -/983 -/971 -/983 -/974 -/977 106/927 -/941 -/962 -/986 -/986 143/995 -/971 -/977 501/986 -/977 -/977 -/980 -/974 -/974 -/989 -/977 -/989 -/989 -/968 -/989 14/989 -/989 -/989 -/959 -/980 -/977 -/965 -/968 -/962 -/968 -/956 -/977 -/956 -/974 -/971 -/968 -/974 -/944 -/965 -/959 -/965 -/953 -/989 -/989 868,1120/974 -/989 -/953 -/968 -/992 -/953 -/953 -/989 -/953 -/959 -/965 -/989 -/974 -/956 -/986 -/968 -/983 -/929 -/965 -/989 -/929 -/965 -/965 -/980 -/983 -/983 -/992 -/983 -/983 -/986 -/965 -/980
23098	LLid=23098 orgDBsym=SARM1 TranscriptId=ENST00000003834 chr=17 Location=26844690 Strand=1 GeneLength=28940 nExons=9 UpstreamStart=0 UpstreamEnd=2999 Exon1Start=3000 Exon1End=3395 Intron1Start=3396 Intron1End=4445 Exon2Start=4446 Exon2End=5064 Intron2Start=5065 Intron2End=6114 CdsStart=3028 CdsEnd=6116 -/990 -/969 -/993 -/975 -/984 -/990 -/987 259/999 -/993 -/996 -/975 -/993 259/999 -/987 -/984 -/984 -/984 -/969 -/990 -/945 -/954 -/954 166/963 -/984 -/972 -/984 -/978 -/993 -/978 -/978 -/975 -/978 -/978 -/978 -/981 -/969 -/978 -/999 -/963 921/999 -/975 -/993 -/999 -/966 -/972 -/984 -/984 -/978 -/993 -/993 -/993 -/975 -/993 -/981 -/951 -/951 -/951 -/981 -/975 -/969 -/975 254/969 -/960 -/981 195/990 -/954 169/963 -/960 -/969 -/993 -/978 -/993 -/987 -/993 623/987 -/981 -/981 -/996 -/987 -/996 -/993 -/957 -/981 -/981 -/984 -/981 -/984 -/984 -/981 -/987 -/978 -/987 -/981 -/981 -/981 -/978 -/996 -/999 -/984 -/987 -/966 -/972 -/963 -/954 -/963 -/954 -/987 -/975 -/987 -/972 -/984 168/975 257/987 -/984 -/981 -/987 -/978 -/978 -/993 -/978 -/984 -/978 -/969 -/984 -/978 -/987 636/996 -/972 -/993 -/981 -/963 -/969 -/984 -/969 -/978 -/987 -/966 -/975 -/960 -/981 -/960 309/972 -/963 900/975 -/972 270,884/978 -/990 -/981 -/990 -/978 -/978 -/975 -/981 -/984 -/981 1074/990 -/972 1073/984 -/984 -/969 -/978 -/981 -/978 -/984 -/975 -/978 -/981 -/975 707/981 -/981 -/990 -/987 -/999 -/984 -/987 -/981 -/987 -/981 -/990 576/963 -/981 40/993 170/972 -/981 -/990 -/993 -/990 -/963 -/996 -/975 -/975 -/963 -/975 -/978 -/993 -/993 -/966 -/993 -/963 -/993 -/951 -/978 -/969 -/978 -/984 264/987 270,884/978 -/987 -/987 -/963 -/978 1149/969 -/990 1074/990 -/990 -/981 -/984 256/981 -/975 -/993 259/996 1075/993 -/993 -/987 -/987 -/978 -/969 -/981 -/969 -/975 -/969 -/969 -/978 -/981 -/972 -/987 -/981 -/963 1020/963 -/969 264/987 442,520/972 -/987 -/975 -/954 -/975 -/981 -/948 -/981 -/978 -/972 -/954 -/972 -/972 -/990 -/990 -/984 304/981 -/990 -/936 -/975 -/936 -/936 -/984 -/990 -/981 -/963 -/927 -/963 -/966 -/987 -/975 -/972 -/972 -/987 -/927 -/981 -/972 -/990 -/975 -/990 -/969 -/981 -/966 -/954 -/990 -/963 -/981 -/945 -/987 -/987 -/984 -/957 -/981 -/990 -/990 -/996 -/996 -/990 -/972 -/987 -/972 -/987 -/987 697/975 -/957 -/975 -/984 -/993 252/957 -/984 -/990 -/993 -/984 -/978 -/987 -/975 -/975 -/975 -/981 -/981 -/993 -/972 -/993 -/972 -/987 -/975 -/975 -/975 -/981 -/975 -/981 43/978 -/978 -/996 -/975 -/966 -/972 -/984 -/993 -/987 -/987 -/990 -/981 255/975 -/975 256/981 -/993 -/972 -/987 -/975 -/987 -/975 902/987 -/978 256/981 -/930 -/945 -/966 -/990 -/990 809/999 -/975 -/981 -/990 171/981 -/981 -/984 -/978 -/978 -/993 -/981 -/993 -/993 -/972 -/993 -/993 -/993 -/993 -/963 -/984 -/981 -/969 -/972 -/966 -/972 -/960 901/981 -/960 -/978 -/975 -/972 -/978 -/948 -/969 -/963 1020/969 -/957 -/993 -/993 -/978 920/993 -/957 -/972 -/996 -/957 -/957 -/993 -/957 -/963 -/969 -/993 -/978 -/960 857/990 169/972 169/987 -/933 -/969 258/993 -/933 -/969 -/969 -/984 -/987 -/987 -/996 -/987 -/987 -/990 -/969 -/984
26073	LLid=26073 orgDBsym=- TranscriptId=ENST00000003607 chr=17 Location=26830037 Strand=-1 GeneLength=10814 nExons=12 UpstreamStart=0 UpstreamEnd=2999 Exon1Start=3000 Exon1End=3077 Intron1Start=3078 Intron1End=3079 Exon2Start=3080 Exon2End=3159 Intron2Start=3160 Intron2End=4209 CdsStart=3000 CdsEnd=4211 -/986 -/977 -/990 -/979 281/982 -/986 -/983 -/996 -/990 -/993 -/979 -/990 -/996 -/983 -/982 796/982 -/982 -/977 -/986 -/969 -/972 -/972 -/975 -/982 -/978 -/982 -/980 -/990 -/980 -/980 -/979 711,1101/980 287/980 -/980 -/981 756,817,1009/977 -/980 -/996 -/975 831/996 -/979 -/990 -/996 -/976 -/978 -/982 558/982 -/980 -/990 -/990 -/990 -/979 -/990 -/981 -/971 -/971 -/971 -/981 -/979 -/977 -/979 -/977 -/974 -/981 -/986 -/972 -/975 -/974 -/977 -/990 -/980 -/990 -/983 -/990 -/983 -/981 -/981 342/993 835/983 -/993 -/990 -/973 -/981 -/981 964/982 -/981 964/982 -/982 -/981 -/983 -/980 -/983 -/981 -/981 -/981 -/980 -/993 -/996 -/982 827/983 -/976 -/978 -/975 -/972 -/975 -/972 -/983 -/979 -/983 -/978 743/982 -/979 -/983 -/982 -/981 -/983 -/980 -/980 -/990 -/980 -/982 -/980 -/977 -/982 -/980 -/983 825,1092/993 -/978 -/990 -/981 -/975 -/977 -/982 -/977 -/980 -/983 -/976 -/979 -/974 -/981 -/974 -/978 -/975 398/979 -/978 -/980 -/986 -/981 -/986 -/980 -/980 -/979 286/981 -/982 -/981 -/986 -/978 -/982 -/982 -/977 -/980 -/981 -/980 -/982 -/979 -/980 -/981 -/979 -/981 -/981 -/986 -/983 -/996 -/982 457/983 -/981 -/983 -/981 -/986 -/975 -/981 -/990 -/978 -/981 -/986 -/990 -/986 -/975 -/993 -/979 -/979 276/975 -/979 -/980 -/990 -/990 -/976 -/990 -/975 -/990 -/971 -/980 -/977 278/980 -/982 -/983 -/980 -/983 -/983 -/975 -/980 -/977 -/986 -/986 -/986 -/981 -/982 -/981 -/979 -/990 -/993 -/990 -/990 452/983 -/983 -/980 -/977 -/981 -/977 -/979 -/977 -/977 -/980 -/981 -/978 -/983 -/981 -/975 -/975 -/977 -/983 -/978 1190/983 -/979 -/972 -/979 -/981 -/970 -/981 -/980 -/978 -/972 -/978 -/978 426/986 -/986 -/982 -/981 -/986 -/966 -/979 -/966 -/966 -/982 426/986 -/981 -/975 -/963 -/975 -/976 -/983 -/979 -/978 -/978 -/983 -/963 -/981 -/978 -/986 831,852/979 -/986 -/977 -/981 -/976 888/972 -/986 -/975 -/981 -/969 -/983 -/983 -/982 -/973 -/981 -/986 -/986 -/993 -/993 -/986 514/978 519,748/983 -/978 834,855/983 519/983 -/979 -/973 173/979 -/982 -/990 -/973 -/982 -/986 -/990 -/982 -/980 -/983 -/979 -/979 -/979 -/981 -/981 -/990 -/978 -/990 -/978 -/983 -/979 -/979 -/979 -/981 -/979 174/981 -/980 -/980 -/993 -/979 -/976 -/978 -/982 -/990 -/983 -/983 -/986 -/981 -/979 -/979 -/981 -/990 -/978 -/983 -/979 -/983 -/979 -/983 -/980 -/981 -/964 -/969 -/976 -/986 -/986 491/996 -/979 -/981 -/986 -/981 -/981 -/982 -/980 -/980 -/990 -/981 -/990 -/990 -/978 -/990 -/990 203/990 -/990 -/975 -/982 -/981 -/977 -/978 -/976 -/978 -/974 -/981 225/974 -/980 -/979 -/978 -/980 -/970 -/977 -/975 -/977 -/973 -/990 -/990 -/980 828/990 -/973 -/978 -/993 -/973 -/973 -/990 -/973 -/975 -/977 -/990 229/980 -/974 -/986 -/978 -/983 1062/965 -/977 -/990 -/965 -/977 -/977 -/982 -/983 -/983 -/993 -/983 -/983 -/986 451/977 456/982
29883	LLid=29883 orgDBsym=CNOT7 TranscriptId=ENST00000004070 chr=8 Location=17114751 Strand=-1 GeneLength=17648 nExons=7 UpstreamStart=0 UpstreamEnd=2999 Exon1Start=3000 Exon1End=3203 Intron1Start=3204 Intron1End=4253 Exon2Start=4254 Exon2End=4465 Intron2Start=4466 Intron2End=5515 CdsStart=4349 CdsEnd=5517 -/1138 -/1124 397/1140 -/1128 -/1134 -/1138 -/1136 -/1144 -/1140 -/1142 -/1128 -/1140 -/1144 -/1136 397/1134 -/1134 -/1134 -/1124 -/1138 247/1108 -/1114 -/1114 -/1120 -/1134 134/1126 -/1134 -/1130 -/1140 -/1130 -/1130 -/1128 919/1130 -/1130 -/1130 -/1132 -/1124 -/1130 993/1144 -/1120 932/1144 -/1128 -/1140 69/1144 -/1122 -/1126 -/1134 516/1134 -/1130 -/1140 -/1140 -/1140 -/1128 -/1140 474/1132 -/1112 -/1112 206/1112 -/1132 -/1128 -/1124 -/1128 -/1124 -/1118 -/1132 -/1138 -/1114 399/1120 -/1118 -/1124 -/1140 -/1130 -/1140 -/1136 -/1140 67/1136 -/1132 271/1132 -/1142 -/1136 -/1142 -/1140 -/1116 -/1132 -/1132 2/1134 -/1132 2/1134 -/1134 -/1132 -/1136 -/1130 -/1136 -/1132 -/1132 -/1132 -/1130 -/1142 399/1144 -/1134 -/1136 -/1122 -/1126 -/1120 -/1114 -/1120 540/1114 -/1136 -/1128 -/1136 -/1126 -/1134 -/1128 -/1136 2/1134 -/1132 450/1136 -/1130 -/1130 -/1140 -/1130 -/1134 -/1130 -/1124 -/1134 -/1130 -/1136 -/1142 395/1126 -/1140 -/1132 -/1120 -/1124 -/1134 -/1124 962/1130 -/1136 -/1122 -/1128 -/1118 -/1132 -/1118 -/1126 -/1120 -/1128 -/1126 951/1130 -/1138 -/1132 -/1138 -/1130 -/1130 -/1128 -/1132 -/1134 -/1132 -/1138 -/1126 -/1134 -/1134 -/1124 -/1130 -/1132 -/1130 945/1134 -/1128 -/1130 -/1132 -/1128 -/1132 -/1132 -/1138 -/1136 399/1144 -/1134 -/1136 -/1132 -/1136 -/1132 -/1138 -/1120 -/1132 -/1140 400/1126 -/1132 -/1138 -/1140 -/1138 -/1120 -/1142 -/1128 -/1128 -/1120 -/1128 -/1130 -/1140 -/1140 -/1122 -/1140 -/1120 -/1140 -/1112 -/1130 -/1124 -/1130 -/1134 952/1136 951,970/1130 953,972/1136 -/1136 -/1120 -/1130 -/1124 -/1138 -/1138 -/1138 -/1132 -/1134 -/1132 -/1128 276/1140 -/1142 -/1140 -/1140 -/1136 -/1136 -/1130 -/1124 -/1132 -/1124 -/1128 -/1124 -/1124 -/1130 -/1132 -/1126 -/1136 -/1132 -/1120 -/1120 -/1124 952/1136 -/1126 -/1136 -/1128 -/1114 -/1128 -/1132 -/1110 -/1132 -/1130 -/1126 -/1114 -/1126 -/1126 -/1138 -/1138 -/1134 -/1132 -/1138 -/1102 -/1128 -/1102 -/1102 -/1134 -/1138 -/1132 -/1120 -/1096 -/1120 -/1122 -/1136 -/1128 -/1126 -/1126 -/1136 -/1096 -/1132 -/1126 -/1138 517/1128 774/1138 -/1124 -/1132 -/1122 -/1114 -/1138 -/1120 -/1132 -/1108 -/1136 -/1136 -/1134 -/1116 -/1132 -/1138 -/1138 -/1142 -/1142 -/1138 -/1126 -/1136 -/1126 -/1136 -/1136 -/1128 -/1116 -/1128 -/1134 -/1140 -/1116 -/1134 -/1138 -/1140 -/1134 -/1130 -/1136 -/1128 392/1128 -/1128 -/1132 563,990/1132 -/1140 -/1126 -/1140 -/1126 138/1136 -/1128 -/1128 -/1128 -/1132 -/1128 272/1132 -/1130 -/1130 -/1142 -/1128 -/1122 -/1126 -/1134 -/1140 -/1136 -/1136 -/1138 -/1132 -/1128 -/1128 -/1132 -/1140 -/1126 -/1136 -/1128 -/1136 -/1128 -/1136 -/1130 -/1132 -/1098 -/1108 -/1122 -/1138 -/1138 -/1144 -/1128 -/1132 -/1138 -/1132 -/1132 -/1134 -/1130 -/1130 -/1140 -/1132 214/1140 214/1140 -/1126 -/1140 57/1140 276/1140 -/1140 -/1120 -/1134 -/1132 787/1124 -/1126 -/1122 -/1126 -/1118 -/1132 -/1118 -/1130 -/1128 -/1126 -/1130 -/1110 -/1124 -/1120 -/1124 -/1116 -/1140 -/1140 -/1130 -/1140 -/1116 -/1126 -/1142 -/1116 -/1116 -/1140 -/1116 -/1120 -/1124 -/1140 -/1130 -/1118 -/1138 -/1126 -/1136 -/1100 -/1124 -/1140 -/1100 -/1124 -/1124 -/1134 -/1136 -/1136 -/1142 -/1136 -/1136 -/1138 765/1124 -/1134
23129	LLid=23129 orgDBsym=PLXND1 TranscriptId=ENST00000324093 chr=3 Location=130646570 Strand=-1 GeneLength=50507 nExons=37 UpstreamStart=0 UpstreamEnd=2999 Exon1Start=3000 Exon1End=3077 Intron1Start=3078 Intron1End=3079 Exon2Start=3080 Exon2End=4489 Intron2Start=4490 Intron2End=5539 CdsStart=3000 CdsEnd=5541 -/532 -/506 -/536 -/512 -/524 -/532 -/528 -/544 -/536 66/540 -/512 -/536 -/544 -/528 -/524 -/524 -/524 -/506 -/532 -/482 -/491 -/491 271/500 -/524 -/509 -/524 -/515 -/536 -/515 -/515 -/512 140/515 -/515 -/515 -/520 -/506 -/515 -/544 -/500 755/544 -/512 -/536 -/544 -/503 -/509 -/524 -/524 -/515 -/536 -/536 -/536 -/512 -/536 -/520 -/488 -/488 -/488 -/520 -/512 -/506 -/512 -/506 -/497 -/520 -/532 -/491 -/500 -/497 -/506 -/536 -/515 -/536 -/528 -/536 -/528 -/520 213/520 -/540 -/528 -/540 -/536 -/494 -/520 -/520 -/524 -/520 -/524 -/524 -/520 -/528 -/515 -/528 -/520 -/520 -/520 -/515 -/540 -/544 -/524 -/528 -/503 -/509 -/500 -/491 -/500 -/491 -/528 -/512 -/528 -/509 -/524 -/512 -/528 -/524 -/520 -/528 -/515 -/515 -/536 -/515 -/524 -/515 -/506 -/524 -/515 -/528 -/540 -/509 -/536 -/520 -/500 -/506 -/524 -/506 -/515 -/528 -/503 -/512 -/497 -/520 -/497 191/509 -/500 -/512 218/509 566/515 -/532 -/520 -/532 -/515 563/515 -/512 -/520 -/524 -/520 -/532 -/509 -/524 -/524 -/506 -/515 -/520 -/515 -/524 -/512 -/515 -/520 193/512 -/520 -/520 -/532 -/528 -/544 -/524 -/528 -/520 -/528 -/520 -/532 -/500 -/520 -/536 -/509 -/520 -/532 -/536 -/532 -/500 -/540 -/512 -/512 -/500 -/512 -/515 -/536 -/536 -/503 -/536 -/500 -/536 -/488 -/515 -/506 -/515 -/524 568/528 566/515 567/528 -/528 -/500 -/515 -/506 -/532 -/532 -/532 -/520 -/524 -/520 -/512 -/536 -/540 -/536 -/536 -/528 781/528 -/515 -/506 -/520 -/506 -/512 -/506 216/506 -/515 -/520 -/509 -/528 -/520 -/500 -/500 -/506 568/528 -/509 -/528 -/512 -/491 -/512 -/520 -/485 -/520 -/515 -/509 -/491 -/509 -/509 -/532 -/532 -/524 100/520 -/532 -/473 -/512 -/473 -/473 -/524 -/532 -/520 -/500 -/464 -/500 -/503 -/528 -/512 -/509 -/509 -/528 -/464 -/520 -/509 -/532 -/512 -/532 -/506 -/520 -/503 -/491 -/532 -/500 -/520 -/482 -/528 -/528 -/524 -/494 -/520 -/532 -/532 -/540 -/540 -/532 -/509 -/528 -/509 -/528 -/528 -/512 -/494 -/512 -/524 -/536 -/494 -/524 -/532 -/536 -/524 -/515 -/528 -/512 -/512 -/512 -/520 -/520 -/536 -/509 -/536 -/509 -/528 -/512 -/512 -/512 -/520 -/512 -/520 -/515 -/515 -/540 -/512 -/503 -/509 38/524 -/536 -/528 -/528 -/532 -/520 -/512 -/512 -/520 -/536 -/509 -/528 -/512 -/528 -/512 -/528 -/515 -/520 -/467 -/482 -/503 -/532 -/532 -/544 -/512 -/520 -/532 -/520 -/520 -/524 -/515 -/515 -/536 -/520 196/536 -/536 -/509 -/536 -/536 -/536 -/536 -/500 -/524 -/520 -/506 -/509 -/503 -/509 -/497 -/520 -/497 -/515 -/512 -/509 -/515 -/485 -/506 -/500 -/506 -/494 -/536 -/536 -/515 -/536 -/494 -/509 -/540 -/494 -/494 -/536 -/494 -/500 -/506 -/536 -/515 -/497 -/532 -/509 276/528 -/470 -/506 -/536 -/470 -/506 -/506 -/524 -/528 -/528 -/540 -/528 -/528 -/532 -/506 -/524
204	LLid=204 orgDBsym=AK2 TranscriptId=ENST00000234594 chr=1 Location=33004944 Strand=-1 GeneLength=27447 nExons=7 UpstreamStart=0 UpstreamEnd=2999 Exon1Start=3000 Exon1End=3134 Intron1Start=3135 Intron1End=4184 Exon2Start=4185 Exon2End=4310 Intron2Start=4311 Intron2End=5360 CdsStart=3042 CdsEnd=5362 -/529 -/508 -/532 -/514 -/523 -/529 -/526 -/538 -/532 -/535 -/514 -/532 -/538 -/526 -/523 -/523 -/523 -/508 -/529 -/485 -/493 -/493 -/502 -/523 -/511 -/523 -/517 -/532 -/517 -/517 -/514 -/517 -/517 -/517 -/520 -/508 -/517 -/538 -/502 -/538 -/514 -/532 -/538 -/505 -/511 -/523 -/523 -/517 366,757/532 366,757/532 -/532 -/514 366,757/532 -/520 -/489 -/489 -/489 -/520 -/514 -/508 -/514 -/508 -/499 -/520 832/529 363/493 -/502 363/499 -/508 -/532 -/517 -/532 374/526 -/532 -/526 -/520 -/520 -/535 -/526 -/535 -/532 -/496 -/520 -/520 -/523 761/520 -/523 -/523 -/520 -/526 -/517 -/526 -/520 -/520 -/520 -/517 -/535 -/538 -/523 -/526 -/505 -/511 -/502 -/493 -/502 -/493 699/526 -/514 -/526 -/511 -/523 -/514 -/526 -/523 -/520 -/526 -/517 -/517 -/532 -/517 -/523 -/517 -/508 -/523 -/517 -/526 -/535 -/511 -/532 -/520 -/502 -/508 -/523 -/508 -/517 -/526 -/505 -/514 -/499 692/520 -/499 -/511 -/502 -/514 -/511 -/517 -/529 -/520 -/529 -/517 -/517 693/514 -/520 -/523 -/520 -/529 -/511 -/523 -/523 -/508 -/517 -/520 -/517 963/523 -/514 -/517 -/520 -/514 -/520 -/520 -/529 -/526 -/538 702/523 -/526 -/520 -/526 -/520 -/529 846/502 -/520 -/532 -/511 -/520 -/529 -/532 -/529 -/502 -/535 -/514 -/514 -/502 -/514 -/517 -/532 -/532 -/505 -/532 -/502 -/532 -/489 -/517 -/508 -/517 -/523 799/526 -/517 -/526 -/526 -/502 -/517 752/508 -/529 -/529 -/529 -/520 -/523 -/520 953,966/514 -/532 -/535 -/532 -/532 -/526 -/526 -/517 -/508 -/520 -/508 -/514 -/508 -/508 -/517 -/520 -/511 756/526 -/520 -/502 -/502 -/508 -/526 -/511 -/526 -/514 -/493 -/514 -/520 -/487 -/520 -/517 -/511 -/493 -/511 -/511 -/529 -/529 -/523 -/520 -/529 -/479 -/514 -/479 -/479 974/523 -/529 -/520 -/502 -/473 -/502 -/505 -/526 -/514 -/511 -/511 -/526 -/473 -/520 753/511 890/529 -/514 740/529 -/508 -/520 -/505 -/493 -/529 -/502 -/520 -/485 -/526 -/526 376/523 -/496 954,967/520 -/529 -/529 -/535 -/535 -/529 -/511 -/526 -/511 -/526 -/526 -/514 -/496 -/514 -/523 -/532 -/496 -/523 -/529 -/532 0/523 -/517 -/526 -/514 -/514 -/514 -/520 -/520 -/532 911/511 -/532 -/511 -/526 -/514 -/514 -/514 -/520 -/514 -/520 -/517 -/517 -/535 -/514 -/505 789/511 -/523 -/532 -/526 -/526 -/529 -/520 -/514 -/514 -/520 -/532 -/511 -/526 -/514 -/526 -/514 -/526 -/517 -/520 -/475 -/485 -/505 -/529 -/529 -/538 -/514 -/520 -/529 -/520 -/520 -/523 -/517 -/517 -/532 -/520 -/532 -/532 -/511 -/532 -/532 -/532 -/532 -/502 -/523 -/520 733/508 -/511 -/505 -/511 -/499 -/520 -/499 -/517 828/514 -/511 -/517 -/487 -/508 -/502 -/508 -/496 -/532 -/532 -/517 -/532 -/496 -/511 -/535 -/496 -/496 -/532 -/496 -/502 -/508 -/532 -/517 -/499 -/529 -/511 -/526 -/477 -/508 -/532 -/477 -/508 -/508 -/523 -/526 -/526 2/535 -/526 -/526 -/529 -/508 383/523
952	LLid=952 orgDBsym=CD38 TranscriptId=ENST00000226279 chr=4 Location=15530858 Strand=1 GeneLength=70512 nExons=8 UpstreamStart=0 UpstreamEnd=2999 Exon1Start=3000 Exon1End=3295 Intron1Start=3296 Intron1End=4345 Exon2Start=4346 Exon2End=4475 Intron2Start=4476 Intron2End=5525 CdsStart=3063 CdsEnd=5527 684,926/802 -/788 -/804 -/792 -/798 -/802 -/800 -/808 -/804 630,767/806 -/792 -/804 -/808 -/800 -/798 -/798 -/798 -/788 698/802 708/772 -/778 -/778 -/784 -/798 -/790 -/798 -/794 -/804 -/794 -/794 -/792 -/794 -/794 -/794 -/796 -/788 -/794 -/808 -/784 -/808 -/792 -/804 -/808 -/786 -/790 -/798 -/798 219/794 -/804 -/804 -/804 -/792 -/804 -/796 -/776 -/776 -/776 -/796 -/792 -/788 -/792 -/788 -/782 -/796 -/802 -/778 -/784 -/782 -/788 -/804 219/794 -/804 -/800 -/804 -/800 -/796 -/796 955/806 -/800 -/806 -/804 -/780 -/796 -/796 -/798 832/796 -/798 -/798 -/796 -/800 -/794 -/800 -/796 -/796 1138/796 -/794 -/806 -/808 -/798 -/800 -/786 -/790 -/784 -/778 -/784 -/778 -/800 -/792 -/800 -/790 -/798 -/792 -/800 -/798 -/796 -/800 -/794 -/794 -/804 -/794 -/798 -/794 -/788 -/798 -/794 -/800 -/806 -/790 -/804 -/796 -/784 -/788 -/798 -/788 -/794 888/800 -/786 -/792 -/782 -/796 -/782 -/790 -/784 -/792 -/790 -/794 -/802 -/796 -/802 -/794 -/794 1138/792 -/796 -/798 701/796 -/802 933,953/790 -/798 -/798 -/788 -/794 -/796 -/794 -/798 -/792 -/794 716/796 -/792 -/796 -/796 -/802 -/800 -/808 -/798 -/800 -/796 -/800 -/796 -/802 -/784 -/796 -/804 -/790 -/796 -/802 -/804 -/802 -/784 -/806 730/792 -/792 -/784 -/792 -/794 -/804 -/804 -/786 -/804 -/784 -/804 -/776 -/794 -/788 -/794 -/798 -/800 -/794 -/800 -/800 217/784 -/794 -/788 -/802 -/802 -/802 544/796 -/798 -/796 -/792 -/804 -/806 -/804 -/804 -/800 -/800 -/794 -/788 -/796 -/788 -/792 -/788 218/788 -/794 -/796 -/790 -/800 -/796 -/784 -/784 -/788 -/800 -/790 -/800 -/792 -/778 -/792 -/796 -/774 -/796 555/794 -/790 -/778 -/790 -/790 -/802 -/802 -/798 -/796 -/802 -/766 -/792 -/766 -/766 -/798 -/802 -/796 -/784 -/760 -/784 -/786 -/800 -/792 695/790 -/790 -/800 -/760 -/796 -/790 -/802 -/792 -/802 -/788 608/796 -/786 769/778 -/802 698/784 -/796 -/772 -/800 -/800 -/798 -/780 -/796 -/802 -/802 -/806 -/806 -/802 -/790 -/800 -/790 -/800 -/800 742/792 -/780 -/792 -/798 1140/804 -/780 -/798 -/802 -/804 -/798 -/794 -/800 -/792 -/792 -/792 -/796 -/796 -/804 -/790 -/804 834/790 -/800 -/792 -/792 -/792 -/796 -/792 302/796 -/794 -/794 -/806 -/792 -/786 -/790 -/798 -/804 -/800 -/800 227/802 -/796 -/792 -/792 -/796 -/804 -/790 -/800 -/792 -/800 -/792 -/800 -/794 -/796 -/762 -/772 -/786 -/802 -/802 285/808 -/792 -/796 621/802 -/796 231,684/796 -/798 -/794 -/794 -/804 -/796 -/804 -/804 -/790 -/804 -/804 -/804 -/804 908/784 -/798 -/796 -/788 219/790 -/786 -/790 718/782 -/796 -/782 -/794 -/792 -/790 -/794 -/774 -/788 824,899/784 -/788 -/780 -/804 -/804 -/794 -/804 -/780 -/790 -/806 -/780 -/780 -/804 -/780 -/784 -/788 -/804 -/794 -/782 -/802 -/790 295/800 -/764 -/788 -/804 -/764 -/788 -/788 -/798 -/800 -/800 -/806 -/800 -/800 -/802 -/788 -/798
50801	LLid=50801 orgDBsym=KCNK4 TranscriptId=ENST00000308892 chr=11 Location=63835773 Strand=1 GeneLength=6786 nExons=6 UpstreamStart=0 UpstreamEnd=2999 Exon1Start=3000 Exon1End=3266 Intron1Start=3267 Intron1End=4316 Exon2Start=4317 Exon2End=4440 Intron2Start=4441 Intron2End=4557 CdsStart=3000 CdsEnd=4559 -/1192 -/1185 -/1193 -/1187 -/1190 -/1192 -/1191 88/1195 -/1193 -/1194 -/1187 -/1193 88/1195 -/1191 -/1190 -/1190 -/1190 -/1185 373/1192 -/1177 367/1180 -/1180 -/1183 -/1190 -/1186 -/1190 -/1188 -/1193 -/1188 -/1188 -/1187 -/1188 -/1188 -/1188 -/1189 -/1185 -/1188 -/1195 -/1183 115,198,230,260,459,1070/1195 315/1187 -/1193 -/1195 -/1184 -/1186 22/1190 792/1190 -/1188 -/1193 -/1193 -/1193 -/1187 -/1193 -/1189 -/1179 -/1179 -/1179 -/1189 -/1187 176,255/1185 -/1187 -/1185 256,945/1182 -/1189 -/1192 -/1180 -/1183 -/1182 -/1185 -/1193 -/1188 -/1193 -/1191 -/1193 -/1191 -/1189 -/1189 -/1194 -/1191 -/1194 -/1193 -/1181 8/1189 223,281/1189 -/1190 93,223,281,946/1189 -/1190 -/1190 -/1189 -/1191 -/1188 -/1191 -/1189 999/1189 999/1189 -/1188 -/1194 -/1195 -/1190 260,1075/1191 -/1184 -/1186 -/1183 -/1180 -/1183 -/1180 -/1191 -/1187 -/1191 -/1186 -/1190 -/1187 -/1191 -/1190 -/1189 -/1191 -/1188 -/1188 -/1193 -/1188 -/1190 -/1188 -/1185 -/1190 964/1188 -/1191 292,415/1194 -/1186 -/1193 -/1189 -/1183 -/1185 -/1190 -/1185 -/1188 -/1191 -/1184 -/1187 -/1182 1000/1189 -/1182 682/1186 -/1183 -/1187 -/1186 357/1188 -/1192 -/1189 -/1192 -/1188 -/1188 997/1187 -/1189 998/1190 -/1189 -/1192 -/1186 -/1190 -/1190 -/1185 -/1188 -/1189 368/1188 62/1190 -/1187 -/1188 -/1189 684/1187 -/1189 -/1189 -/1192 -/1191 -/1195 -/1190 -/1191 -/1189 -/1191 895/1189 -/1192 -/1183 -/1189 -/1193 -/1186 -/1189 -/1192 -/1193 -/1192 -/1183 -/1194 -/1187 -/1187 -/1183 -/1187 -/1188 -/1193 -/1193 -/1184 -/1193 -/1183 -/1193 -/1179 -/1188 -/1185 -/1188 -/1190 358/1191 357/1188 359/1191 -/1191 -/1183 -/1188 -/1185 -/1192 -/1192 -/1192 -/1189 -/1190 -/1189 176/1187 -/1193 -/1194 -/1193 -/1193 -/1191 -/1191 -/1188 -/1185 -/1189 -/1185 -/1187 -/1185 -/1185 -/1188 -/1189 166,894/1186 -/1191 -/1189 -/1183 -/1183 -/1185 -/1191 -/1186 -/1191 -/1187 -/1180 -/1187 -/1189 -/1178 -/1189 -/1188 698,777/1186 -/1180 940/1186 -/1186 -/1192 -/1192 -/1190 -/1189 -/1192 -/1174 998/1187 -/1174 -/1174 -/1190 -/1192 -/1189 -/1183 -/1171 -/1183 -/1184 -/1191 -/1187 370,437/1186 370/1186 -/1191 -/1171 -/1189 -/1186 -/1192 -/1187 -/1192 -/1185 -/1189 345/1184 -/1180 -/1192 -/1183 -/1189 -/1177 -/1191 -/1191 -/1190 81/1181 181/1189 -/1192 -/1192 -/1194 -/1194 -/1192 -/1186 -/1191 -/1186 -/1191 -/1191 -/1187 -/1181 -/1187 -/1190 -/1193 -/1181 -/1190 -/1192 -/1193 -/1190 -/1188 -/1191 -/1187 -/1187 -/1187 -/1189 -/1189 -/1193 -/1186 -/1193 -/1186 -/1191 -/1187 -/1187 -/1187 -/1189 -/1187 -/1189 -/1188 -/1188 -/1194 -/1187 -/1184 378/1186 -/1190 -/1193 -/1191 -/1191 -/1192 -/1189 -/1187 -/1187 -/1189 -/1193 -/1186 -/1191 842/1187 -/1191 -/1187 -/1191 -/1188 -/1189 -/1172 -/1177 -/1184 -/1192 -/1192 566/1195 -/1187 -/1189 -/1192 -/1189 -/1189 -/1190 -/1188 -/1188 -/1193 -/1189 -/1193 -/1193 -/1186 -/1193 -/1193 -/1193 -/1193 -/1183 -/1190 -/1189 -/1185 -/1186 -/1184 -/1186 -/1182 -/1189 -/1182 -/1188 -/1187 -/1186 -/1188 -/1178 -/1185 -/1183 -/1185 -/1181 -/1193 -/1193 -/1188 231,458/1193 -/1181 -/1186 897/1194 -/1181 -/1181 -/1193 -/1181 70/1183 -/1185 -/1193 -/1188 875/1182 -/1192 -/1186 -/1191 593/1173 -/1185 -/1193 -/1173 -/1185 -/1185 -/1190 -/1191 -/1191 -/1194 -/1191 -/1191 845/1192 -/1185 -/1190
2288	LLid=2288 orgDBsym=FKBP4 TranscriptId=ENST00000001008 chr=12 Location=2774414 Strand=1 GeneLength=8966 nExons=10 UpstreamStart=0 UpstreamEnd=2999 Exon1Start=3000 Exon1End=3257 Intron1Start=3258 Intron1End=4307 Exon2Start=4308 Exon2End=4452 Intron2Start=4453 Intron2End=4898 CdsStart=3153 CdsEnd=4900 -/1111 760/1097 -/1113 887,998/1101 -/1107 -/1111 611/1109 -/1117 -/1113 -/1115 -/1101 -/1113 -/1117 -/1109 -/1107 -/1107 629/1107 -/1097 -/1111 -/1081 -/1087 -/1087 -/1093 -/1107 -/1099 -/1107 -/1103 -/1113 975/1103 -/1103 -/1101 -/1103 -/1103 -/1103 -/1105 1083/1097 -/1103 -/1117 -/1093 997,1050,1110,1137/1117 -/1101 -/1113 -/1117 -/1095 -/1099 -/1107 -/1107 -/1103 -/1113 -/1113 -/1113 -/1101 -/1113 -/1105 -/1085 -/1085 -/1085 -/1105 -/1101 -/1097 -/1101 -/1097 -/1091 -/1105 -/1111 -/1087 -/1093 -/1091 -/1097 -/1113 -/1103 -/1113 -/1109 -/1113 -/1109 -/1105 -/1105 -/1115 -/1109 -/1115 -/1113 -/1089 -/1105 -/1105 -/1107 -/1105 -/1107 -/1107 -/1105 -/1109 -/1103 -/1109 -/1105 -/1105 -/1105 -/1103 -/1115 -/1117 -/1107 -/1109 -/1095 -/1099 -/1093 -/1087 -/1093 -/1087 -/1109 598/1101 -/1109 -/1099 950/1107 -/1101 -/1109 -/1107 -/1105 -/1109 -/1103 -/1103 -/1113 -/1103 205/1107 -/1103 502/1097 104/1107 -/1103 -/1109 607,939,1046/1115 -/1099 -/1113 -/1105 -/1093 -/1097 -/1107 -/1097 -/1103 -/1109 -/1095 -/1101 -/1091 -/1105 -/1091 -/1099 -/1093 -/1101 -/1099 767,891,942/1103 -/1111 -/1105 -/1111 -/1103 606/1103 -/1101 -/1105 -/1107 -/1105 -/1111 -/1099 -/1107 -/1107 -/1097 947/1103 -/1105 -/1103 -/1107 -/1101 -/1103 -/1105 -/1101 104/1105 -/1105 -/1111 -/1109 -/1117 -/1107 -/1109 -/1105 -/1109 104/1105 -/1111 -/1093 -/1105 -/1113 -/1099 -/1105 -/1111 -/1113 -/1111 101/1093 -/1115 -/1101 -/1101 -/1093 -/1101 -/1103 -/1113 -/1113 -/1095 -/1113 -/1093 -/1113 -/1085 -/1103 -/1097 -/1103 -/1107 892,944/1109 767,891,942/1103 768,893/1109 -/1109 -/1093 -/1103 -/1097 -/1111 -/1111 -/1111 -/1105 -/1107 -/1105 -/1101 -/1113 -/1115 -/1113 -/1113 -/1109 469/1109 -/1103 -/1097 -/1105 -/1097 -/1101 -/1097 -/1097 -/1103 104/1105 -/1099 -/1109 -/1105 -/1093 -/1093 -/1097 892/1109 -/1099 -/1109 -/1101 -/1087 -/1101 -/1105 -/1083 -/1105 -/1103 477,976/1099 -/1087 -/1099 -/1099 -/1111 -/1111 -/1107 -/1105 -/1111 -/1075 -/1101 -/1075 -/1075 -/1107 -/1111 -/1105 -/1093 -/1069 -/1093 -/1095 -/1109 -/1101 232/1099 -/1099 -/1109 -/1069 -/1105 -/1099 -/1111 -/1101 -/1111 -/1097 -/1105 -/1095 -/1087 -/1111 -/1093 -/1105 -/1081 -/1109 -/1109 -/1107 -/1089 -/1105 -/1111 -/1111 -/1115 -/1115 -/1111 -/1099 646/1109 -/1099 -/1109 644/1109 447/1101 -/1089 -/1101 -/1107 -/1113 -/1089 -/1107 -/1111 -/1113 -/1107 -/1103 -/1109 -/1101 -/1101 -/1101 -/1105 -/1105 -/1113 -/1099 -/1113 -/1099 -/1109 -/1101 -/1101 -/1101 -/1105 -/1101 -/1105 -/1103 -/1103 146/1115 -/1101 -/1095 -/1099 -/1107 -/1113 -/1109 -/1109 -/1111 -/1105 -/1101 -/1101 -/1105 -/1113 -/1099 -/1109 -/1101 -/1109 -/1101 -/1109 -/1103 -/1105 -/1071 -/1081 -/1095 -/1111 -/1111 -/1117 -/1101 -/1105 702/1111 -/1105 -/1105 -/1107 -/1103 -/1103 -/1113 -/1105 -/1113 -/1113 -/1099 397/1113 -/1113 -/1113 -/1113 -/1093 -/1107 145/1105 -/1097 -/1099 -/1095 -/1099 -/1091 -/1105 -/1091 -/1103 -/1101 -/1099 -/1103 -/1083 -/1097 -/1093 -/1097 -/1089 -/1113 -/1113 -/1103 1049/1113 -/1089 -/1099 -/1115 -/1089 -/1089 -/1113 -/1089 -/1093 -/1097 558,769/1113 -/1103 985/1091 -/1111 -/1099 -/1109 -/1073 -/1097 -/1113 -/1073 -/1097 -/1097 -/1107 880/1109 -/1109 -/1115 -/1109 -/1109 -/1111 -/1097 -/1107
23028	LLid=23028 orgDBsym=- TranscriptId=ENST00000246149 chr=1 Location=22815455 Strand=1 GeneLength=64204 nExons=20 UpstreamStart=0 UpstreamEnd=2999 Exon1Start=3000 Exon1End=3460 Intron1Start=3461 Intron1End=4510 Exon2Start=4511 Exon2End=4676 Intron2Start=4677 Intron2End=5726 CdsStart=3011 CdsEnd=5728 -/841 -/813 -/845 -/821 -/833 -/841 -/837 -/853 -/845 -/849 -/821 -/845 -/853 -/837 -/833 -/833 -/833 -/813 -/841 -/781 -/793 -/793 -/805 -/833 -/817 -/833 -/825 -/845 -/825 -/825 -/821 -/825 -/825 -/825 -/829 -/813 -/825 -/853 554/805 961,981,1009/853 -/821 -/845 -/853 -/809 -/817 -/833 -/833 -/825 -/845 -/845 -/845 -/821 -/845 -/829 -/789 -/789 -/789 -/829 -/821 -/813 -/821 -/813 977/801 -/829 -/841 -/793 -/805 -/801 -/813 -/845 169/825 -/845 565/837 -/845 436/837 -/829 -/829 137/849 -/837 -/849 560/845 -/797 912/829 -/829 -/833 -/829 -/833 -/833 -/829 -/837 -/825 -/837 -/829 -/829 -/829 -/825 -/849 -/853 -/833 -/837 -/809 -/817 -/805 -/793 -/805 -/793 -/837 -/821 -/837 -/817 -/833 -/821 -/837 -/833 -/829 -/837 -/825 -/825 -/845 -/825 -/833 -/825 -/813 -/833 -/825 -/837 964/849 -/817 -/845 133/829 -/805 -/813 -/833 -/813 968/825 174,484/837 -/809 -/821 -/801 -/829 -/801 -/817 -/805 -/821 -/817 915/825 -/841 -/829 -/841 -/825 -/825 -/821 -/829 -/833 -/829 -/841 -/817 -/833 -/833 -/813 -/825 -/829 -/825 -/833 -/821 -/825 -/829 -/821 -/829 -/829 -/841 735/837 -/853 -/833 -/837 -/829 1111/837 -/829 -/841 -/805 -/829 -/845 -/817 -/829 -/841 -/845 -/841 -/805 -/849 -/821 -/821 167/805 -/821 153,245/825 -/845 -/845 -/809 -/845 -/805 -/845 -/789 -/825 -/813 169/825 -/833 917/837 915/825 921/837 -/837 278/805 -/825 -/813 -/841 978/841 -/841 -/829 -/833 -/829 726/821 -/845 -/849 -/845 -/845 -/837 -/837 -/825 -/813 -/829 -/813 -/821 -/813 168/813 169/825 -/829 -/817 -/837 -/829 993/805 -/805 -/813 922/837 -/817 -/837 -/821 -/793 -/821 -/829 -/785 -/829 -/825 -/817 -/793 -/817 -/817 -/841 -/841 245/833 -/829 -/841 -/769 -/821 -/769 -/769 -/833 -/841 180,567/829 -/805 -/757 -/805 -/809 -/837 -/821 236/817 -/817 -/837 -/757 -/829 -/817 -/841 -/821 -/841 -/813 -/829 -/809 -/793 -/841 -/805 -/829 -/781 -/837 -/837 -/833 -/797 727/829 -/841 -/841 -/849 -/849 -/841 -/817 -/837 -/817 -/837 -/837 -/821 -/797 -/821 -/833 -/845 -/797 181/833 -/841 -/845 -/833 -/825 -/837 -/821 -/821 -/821 -/829 -/829 -/845 -/817 -/845 -/817 -/837 172/821 -/821 -/821 -/829 -/821 483/829 174/825 -/825 -/849 -/821 -/809 -/817 -/833 -/845 -/837 -/837 -/841 -/829 -/821 -/821 -/829 -/845 -/817 -/837 -/821 -/837 -/821 -/837 -/825 -/829 -/761 -/781 495/809 149/841 -/841 -/853 -/821 -/829 -/841 -/829 -/829 -/833 -/825 -/825 -/845 -/829 -/845 -/845 -/817 -/845 -/845 -/845 -/845 -/805 -/833 169/829 -/813 -/817 -/809 -/817 -/801 -/829 -/801 -/825 -/821 -/817 -/825 -/785 -/813 879/805 -/813 -/797 -/845 -/845 -/825 1010/845 -/797 -/817 -/849 -/797 -/797 -/845 -/797 -/805 -/813 917/845 -/825 -/801 -/841 -/817 -/837 -/765 -/813 -/845 -/765 -/813 -/813 -/833 -/837 -/837 -/849 -/837 -/837 -/841 -/813 -/833
10180	LLid=10180 orgDBsym=RBM6 TranscriptId=ENST00000266022 chr=3 Location=49936533 Strand=1 GeneLength=137161 nExons=21 UpstreamStart=0 UpstreamEnd=2999 Exon1Start=3000 Exon1End=3137 Intron1Start=3138 Intron1End=4187 Exon2Start=4188 Exon2End=4297 Intron2Start=4298 Intron2End=5347 CdsStart=4254 CdsEnd=5349 -/586 -/579 824/587 996/581 -/584 -/586 -/585 -/589 -/587 1054/588 -/581 -/587 -/589 -/585 824/584 -/584 -/584 -/579 -/586 -/571 -/574 -/574 -/577 -/584 -/580 -/584 -/582 -/587 -/582 -/582 811/581 -/582 -/582 -/582 -/583 1042/579 -/582 -/589 -/577 867,1017/589 -/581 826,1028/587 -/589 -/578 -/580 -/584 -/584 -/582 -/587 -/587 -/587 -/581 -/587 -/583 -/573 -/573 -/573 -/583 -/581 1155/579 -/581 -/579 -/576 -/583 -/586 -/574 -/577 -/576 -/579 -/587 -/582 -/587 -/585 -/587 -/585 -/583 -/583 -/588 -/585 -/588 -/587 -/575 -/583 -/583 -/584 -/583 -/584 -/584 -/583 -/585 -/582 -/585 -/583 -/583 -/583 -/582 -/588 826,1030/589 875/584 -/585 -/578 -/580 -/577 -/574 -/577 1061/574 -/585 -/581 -/585 -/580 -/584 -/581 807/585 -/584 -/583 921/585 812/582 -/582 -/587 812/582 -/584 -/582 -/579 -/584 -/582 -/585 -/588 822/580 -/587 -/583 -/577 -/579 -/584 -/579 864/582 -/585 -/578 -/581 -/576 -/583 -/576 -/580 -/577 -/581 -/580 -/582 -/586 -/583 -/586 -/582 -/582 -/581 -/583 -/584 -/583 -/586 -/580 -/584 -/584 -/579 -/582 -/583 -/582 -/584 -/581 -/582 -/583 -/581 -/583 -/583 -/586 -/585 826,1030/589 -/584 921/585 -/583 -/585 -/583 -/586 -/577 -/583 -/587 -/580 -/583 -/586 -/587 -/586 -/577 -/588 754/581 -/581 -/577 -/581 -/582 -/587 -/587 -/578 -/587 -/577 -/587 -/573 -/582 872/579 -/582 -/584 -/585 -/582 -/585 -/585 -/577 -/582 -/579 -/586 -/586 -/586 -/583 -/584 799/583 -/581 -/587 -/588 -/587 -/587 -/585 -/585 -/582 -/579 -/583 -/579 -/581 -/579 -/579 -/582 -/583 970/580 -/585 -/583 -/577 -/577 -/579 -/585 -/580 -/585 -/581 -/574 -/581 -/583 -/572 -/583 -/582 -/580 -/574 -/580 -/580 -/586 -/586 -/584 -/583 -/586 -/568 -/581 -/568 -/568 840/584 -/586 -/583 -/577 -/565 -/577 -/578 -/585 -/581 -/580 -/580 -/585 -/565 -/583 -/580 -/586 -/581 -/586 -/579 -/583 -/578 -/574 -/586 -/577 -/583 -/571 -/585 -/585 -/584 -/575 -/583 -/586 -/586 -/588 -/588 -/586 -/580 -/585 -/580 -/585 -/585 -/581 -/575 -/581 -/584 -/587 -/575 -/584 -/586 -/587 -/584 -/582 -/585 -/581 -/581 -/581 -/583 -/583 -/587 -/580 -/587 -/580 -/585 -/581 -/581 -/581 -/583 -/581 -/583 -/582 -/582 729/588 -/581 -/578 -/580 -/584 -/587 -/585 -/585 -/586 -/583 -/581 -/581 -/583 -/587 767/580 -/585 -/581 -/585 -/581 -/585 -/582 -/583 718/566 -/571 -/578 -/586 -/586 -/589 -/581 -/583 -/586 -/583 -/583 -/584 -/582 -/582 -/587 -/583 -/587 -/587 -/580 -/587 -/587 -/587 -/587 -/577 -/584 -/583 -/579 -/580 -/578 -/580 -/576 -/583 -/576 -/582 -/581 -/580 -/582 -/572 -/579 -/577 -/579 -/575 972/587 -/587 -/582 934/587 -/575 -/580 973/588 911/575 -/575 -/587 -/575 -/577 -/579 -/587 -/582 -/576 -/586 -/580 -/585 -/567 -/579 -/587 -/567 -/579 -/579 -/584 -/585 -/585 -/588 -/585 -/585 -/586 -/579 -/584
84254	LLid=84254 orgDBsym=CAMKK1 TranscriptId=ENST00000323527 chr=17 Location=4002927 Strand=-1 GeneLength=30833 nExons=16 UpstreamStart=0 UpstreamEnd=2999 Exon1Start=3000 Exon1End=3104 Intron1Start=3105 Intron1End=4154 Exon2Start=4155 Exon2End=4557 Intron2Start=4558 Intron2End=5457 CdsStart=4198 CdsEnd=5459 -/771 -/743 -/775 -/751 -/763 -/771 -/767 -/783 -/775 -/779 -/751 -/775 -/783 -/767 -/763 -/763 431/763 -/743 -/771 -/711 -/723 -/723 -/735 -/763 -/747 -/763 -/755 -/775 -/755 -/755 -/751 -/755 -/755 -/755 -/759 1086/743 -/755 -/783 -/735 631,827/783 -/751 -/775 -/783 -/739 -/747 -/763 -/763 -/755 -/775 -/775 -/775 -/751 -/775 -/759 -/719 -/719 -/719 -/759 -/751 -/743 -/751 -/743 -/731 -/759 -/771 -/723 -/735 -/731 -/743 -/775 -/755 -/775 -/767 -/775 -/767 -/759 -/759 -/779 -/767 -/779 -/775 -/727 373/759 -/759 -/763 -/759 -/763 -/763 -/759 -/767 -/755 -/767 -/759 -/759 -/759 -/755 -/779 -/783 -/763 -/767 -/739 -/747 -/735 -/723 -/735 -/723 -/767 -/751 -/767 -/747 -/763 -/751 -/767 -/763 -/759 -/767 -/755 -/755 -/775 -/755 -/763 -/755 -/743 -/763 -/755 -/767 800/779 -/747 -/775 -/759 -/735 -/743 -/763 -/743 -/755 -/767 -/739 -/751 -/731 -/759 511/731 -/747 -/735 -/751 -/747 549,858/755 -/771 -/759 -/771 -/755 -/755 -/751 -/759 -/763 -/759 694/771 -/747 693/763 -/763 -/743 909/755 -/759 -/755 621/763 -/751 -/755 -/759 -/751 -/759 -/759 -/771 -/767 -/783 -/763 -/767 -/759 -/767 -/759 -/771 520/735 693/759 -/775 -/747 -/759 -/771 -/775 -/771 -/735 -/779 -/751 -/751 -/735 -/751 -/755 -/775 -/775 -/739 -/775 -/735 -/775 -/719 -/755 876/743 -/755 -/763 550/767 549,644/755 551/767 -/767 -/735 -/755 819/743 -/771 694/771 -/771 -/759 -/763 -/759 -/751 -/775 -/779 694/775 -/775 -/767 -/767 779/755 -/743 -/759 -/743 -/751 -/743 -/743 -/755 -/759 -/747 -/767 -/759 -/735 -/735 -/743 -/767 -/747 -/767 -/751 -/723 -/751 -/759 -/715 694/759 -/755 -/747 -/723 -/747 -/747 -/771 -/771 -/763 -/759 -/771 -/699 -/751 -/699 -/699 -/763 -/771 -/759 -/735 -/686 -/735 -/739 -/767 -/751 -/747 -/747 -/767 -/686 -/759 -/747 -/771 -/751 -/771 -/743 -/759 -/739 -/723 -/771 -/735 -/759 -/711 -/767 -/767 -/763 -/727 -/759 -/771 -/771 -/779 -/779 -/771 -/747 -/767 -/747 -/767 -/767 -/751 -/727 -/751 447/763 -/775 -/727 -/763 -/771 -/775 -/763 -/755 -/767 -/751 -/751 -/751 -/759 -/759 -/775 -/747 -/775 -/747 -/767 -/751 -/751 -/751 -/759 -/751 -/759 -/755 -/755 -/779 -/751 -/739 -/747 -/763 -/775 -/767 509/767 -/771 -/759 -/751 -/751 -/759 -/775 -/747 -/767 -/751 -/767 -/751 -/767 -/755 -/759 -/691 -/711 -/739 -/771 -/771 484/783 -/751 -/759 644,810/771 -/759 -/759 -/763 -/755 -/755 -/775 -/759 -/775 -/775 -/747 -/775 -/775 -/775 -/775 -/735 -/763 -/759 -/743 -/747 -/739 -/747 -/731 -/759 -/731 -/755 -/751 -/747 -/755 -/715 -/743 -/735 -/743 -/727 -/775 -/775 -/755 -/775 -/727 -/747 -/779 -/727 -/727 -/775 -/727 -/735 -/743 808/775 -/755 -/731 -/771 583/747 -/767 -/695 -/743 -/775 -/695 -/743 -/743 -/763 -/767 -/767 -/779 674/767 -/767 -/771 -/743 -/763
5965	LLid=5965 orgDBsym=RECQL TranscriptId=ENST00000314748 chr=12 Location=21545796 Strand=-1 GeneLength=31812 nExons=15 UpstreamStart=0 UpstreamEnd=2999 Exon1Start=3000 Exon1End=3425 Intron1Start=3426 Intron1End=4475 Exon2Start=4476 Exon2End=4536 Intron2Start=4537 Intron2End=5586 CdsStart=3357 CdsEnd=5588 -/1125 595/1111 -/1127 -/1115 -/1121 -/1125 -/1123 -/1131 -/1127 -/1129 18/1115 -/1127 -/1131 -/1123 -/1121 -/1121 -/1121 -/1111 -/1125 -/1095 774/1101 -/1101 -/1107 -/1121 -/1113 -/1121 -/1117 -/1127 -/1117 -/1117 -/1115 -/1117 -/1117 -/1117 -/1119 -/1111 -/1117 -/1131 -/1107 -/1131 629/1115 -/1127 1167/1131 -/1109 -/1113 -/1121 -/1121 -/1117 -/1127 -/1127 -/1127 -/1115 -/1127 -/1119 -/1099 -/1099 -/1099 -/1119 -/1115 -/1111 -/1115 -/1111 -/1105 -/1119 -/1125 -/1101 13/1107 -/1105 -/1111 -/1127 -/1117 -/1127 -/1123 -/1127 328/1123 -/1119 -/1119 -/1129 -/1123 -/1129 -/1127 -/1103 -/1119 -/1119 -/1121 -/1119 -/1121 -/1121 -/1119 969/1123 -/1117 969/1123 -/1119 -/1119 -/1119 -/1117 -/1129 893/1131 -/1121 -/1123 -/1109 -/1113 -/1107 -/1101 -/1107 696/1101 -/1123 -/1115 634/1123 -/1113 852,904,930/1121 -/1115 -/1123 -/1121 -/1119 -/1123 1174/1117 1174/1117 -/1127 -/1117 -/1121 -/1117 -/1111 -/1121 -/1117 -/1123 -/1129 889/1113 971/1127 -/1119 -/1107 -/1111 -/1121 -/1111 -/1117 -/1123 -/1109 -/1115 -/1105 -/1119 -/1105 -/1113 -/1107 -/1115 -/1113 -/1117 -/1125 -/1119 -/1125 -/1117 -/1117 -/1115 -/1119 -/1121 -/1119 -/1125 -/1113 -/1121 -/1121 -/1111 849,901,931/1117 -/1119 -/1117 -/1121 -/1115 -/1117 -/1119 -/1115 -/1119 951/1119 -/1125 -/1123 893/1131 -/1121 -/1123 -/1119 922/1123 -/1119 -/1125 -/1107 -/1119 -/1127 -/1113 -/1119 -/1125 -/1127 -/1125 630/1107 -/1129 -/1115 -/1115 -/1107 -/1115 -/1117 -/1127 -/1127 -/1109 -/1127 -/1107 -/1127 -/1099 -/1117 902,927/1111 -/1117 -/1121 -/1123 -/1117 -/1123 -/1123 -/1107 -/1117 -/1111 -/1125 -/1125 -/1125 -/1119 -/1121 -/1119 769/1115 -/1127 -/1129 -/1127 -/1127 -/1123 -/1123 153/1117 -/1111 -/1119 -/1111 905/1115 -/1111 -/1111 -/1117 633/1119 -/1113 746/1123 171/1119 -/1107 -/1107 -/1111 426/1123 -/1113 -/1123 -/1115 -/1101 -/1115 -/1119 -/1097 -/1119 -/1117 -/1113 -/1101 -/1113 -/1113 -/1125 -/1125 -/1121 -/1119 -/1125 321/1089 -/1115 321/1089 321/1089 -/1121 -/1125 -/1119 -/1107 -/1083 -/1107 -/1109 -/1123 -/1115 -/1113 -/1113 159/1123 -/1083 -/1119 -/1113 -/1125 -/1115 -/1125 -/1111 562/1119 -/1109 -/1101 -/1125 -/1107 -/1119 -/1095 -/1123 -/1123 -/1121 -/1103 770/1119 -/1125 -/1125 -/1129 -/1129 -/1125 -/1113 -/1123 -/1113 -/1123 -/1123 -/1115 -/1103 -/1115 -/1121 -/1127 -/1103 -/1121 -/1125 -/1127 -/1121 -/1117 -/1123 -/1115 -/1115 -/1115 -/1119 875/1119 -/1127 -/1113 -/1127 -/1113 -/1123 -/1115 -/1115 -/1115 -/1119 -/1115 -/1119 -/1117 -/1117 -/1129 -/1115 -/1109 -/1113 -/1121 -/1127 -/1123 -/1123 -/1125 -/1119 -/1115 -/1115 -/1119 -/1127 -/1113 -/1123 -/1115 707/1123 -/1115 -/1123 -/1117 -/1119 -/1085 -/1095 -/1109 381/1125 -/1125 375/1131 -/1115 -/1119 -/1125 -/1119 -/1119 -/1121 -/1117 -/1117 -/1127 -/1119 -/1127 -/1127 -/1113 -/1127 -/1127 -/1127 -/1127 -/1107 -/1121 -/1119 -/1111 -/1113 -/1109 -/1113 -/1105 -/1119 -/1105 -/1117 929/1115 131/1113 862/1117 -/1097 -/1111 -/1107 -/1111 -/1103 -/1127 -/1127 318/1117 -/1127 -/1103 -/1113 -/1129 -/1103 -/1103 -/1127 -/1103 -/1107 -/1111 -/1127 -/1117 -/1105 209/1125 -/1113 -/1123 -/1087 -/1111 -/1127 -/1087 631/1111 -/1111 544/1121 -/1123 -/1123 1193/1129 597/1123 -/1123 -/1125 -/1111 -/1121
55610	LLid=55610 orgDBsym=- TranscriptId=ENST00000251739 chr=7 Location=92473682 Strand=1 GeneLength=126690 nExons=12 UpstreamStart=0 UpstreamEnd=2999 Exon1Start=3000 Exon1End=3160 Intron1Start=3161 Intron1End=4210 Exon2Start=4211 Exon2End=4279 Intron2Start=4280 Intron2End=5329 CdsStart=3128 CdsEnd=5331 -/997 -/983 -/999 -/987 -/993 -/997 -/995 1023/1003 -/999 -/1001 -/987 -/999 1023/1003 -/995 -/993 -/993 -/993 -/983 -/997 -/967 -/973 -/973 -/979 -/993 -/985 -/993 -/989 -/999 -/989 -/989 -/987 -/989 -/989 -/989 -/991 -/983 -/989 395/1003 -/979 561/1003 -/987 -/999 1094/1003 -/981 -/985 -/993 -/993 -/989 -/999 -/999 -/999 -/987 -/999 -/991 -/971 -/971 -/971 -/991 -/987 -/983 2/987 1018/983 -/977 -/991 -/997 -/973 -/979 761/977 -/983 -/999 -/989 -/999 -/995 -/999 -/995 257/991 -/991 -/1001 -/995 -/1001 264/999 766/975 -/991 -/991 -/993 -/991 -/993 -/993 -/991 -/995 -/989 1058/995 -/991 -/991 -/991 -/989 -/1001 -/1003 -/993 -/995 1017/981 -/985 -/979 -/973 -/979 -/973 -/995 -/987 -/995 -/985 -/993 -/987 -/995 -/993 -/991 -/995 -/989 -/989 -/999 -/989 -/993 -/989 -/983 -/993 -/989 772/995 1168/1001 -/985 1058/999 -/991 -/979 -/983 -/993 -/983 -/989 -/995 -/981 -/987 -/977 -/991 -/977 -/985 -/979 -/987 1124/985 652/989 -/997 -/991 -/997 -/989 -/989 -/987 -/991 -/993 -/991 -/997 -/985 -/993 -/993 -/983 -/989 -/991 -/989 -/993 -/987 1155/989 -/991 -/987 -/991 -/991 -/997 4,1127/995 -/1003 361/993 -/995 361/991 -/995 -/991 -/997 -/979 -/991 -/999 -/985 -/991 -/997 -/999 1058/997 -/979 -/1001 -/987 364/987 -/979 -/987 -/989 -/999 -/999 -/981 -/999 -/979 -/999 264/971 -/989 -/983 -/989 1127/993 653/995 652/989 654/995 -/995 -/979 -/989 -/983 -/997 -/997 -/997 -/991 1127/993 667,1020/991 -/987 -/999 1022/1001 -/999 -/999 -/995 -/995 -/989 -/983 -/991 -/983 -/987 -/983 -/983 -/989 -/991 -/985 -/995 -/991 -/979 -/979 -/983 653/995 547/985 323/995 -/987 -/973 -/987 -/991 -/969 -/991 -/989 -/985 -/973 -/985 -/985 1028/997 1028/997 -/993 -/991 -/997 -/961 -/987 -/961 -/961 -/993 1028/997 -/991 -/979 -/955 -/979 -/981 -/995 -/987 -/985 -/985 -/995 -/955 -/991 -/985 -/997 -/987 -/997 -/983 -/991 -/981 -/973 -/997 -/979 1058/991 -/967 -/995 -/995 -/993 -/975 -/991 -/997 -/997 -/1001 -/1001 -/997 -/985 -/995 -/985 -/995 -/995 -/987 -/975 -/987 -/993 -/999 -/975 -/993 -/997 -/999 -/993 -/989 -/995 -/987 -/987 -/987 418/991 -/991 -/999 -/985 -/999 -/985 -/995 -/987 517/987 -/987 -/991 -/987 -/991 -/989 -/989 -/1001 -/987 -/981 -/985 -/993 -/999 -/995 -/995 -/997 -/991 1019/987 -/987 -/991 -/999 -/985 -/995 -/987 -/995 -/987 -/995 -/989 1020/991 -/957 -/967 -/981 -/997 -/997 -/1003 -/987 -/991 -/997 -/991 -/991 -/993 -/989 -/989 -/999 -/991 -/999 -/999 -/985 -/999 -/999 -/999 -/999 -/979 -/993 -/991 -/983 -/985 -/981 -/985 -/977 -/991 1122/977 -/989 1079/987 -/985 -/989 1120/969 -/983 -/979 -/983 -/975 -/999 -/999 -/989 -/999 -/975 -/985 -/1001 -/975 -/975 -/999 -/975 -/979 -/983 -/999 3/989 -/977 -/997 -/985 -/995 -/959 -/983 1022/999 -/959 -/983 -/983 550,921/993 -/995 -/995 -/1001 -/995 -/995 -/997 723/983 -/993
126393	LLid=126393 orgDBsym=- TranscriptId=ENST00000004982 chr=19 Location=40939770 Strand=-1 GeneLength=2461 nExons=3 UpstreamStart=0 UpstreamEnd=2999 Exon1Start=3000 Exon1End=3218 Intron1Start=3219 Intron1End=4134 Exon2Start=4135 Exon2End=4257 Intron2Start=4258 Intron2End=4345 CdsStart=3021 CdsEnd=4347 99/1048 -/1020 -/1052 1147/1028 -/1040 -/1048 -/1044 -/1060 -/1052 589/1056 -/1028 -/1052 -/1060 -/1044 -/1040 -/1040 -/1040 -/1020 -/1048 -/988 -/1000 -/1000 -/1012 -/1040 -/1024 -/1040 -/1032 -/1052 -/1032 763/1032 -/1028 -/1032 -/1032 -/1032 -/1036 -/1020 -/1032 646/1060 -/1012 461,1060/1060 338/1028 -/1052 1104/1060 -/1016 -/1024 -/1040 -/1040 -/1032 -/1052 -/1052 -/1052 -/1028 -/1052 -/1036 -/996 -/996 -/996 -/1036 -/1028 -/1020 -/1028 -/1020 -/1008 -/1036 35/1048 -/1000 -/1012 -/1008 -/1020 -/1052 -/1032 234/1052 -/1044 -/1052 -/1044 -/1036 -/1036 -/1056 -/1044 -/1056 -/1052 526/1004 -/1036 -/1036 -/1040 -/1036 -/1040 489/1040 -/1036 343/1044 -/1032 -/1044 -/1036 -/1036 -/1036 487/1032 -/1056 -/1060 -/1040 -/1044 -/1016 970/1024 -/1012 -/1000 -/1012 -/1000 -/1044 -/1028 -/1044 -/1024 293/1040 -/1028 -/1044 -/1040 -/1036 -/1044 533/1032 533/1032 -/1052 -/1032 -/1040 533/1032 -/1020 -/1040 -/1032 -/1044 -/1056 -/1024 -/1052 -/1036 882/1012 966/1020 -/1040 -/1020 1183/1032 -/1044 -/1016 -/1028 -/1008 -/1036 -/1008 -/1024 -/1012 -/1028 -/1024 -/1032 490/1048 -/1036 -/1048 -/1032 -/1032 350/1028 -/1036 -/1040 -/1036 -/1048 -/1024 -/1040 -/1040 -/1020 290/1032 -/1036 -/1032 -/1040 -/1028 -/1032 -/1036 -/1028 -/1036 -/1036 -/1048 -/1044 -/1060 -/1040 -/1044 -/1036 -/1044 -/1036 -/1048 -/1012 -/1036 -/1052 -/1024 486/1036 490/1048 491/1052 344/1048 -/1012 -/1056 -/1028 -/1028 -/1012 -/1028 -/1032 -/1052 -/1052 -/1016 -/1052 -/1012 -/1052 -/996 -/1032 78/1020 -/1032 -/1040 -/1044 -/1032 -/1044 691/1044 -/1012 -/1032 -/1020 -/1048 -/1048 -/1048 -/1036 -/1040 -/1036 -/1028 -/1052 -/1056 -/1052 -/1052 -/1044 -/1044 -0/1032 -/1020 -/1036 -/1020 -/1028 -/1020 -/1020 -/1032 -/1036 341/1024 -/1044 -/1036 -/1012 -/1012 -/1020 -/1044 -/1024 -/1044 -/1028 -/1000 -/1028 -/1036 389/992 -/1036 488/1032 -/1024 -/1000 -/1024 -/1024 -/1048 -/1048 -/1040 -/1036 -/1048 557/976 -/1028 557/976 557/976 -/1040 -/1048 -/1036 -/1012 -/964 -/1012 -/1016 -/1044 -/1028 -/1024 -/1024 -/1044 273/964 -/1036 -/1024 -/1048 -/1028 -/1048 -/1020 -/1036 -/1016 663/1000 -/1048 -/1012 -/1036 -/988 -/1044 -/1044 -/1040 -/1004 -/1036 61/1048 -/1048 228/1056 63/1056 -/1048 -/1024 -/1044 -/1024 -/1044 -/1044 -/1028 -/1004 -/1028 -/1040 -/1052 -/1004 -/1040 -/1048 -/1052 -/1040 -/1032 -/1044 -/1028 -/1028 -/1028 -/1036 643/1036 -/1052 642/1024 -/1052 -/1024 871/1044 -/1028 -/1028 -/1028 -/1036 -/1028 -/1036 -/1032 -/1032 -/1056 -/1028 924/1016 -/1024 -/1040 -/1052 61/1044 -/1044 -/1048 -/1036 -/1028 -/1028 -/1036 -/1052 -/1024 -/1044 -/1028 -/1044 -/1028 -/1044 -/1032 -/1036 7/968 -/988 -/1016 -/1048 -/1048 -/1060 -/1028 -/1036 -/1048 -/1036 -/1036 -/1040 -/1032 -/1032 -/1052 -/1036 407/1052 407/1052 -/1024 -/1052 -/1052 -/1052 -/1052 -/1012 -/1040 -/1036 -/1020 -/1024 -/1016 -/1024 -/1008 -/1036 -/1008 -/1032 291/1028 -/1024 -/1032 -/992 -/1020 -/1012 -/1020 1039/1004 -/1052 -/1052 -/1032 -/1052 -/1004 -/1024 344/1056 13/1004 -/1004 -/1052 -/1004 -/1012 -/1020 -/1052 -/1032 -/1008 -/1048 -/1024 -/1044 -/972 -/1020 -/1052 -/972 -/1020 -/1020 -/1040 -/1044 -/1044 -/1056 -/1044 -/1044 -/1048 -/1020 -/1040
115703	LLid=115703 orgDBsym=SNX26 TranscriptId=ENST00000314737 chr=19 Location=40958316 Strand=1 GeneLength=13249 nExons=21 UpstreamStart=0 UpstreamEnd=2999 Exon1Start=3000 Exon1End=3090 Intron1Start=3091 Intron1End=4140 Exon2Start=4141 Exon2End=4238 Intron2Start=4239 Intron2End=4319 CdsStart=3085 CdsEnd=4321 -/795 -/767 -/799 -/775 -/787 -/795 -/791 -/807 -/799 -/803 -/775 -/799 -/807 -/791 -/787 -/787 -/787 -/767 -/795 -/735 -/747 -/747 -/759 -/787 -/771 -/787 -/779 -/799 -/779 22/779 -/775 -/779 -/779 -/779 -/783 -/767 -/779 -/807 -/759 987/807 -/775 -/799 262/807 -/763 -/771 844/787 -/787 -/779 -/799 -/799 -/799 -/775 -/799 -/783 -/743 -/743 -/743 -/783 -/775 -/767 309/775 -/767 -/755 -/783 -/795 686/747 -/759 -/755 -/767 -/799 -/779 -/799 -/791 -/799 -/791 -/783 -/783 -/803 -/791 -/803 315/799 -/751 -/783 -/783 -/787 -/783 -/787 -/787 -/783 -/791 -/779 -/791 -/783 -/783 -/783 -/779 -/803 -/807 735,823,876/787 976/791 -/763 -/771 -/759 -/747 -/759 -/747 -/791 -/775 -/791 -/771 823,876/787 -/775 -/791 -/787 -/783 711/791 -/779 -/779 -/799 857/779 -/787 -/779 -/767 -/787 -/779 -/791 1013/803 -/771 -/799 -/783 -/759 -/767 -/787 -/767 -/779 -/791 -/763 -/775 -/755 -/783 -/755 -/771 -/759 -/775 -/771 778,803,843,953/779 -/795 -/783 -/795 -/779 -/779 145/775 -/783 -/787 -/783 -/795 -/771 -/787 -/787 -/767 873/779 -/783 -/779 -/787 -/775 -/779 237/783 -/775 -/783 -/783 -/795 -/791 -/807 -/787 -/791 -/783 -/791 -/783 -/795 -/759 -/783 -/799 -/771 -/783 -/795 -/799 -/795 -/759 -/803 -/775 -/775 -/759 -/775 312/779 -/799 -/799 -/763 -/799 -/759 -/799 -/743 -/779 733,821,874/767 -/779 740/787 780,805,845,955/791 778,803,843,953/779 844,954/791 -/791 -/759 -/779 845/767 -/795 -/795 -/795 -/783 -/787 -/783 -/775 -/799 -/803 -/799 -/799 -/791 -/791 -/779 -/767 -/783 -/767 -/775 -/767 -/767 -/779 -/783 -/771 -/791 -/783 941/759 -/759 -/767 955/791 -/771 -/791 -/775 -/747 -/775 -/783 -/739 -/783 -/779 -/771 747/747 -/771 -/771 -/795 -/795 -/787 -/783 -/795 -/723 -/775 -/723 -/723 -/787 -/795 -/783 -/759 -/711 -/759 247/763 -/791 -/775 -/771 -/771 -/791 -/711 -/783 -/771 -/795 -/775 -/795 -/767 -/783 -/763 -/747 -/795 -/759 -/783 -/735 -/791 -/791 -/787 -/751 -/783 -/795 -/795 109/803 -/803 -/795 -/771 -/791 -/771 -/791 -/791 -/775 6/751 -/775 -/787 -/799 -/751 -/787 -/795 -/799 -/787 -/779 -/791 -/775 -/775 -/775 -/783 143/783 147/799 -/771 -/799 -/771 -/791 -/775 -/775 -/775 -/783 -/775 -/783 -/779 -/779 -/803 -/775 -/763 -/771 -/787 -/799 -/791 -/791 -/795 -/783 -/775 -/775 -/783 -/799 -/771 -/791 -/775 -/791 -/775 -/791 -/779 -/783 -/715 -/735 -/763 -/795 -/795 -/807 -/775 -/783 -/795 -/783 -/783 -/787 -/779 -/779 -/799 -/783 -/799 -/799 -/771 -/799 -/799 -/799 -/799 -/759 -/787 -/783 -/767 -/771 -/763 -/771 -/755 -/783 -/755 -/779 -/775 -/771 -/779 -/739 -/767 -/759 -/767 -/751 -/799 -/799 -/779 977/799 6/751 -/771 -/803 -/751 -/751 -/799 -/751 -/759 -/767 991/799 739/779 -/755 -/795 -/771 -/791 -/719 -/767 -/799 -/719 -/767 -/767 -/787 -/791 -/791 -/803 -/791 -/791 -/795 -/767 -/787
4706	LLid=4706 orgDBsym=NDUFAB1 TranscriptId=ENST00000007516 chr=16 Location=23574164 Strand=-1 GeneLength=15277 nExons=5 UpstreamStart=0 UpstreamEnd=2999 Exon1Start=3000 Exon1End=3167 Intron1Start=3168 Intron1End=4217 Exon2Start=4218 Exon2End=4340 Intron2Start=4341 Intron2End=5390 CdsStart=3000 CdsEnd=5392 -/532 -/518 -/534 -/522 -/528 -/532 929/530 -/538 -/534 -/536 -/522 -/534 -/538 -/530 -/528 -/528 -/528 -/518 -/532 -/502 -/508 -/508 -/514 -/528 740/520 -/528 -/524 -/534 -/524 -/524 -/522 -/524 -/524 -/524 -/526 -/518 -/524 -/538 -/514 935/538 -/522 -/534 -/538 -/516 -/520 -/528 -/528 -/524 -/534 -/534 -/534 -/522 -/534 -/526 -/506 -/506 -/506 -/526 -/522 756/518 -/522 -/518 -/512 -/526 -/532 -/508 -/514 -/512 -/518 -/534 -/524 -/534 -/530 -/534 -/530 -/526 -/526 -/536 -/530 -/536 -/534 -/510 -/526 -/526 -/528 -/526 -/528 -/528 -/526 -/530 -/524 -/530 1021/526 -/526 -/526 -/524 -/536 -/538 -/528 -/530 -/516 -/520 -/514 -/508 -/514 -/508 -/530 -/522 -/530 -/520 -/528 -/522 -/530 -/528 -/526 -/530 -/524 -/524 -/534 -/524 -/528 -/524 -/518 -/528 -/524 -/530 966/536 -/520 -/534 746/526 -/514 -/518 -/528 -/518 932/524 -/530 -/516 -/522 -/512 -/526 -/512 -/520 -/514 -/522 -/520 -/524 -/532 -/526 -/532 -/524 -/524 -/522 -/526 -/528 -/526 -/532 745/520 -/528 -/528 -/518 -/524 -/526 -/524 -/528 -/522 -/524 -/526 -/522 -/526 -/526 -/532 -/530 -/538 -/528 -/530 -/526 -/530 -/526 -/532 -/514 -/526 -/534 -/520 -/526 -/532 -/534 -/532 -/514 -/536 -/522 -/522 -/514 515/522 -/524 -/534 -/534 -/516 -/534 992/514 -/534 -/506 -/524 -/518 -/524 -/528 -/530 -/524 -/530 -/530 -/514 -/524 -/518 -/532 -/532 -/532 -/526 -/528 -/526 -/522 -/534 -/536 -/534 -/534 -/530 -/530 -/524 -/518 -/526 -/518 -/522 -/518 -/518 -/524 -/526 -/520 -/530 -/526 -/514 -/514 -/518 -/530 -/520 -/530 -/522 1007/508 914/522 -/526 -/504 -/526 -/524 -/520 -/508 -/520 -/520 -/532 -/532 -/528 -/526 -/532 -/496 -/522 -/496 -/496 -/528 -/532 -/526 -/514 -/490 -/514 -/516 -/530 -/522 -/520 -/520 1010/530 -/490 -/526 -/520 -/532 -/522 1009/532 -/518 -/526 -/516 -/508 -/532 -/514 -/526 -/502 -/530 517/530 -/528 -/510 -/526 -/532 -/532 -/536 -/536 -/532 -/520 -/530 -/520 -/530 -/530 -/522 -/510 -/522 -/528 -/534 -/510 -/528 -/532 -/534 -/528 -/524 -/530 -/522 -/522 -/522 -/526 -/526 -/534 -/520 -/534 -/520 -/530 -/522 -/522 -/522 -/526 -/522 -/526 -/524 -/524 -/536 -/522 -/516 -/520 -/528 -/534 -/530 -/530 -/532 -/526 -/522 -/522 -/526 -/534 -/520 -/530 -/522 -/530 -/522 -/530 -/524 -/526 -/492 -/502 -/516 -/532 -/532 -/538 -/522 -/526 -/532 -/526 -/526 -/528 -/524 -/524 -/534 -/526 -/534 -/534 -/520 -/534 -/534 -/534 -/534 -/514 -/528 -/526 -/518 -/520 -/516 -/520 1040/512 -/526 -/512 -/524 -/522 -/520 -/524 -/504 -/518 -/514 -/518 -/510 -/534 -/534 -/524 -/534 -/510 -/520 -/536 -/510 -/510 -/534 -/510 1108/514 -/518 -/534 -/524 -/512 -/532 -/520 -/530 -/494 -/518 -/534 -/494 -/518 -/518 -/528 -/530 -/530 -/536 -/530 -/530 -/532 -/518 -/528
5166	LLid=5166 orgDBsym=PDK4 TranscriptId=ENST00000005178 chr=7 Location=94837634 Strand=-1 GeneLength=10653 nExons=11 UpstreamStart=0 UpstreamEnd=2999 Exon1Start=3000 Exon1End=3129 Intron1Start=3130 Intron1End=4128 Exon2Start=4129 Exon2End=4270 Intron2Start=4271 Intron2End=5320 CdsStart=3000 CdsEnd=5322 220/1192 -/1185 -/1193 861/1187 -/1190 -/1192 -/1191 -/1195 -/1193 -/1194 -/1187 519/1193 -/1195 -/1191 -/1190 -/1190 -/1190 -/1185 -/1192 -/1177 -/1180 -/1180 -/1183 -/1190 -/1186 -/1190 -/1188 -/1193 -/1188 -/1188 -/1187 -/1188 -/1188 -/1188 -/1189 -/1185 -/1188 -/1195 -/1183 663,913/1195 -/1187 -/1193 -/1195 -/1184 -/1186 -/1190 -/1190 -/1188 -/1193 -/1193 -/1193 -/1187 -/1193 118/1189 -/1179 -/1179 -/1179 -/1189 -/1187 -/1185 -/1187 488/1185 -/1182 -/1189 -/1192 -/1180 -/1183 -/1182 -/1185 -/1193 239/1188 -/1193 -/1191 -/1193 -/1191 -/1189 518/1189 -/1194 -/1191 -/1194 -/1193 -/1181 -/1189 -/1189 -/1190 446/1189 -/1190 -/1190 -/1189 -/1191 -/1188 -/1191 -/1189 -/1189 -/1189 -/1188 -/1194 116/1195 -/1190 183/1191 -/1184 -/1186 -/1183 -/1180 446/1183 -/1180 -/1191 216/1187 -/1191 -/1186 336,657/1190 -/1187 -/1191 -/1190 -/1189 -/1191 -/1188 -/1188 -/1193 -/1188 -/1190 -/1188 -/1185 -/1190 -/1188 -/1191 759/1194 -/1186 -/1193 -/1189 -/1183 -/1185 -/1190 -/1185 -/1188 -/1191 -/1184 -/1187 -/1182 -/1189 -/1182 -/1186 -/1183 -/1187 -/1186 626/1188 -/1192 -/1189 -/1192 -/1188 -/1188 -/1187 -/1189 -/1190 -/1189 -/1192 -/1186 -/1190 -/1190 -/1185 -/1188 -/1189 -/1188 -/1190 -/1187 -/1188 -/1189 -/1187 -/1189 -/1189 510/1192 -/1191 116/1195 -/1190 -/1191 -/1189 -/1191 -/1189 -/1192 -/1183 -/1189 -/1193 -/1186 -/1189 -/1192 -/1193 -/1192 -/1183 -/1194 -/1187 -/1187 241/1183 -/1187 -/1188 -/1193 -/1193 -/1184 -/1193 -/1183 -/1193 -/1179 -/1188 334,654/1185 -/1188 -/1190 628/1191 626/1188 220/1191 -/1191 40/1183 -/1188 661/1185 -/1192 -/1192 -/1192 -/1189 -/1190 -/1189 -/1187 -/1193 -/1194 -/1193 -/1193 -/1191 -/1191 -/1188 412/1185 -/1189 -/1185 -/1187 -/1185 242/1185 243/1188 -/1189 -/1186 -/1191 -/1189 -/1183 -/1183 -/1185 -/1191 -/1186 44/1191 -/1187 -/1180 -/1187 -/1189 485/1178 -/1189 -/1188 -/1186 -/1180 -/1186 633/1186 -/1192 -/1192 -/1190 985/1189 -/1192 -/1174 -/1187 -/1174 -/1174 -/1190 -/1192 123/1189 385,781/1183 -/1171 -/1183 -/1184 44/1191 -/1187 -/1186 -/1186 -/1191 -/1171 -/1189 -/1186 343/1192 -/1187 -/1192 -/1185 -/1189 -/1184 -/1180 1120/1192 1006/1183 -/1189 347/1177 -/1191 49/1191 -/1190 -/1181 -/1189 -/1192 -/1192 -/1194 -/1194 -/1192 -/1186 21,98/1191 -/1186 -/1191 21,98/1191 -/1187 -/1181 -/1187 -/1190 -/1193 -/1181 -/1190 -/1192 -/1193 242/1190 -/1188 244,416/1191 242,414/1187 37,242,414/1187 37,414/1187 -/1189 -/1189 -/1193 -/1186 -/1193 -/1186 -/1191 -/1187 -/1187 -/1187 -/1189 -/1187 -/1189 -/1188 -/1188 -/1194 -/1187 -/1184 167/1186 -/1190 -/1193 -/1191 -/1191 -/1192 -/1189 -/1187 -/1187 -/1189 -/1193 -/1186 -/1191 -/1187 -/1191 -/1187 -/1191 -/1188 -/1189 -/1172 -/1177 -/1184 -/1192 -/1192 -/1195 -/1187 -/1189 -/1192 -/1189 -/1189 -/1190 -/1188 -/1188 -/1193 -/1189 -/1193 -/1193 -/1186 -/1193 -/1193 -/1193 -/1193 -/1183 -/1190 -/1189 885/1185 41/1186 39/1184 -/1186 -/1182 -/1189 -/1182 -/1188 -/1187 -/1186 -/1188 -/1178 -/1185 448/1183 -/1185 -/1181 -/1193 -/1193 -/1188 912/1193 -/1181 -/1186 -/1194 -/1181 -/1181 -/1193 -/1181 -/1183 -/1185 -/1193 -/1188 -/1182 -/1192 -/1186 -/1191 -/1173 -/1185 -/1193 422/1173 -/1185 -/1185 870/1190 -/1191 -/1191 39/1194 -/1191 -/1191 -/1192 -/1185 -/1190
85413	LLid=85413 orgDBsym=- TranscriptId=ENST00000265599 chr=6 Location=110823798 Strand=-1 GeneLength=32319 nExons=8 UpstreamStart=0 UpstreamEnd=2999 Exon1Start=3000 Exon1End=3125 Intron1Start=3126 Intron1End=3221 Exon2Start=3222 Exon2End=3487 Intron2Start=3488 Intron2End=4537 CdsStart=3000 CdsEnd=4539 -/262 -/255 -/263 -/257 -/260 -/262 -/261 -/265 -/263 -/264 -/257 -/263 -/265 -/261 -/260 -/260 -/260 -/255 -/262 -/247 -/250 -/250 -/253 -/260 -/256 976/260 -/258 -/263 -/258 -/258 -/257 -/258 -/258 -/258 -/259 1113/255 -/258 -/265 -/253 -/265 -/257 -/263 -/265 -/254 -/256 -/260 -/260 -/258 -/263 -/263 -/263 -/257 -/263 -/259 -/249 -/249 -/249 -/259 -/257 -/255 -/257 -/255 -/252 -/259 -/262 -/250 -/253 -/252 978/255 -/263 -/258 1130/263 -/261 -/263 -/261 -/259 -/259 -/264 -/261 -/264 -/263 -/251 -/259 -/259 1085/260 -/259 1085/260 1125/260 -/259 -/261 -/258 -/261 -/259 -/259 -/259 -/258 -/264 1054/265 -/260 -/261 -/254 -/256 -/253 -/250 -/253 -/250 -/261 -/257 -/261 -/256 -/260 -/257 -/261 1085/260 -/259 -/261 -/258 -/258 -/263 -/258 -/260 -/258 -/255 -/260 -/258 -/261 -/264 -/256 -/263 -/259 -/253 -/255 -/260 -/255 -/258 -/261 -/254 -/257 -/252 -/259 -/252 -/256 -/253 -/257 -/256 -/258 1126/262 -/259 -/262 -/258 -/258 -/257 -/259 -/260 -/259 -/262 -/256 -/260 -/260 -/255 -/258 -/259 -/258 -/260 -/257 -/258 -/259 -/257 -/259 -/259 -/262 -/261 1054/265 -/260 -/261 -/259 -/261 -/259 -/262 -/253 -/259 -/263 -/256 1122/259 -/262 1127/263 -/262 -/253 -/264 -/257 -/257 -/253 -/257 -/258 -/263 -/263 -/254 -/263 -/253 -/263 -/249 -/258 -/255 -/258 1137/260 -/261 -/258 -/261 -/261 -/253 -/258 -/255 -/262 -/262 -/262 -/259 -/260 -/259 -/257 -/263 -/264 -/263 -/263 -/261 -/261 -/258 -/255 -/259 -/255 981/257 -/255 -/255 -/258 -/259 -/256 -/261 -/259 -/253 -/253 -/255 -/261 -/256 -/261 -/257 -/250 -/257 -/259 -/248 -/259 -/258 -/256 -/250 -/256 -/256 -/262 -/262 981/260 -/259 -/262 -/244 -/257 -/244 -/244 -/260 -/262 -/259 -/253 -/241 -/253 -/254 -/261 -/257 -/256 -/256 952/261 -/241 -/259 -/256 -/262 -/257 -/262 -/255 -/259 -/254 -/250 -/262 -/253 -/259 -/247 -/261 -/261 -/260 -/251 -/259 -/262 -/262 -/264 -/264 -/262 -/256 -/261 -/256 -/261 -/261 -/257 -/251 -/257 -/260 -/263 -/251 -/260 -/262 -/263 1133/260 -/258 -/261 1133/257 1133/257 1133/257 -/259 -/259 -/263 -/256 -/263 -/256 -/261 -/257 -/257 -/257 -/259 -/257 -/259 -/258 -/258 -/264 -/257 -/254 -/256 -/260 -/263 -/261 -/261 -/262 980/259 -/257 -/257 -/259 -/263 -/256 -/261 -/257 -/261 -/257 -/261 -/258 -/259 -/242 -/247 -/254 -/262 -/262 -/265 -/257 -/259 -/262 -/259 -/259 1125/260 -/258 -/258 -/263 -/259 -/263 -/263 1123/256 -/263 -/263 -/263 -/263 -/253 -/260 -/259 -/255 -/256 -/254 -/256 -/252 -/259 939/252 -/258 -/257 -/256 -/258 -/248 -/255 -/253 -/255 1175/251 -/263 983/263 -/258 -/263 -/251 -/256 -/264 -/251 -/251 -/263 -/251 -/253 -/255 -/263 -/258 -/252 -/262 -/256 -/261 -/243 -/255 -/263 -/243 -/255 -/255 -/260 -/261 -/261 -/264 -/261 -/261 -/262 971,987/255 -/260
51364	LLid=51364 orgDBsym=ZMYND10 TranscriptId=ENST00000231749 chr=3 Location=50343295 Strand=-1 GeneLength=5738 nExons=12 UpstreamStart=0 UpstreamEnd=2999 Exon1Start=3000 Exon1End=4364 Intron1Start=4365 Intron1End=4619 Exon2Start=4620 Exon2End=4728 Intron2Start=4729 Intron2End=5778 CdsStart=4273 CdsEnd=5780 -/440 -/411 -/444 -/420 -/432 -/440 -/436 -/452 143/444 -/448 -/420 -/444 -/452 -/436 -/432 -/432 164/432 -/411 -/440 -/390 -/396 -/396 -/405 -/432 -/416 -/432 -/424 -/444 -/424 -/424 -/420 -/424 -/424 -/424 -/428 -/411 -/424 70/452 -/405 -/452 -/420 -/444 -/452 -/408 -/416 -/432 -/432 -/424 -/444 -/444 -/444 -/420 -/444 -/428 -/394 -/394 -/394 -/428 -/420 -/411 -/420 -/411 -/402 -/428 -/440 -/396 1058/405 -/402 -/411 -/444 -/424 -/444 -/436 -/444 -/436 -/428 -/428 -/448 -/436 -/448 -/444 -/398 -/428 -/428 -/432 -/428 -/432 -/432 -/428 -/436 -/424 -/436 -/428 -/428 -/428 -/424 -/448 -/452 -/432 -/436 -/408 -/416 -/405 -/396 -/405 -/396 -/436 -/420 89/436 -/416 -/432 -/420 -/436 -/432 -/428 -/436 -/424 -/424 -/444 -/424 -/432 -/424 -/411 89/432 145/424 -/436 -/448 -/416 -/444 -/428 -/405 -/411 -/432 -/411 -/424 -/436 -/408 -/420 -/402 -/428 -/402 -/416 -/405 -/420 -/416 -/424 -/440 -/428 -/440 -/424 -/424 -/420 -/428 -/432 -/428 -/440 -/416 -/432 -/432 -/411 -/424 -/428 -/424 -/432 -/420 -/424 -/428 -/420 -/428 -/428 -/440 -/436 -/452 -/432 -/436 -/428 -/436 -/428 -/440 -/405 -/428 -/444 1059/416 -/428 -/440 -/444 -/440 -/405 -/448 -/420 -/420 -/405 -/420 -/424 -/444 -/444 -/408 -/444 -/405 -/444 -/394 -/424 -/411 -/424 -/432 -/436 -/424 -/436 -/436 -/405 -/424 -/411 -/440 -/440 -/440 -/428 -/432 -/428 -/420 -/444 -/448 -/444 -/444 -/436 -/436 -/424 -/411 -/428 332/411 -/420 -/411 -/411 -/424 -/428 -/416 -/436 -/428 -/405 -/405 -/411 -/436 -/416 -/436 -/420 -/396 -/420 -/428 -/392 -/428 -/424 -/416 -/396 -/416 -/416 278/440 164/440 -/432 -/428 -/440 -/384 -/420 -/384 -/384 -/432 -/440 -/428 -/405 -/378 -/405 -/408 -/436 -/420 -/416 -/416 -/436 -/378 -/428 -/416 -/440 -/420 -/440 -/411 147/428 119/408 -/396 -/440 -/405 -/428 -/390 -/436 -/436 -/432 -/398 -/428 -/440 -/440 -/448 -/448 -/440 -/416 -/436 -/416 -/436 -/436 -/420 -/398 -/420 -/432 -/444 -/398 -/432 -/440 -/444 -/432 -/424 -/436 -/420 -/420 -/420 -/428 -/428 -/444 -/416 -/444 -/416 -/436 -/420 -/420 -/420 -/428 -/420 -/428 -/424 -/424 -/448 -/420 -/408 -/416 1045/432 -/444 -/436 -/436 -/440 -/428 -/420 -/420 -/428 -/444 -/416 -/436 -/420 -/436 -/420 -/436 -/424 -/428 -/380 -/390 -/408 -/440 -/440 -/452 143/420 -/428 -/440 -/428 -/428 -/432 -/424 -/424 -/444 -/428 -/444 -/444 -/416 -/444 -/444 -/444 -/444 -/405 -/432 -/428 -/411 -/416 -/408 -/416 -/402 -/428 -/402 -/424 -/420 -/416 -/424 -/392 -/411 -/405 -/411 -/398 -/444 -/444 -/424 -/444 -/398 -/416 -/448 -/398 -/398 -/444 -/398 -/405 -/411 -/444 -/424 -/402 -/440 1058/416 -/436 -/382 -/411 -/444 -/382 -/411 -/411 -/432 -/436 -/436 -/448 -/436 -/436 -/440 -/411 -/432
340273	LLid=340273 orgDBsym=ABCB5 TranscriptId=ENST00000334945 chr=7 Location=20412600 Strand=1 GeneLength=126964 nExons=24 UpstreamStart=0 UpstreamEnd=2999 Exon1Start=3000 Exon1End=3199 Intron1Start=3200 Intron1End=4249 Exon2Start=4250 Exon2End=4441 Intron2Start=4442 Intron2End=4526 CdsStart=3000 CdsEnd=4528 -/671 -/643 -/675 -/651 846/663 -/671 -/667 -/683 -/675 -/679 -/651 -/675 -/683 -/667 -/663 -/663 -/663 -/643 -/671 -/611 -/623 -/623 1139/635 234/663 235/647 234/663 -/655 -/675 10/655 -/655 -/651 -/655 -/655 -/655 -/659 -/643 -/655 -/683 -/635 -/683 -/651 995/675 -/683 -/639 -/647 -/663 -/663 251,843/655 -/675 -/675 -/675 -/651 -/675 -/659 -/619 -/619 23,851/619 -/659 -/651 -/643 -/651 -/643 -/631 -/659 -/671 -/623 -/635 -/631 -/643 -/675 -/655 -/675 94/667 -/675 -/667 -/659 -/659 -/679 -/667 -/679 -/675 -/627 -/659 -/659 -/663 -/659 -/663 -/663 -/659 -/667 -/655 -/667 -/659 -/659 -/659 -/655 -/679 997/683 -/663 -/667 -/639 -/647 -/635 -/623 -/635 -/623 -/667 -/651 -/667 -/647 -/663 -/651 -/667 -/663 -/659 -/667 -/655 -/655 -/675 -/655 -/663 -/655 -/643 -/663 -/655 -/667 -/679 -/647 -/675 1024/659 -/635 -/643 -/663 -/643 -/655 -/667 -/639 -/651 -/631 -/659 -/631 -/647 -/635 -/651 -/647 -/655 -/671 -/659 -/671 -/655 -/655 -/651 -/659 -/663 -/659 -/671 -/647 -/663 -/663 -/643 -/655 -/659 -/655 -/663 41/651 -/655 -/659 -/651 -/659 -/659 -/671 -/667 997/683 -/663 -/667 -/659 -/667 -/659 -/671 -/635 -/659 -/675 -/647 -/659 -/671 -/675 -/671 -/635 -/679 -/651 103/651 841,860/635 207/651 -/655 -/675 -/675 -/639 -/675 -/635 -/675 -/619 -/655 -/643 843/655 -/663 -/667 -/655 -/667 -/667 108,826/635 844/655 -/643 -/671 -/671 -/671 -/659 -/663 -/659 -/651 -/675 -/679 -/675 -/675 -/667 1175/667 -/655 -/643 -/659 891/643 -/651 848/643 84,861/643 -/655 -/659 -/647 -/667 -/659 -/635 -/635 -/643 -/667 -/647 -/667 -/651 -/623 -/651 -/659 -/615 -/659 -/655 -/647 -/623 -/647 -/647 -/671 -/671 -/663 -/659 -/671 32/599 -/651 32/599 32/599 -/663 -/671 888/659 -/635 -/587 -/635 -/639 -/667 -/651 -/647 -/647 -/667 -/587 -/659 -/647 -/671 -/651 -/671 -/643 -/659 -/639 -/623 -/671 -/635 -/659 -/611 -/667 -/667 -/663 -/627 -/659 -/671 -/671 -/679 -/679 -/671 -/647 -/667 -/647 -/667 -/667 -/651 -/627 -/651 -/663 -/675 -/627 -/663 -/671 865/675 846/663 -/655 799/667 918,1011/651 1011/651 -/651 -/659 -/659 -/675 -/647 -/675 -/647 -/667 -/651 -/651 -/651 -/659 -/651 -/659 -/655 -/655 -/679 305/651 -/639 -/647 82/663 -/675 -/667 888/667 -/671 -/659 -/651 -/651 -/659 -/675 251/647 -/667 -/651 -/667 -/651 -/667 -/655 -/659 -/591 -/611 -/639 -/671 -/671 -/683 126/651 -/659 -/671 14/659 -/659 -/663 -/655 -/655 -/675 -/659 -/675 -/675 -/647 -/675 -/675 -/675 -/675 -/635 -/663 -/659 -/643 -/647 -/639 -/647 -/631 -/659 -/631 -/655 -/651 -/647 -/655 857/615 -/643 -/635 -/643 -/627 -/675 -/675 -/655 -/675 -/627 -/647 -/679 -/627 -/627 -/675 -/627 -/635 -/643 -/675 -/655 -/631 -/671 812/647 -/667 -/595 -/643 -/675 -/595 -/643 -/643 -/663 -/667 -/667 799,848,1013/679 -/667 -/667 -/671 234/643 -/663
170302	LLid=170302 orgDBsym=ARX TranscriptId=ENST00000005545 chr=X Location=24395280 Strand=-1 GeneLength=11563 nExons=5 UpstreamStart=0 UpstreamEnd=2999 Exon1Start=3000 Exon1End=3195 Intron1Start=3196 Intron1End=4245 Exon2Start=4246 Exon2End=5122 Intron2Start=5123 Intron2End=6172 CdsStart=3000 CdsEnd=6174 625,912,938/1154 189/1140 -/1156 1037/1144 260/1150 -/1154 -/1152 730/1160 -/1156 -/1158 -/1144 -/1156 730/1160 -/1152 -/1150 -/1150 -/1150 -/1140 -/1154 -/1124 -/1130 -/1130 -/1136 -/1150 -/1142 -/1150 -/1146 -/1156 -/1146 -/1146 -/1144 -/1146 -/1146 -/1146 -/1148 818/1140 -/1146 -/1160 -/1136 84,669,1168/1160 -/1144 -/1156 368,522/1160 -/1138 -/1142 619,667/1150 -/1150 -/1146 -/1156 -/1156 -/1156 -/1144 -/1156 -/1148 -/1128 -/1128 -/1128 -/1148 -/1144 -/1140 482/1144 -/1140 -/1134 -/1148 -/1154 -/1130 -/1136 -/1134 -/1140 -/1156 -/1146 -/1156 -/1152 -/1156 -/1152 -/1148 -/1148 -/1158 -/1152 -/1158 -/1156 -/1132 626/1148 -/1148 -/1150 -/1148 -/1150 -/1150 -/1148 -/1152 -/1146 -/1152 -/1148 -/1148 -/1148 -/1146 -/1158 -/1160 705/1150 80/1152 -/1138 -/1142 -/1136 -/1130 -/1136 -/1130 -/1152 911/1144 -/1152 -/1142 705/1150 -/1144 -/1152 -/1150 671/1148 -/1152 -/1146 -/1146 -/1156 -/1146 -/1150 -/1146 -/1140 -/1150 -/1146 -/1152 -/1158 -/1142 -/1156 -/1148 -/1136 -/1140 -/1150 -/1140 -/1146 -/1152 -/1138 -/1144 -/1134 -/1148 -/1134 -/1142 -/1136 -/1144 -/1142 -/1146 -/1154 -/1148 -/1154 -/1146 -/1146 -/1144 -/1148 -/1150 537/1148 -/1154 -/1142 -/1150 -/1150 -/1140 -/1146 -/1148 -/1146 450/1150 -/1144 -/1146 -/1148 -/1144 -/1148 536/1148 -/1154 -/1152 -/1160 -/1150 -/1152 -/1148 -/1152 -/1148 -/1154 -/1136 -/1148 -/1156 -/1142 -/1148 -/1154 -/1156 -/1154 -/1136 -/1158 -/1144 -/1144 -/1136 -/1144 -/1146 -/1156 -/1156 -/1138 -/1156 -/1136 -/1156 -/1128 -/1146 703/1140 257/1146 -/1150 -/1152 -/1146 624,911/1152 -/1152 -/1136 -/1146 795/1140 -/1154 -/1154 -/1154 -/1148 -/1150 -/1148 -/1144 -/1156 730/1158 -/1156 -/1156 -/1152 -/1152 -/1146 -/1140 -/1148 -/1140 -/1144 -/1140 -/1140 -/1146 -/1148 252/1142 -/1152 -/1148 146,1115/1136 -/1136 -/1140 -/1152 -/1142 -/1152 -/1144 515/1130 247/1144 -/1148 -/1126 -/1148 -/1146 46/1142 -/1130 -/1142 -/1142 -/1154 -/1154 -/1150 908/1148 -/1154 -/1118 -/1144 -/1118 -/1118 333/1150 -/1154 -/1148 -/1136 -/1112 -/1136 -/1138 -/1152 915/1144 -/1142 -/1142 -/1152 -/1112 -/1148 -/1142 -/1154 -/1144 -/1154 -/1140 -/1148 -/1138 330/1130 -/1154 -/1136 254/1148 -/1124 -/1152 -/1152 -/1150 -/1132 728/1148 60/1154 -/1154 -/1158 -/1158 -/1154 -/1142 -/1152 -/1142 -/1152 -/1152 -/1144 -/1132 -/1144 -/1150 -/1156 -/1132 -/1150 -/1154 -/1156 -/1150 -/1146 -/1152 -/1144 -/1144 -/1144 -/1148 -/1148 -/1156 -/1142 -/1156 -/1142 -/1152 -/1144 -/1144 726/1144 -/1148 -/1144 -/1148 -/1146 -/1146 261/1158 -/1144 -/1138 -/1142 -/1150 -/1156 -/1152 -/1152 -/1154 -/1148 -/1144 -/1144 -/1148 -/1156 -/1142 -/1152 -/1144 -/1152 -/1144 -/1152 -/1146 727/1148 -/1114 198/1124 -/1138 -/1154 -/1154 125/1160 -/1144 -/1148 -/1154 105/1148 -/1148 -/1150 -/1146 -/1146 -/1156 -/1148 -/1156 -/1156 -/1142 -/1156 -/1156 -/1156 -/1156 -/1136 -/1150 -/1148 -/1140 -/1142 -/1138 -/1142 -/1134 -/1148 -/1134 -/1146 -/1144 -/1142 -/1146 -/1126 -/1140 -/1136 251/1140 -/1132 -/1156 -/1156 -/1146 81,668/1156 -/1132 375/1142 -/1158 -/1132 -/1132 -/1156 -/1132 -/1136 -/1140 -/1156 -/1146 -/1134 -/1154 -/1142 -/1152 -/1116 -/1140 729/1156 -/1116 -/1140 -/1140 -/1150 -/1152 -/1152 -/1158 -/1152 543/1152 -/1154 -/1140 -/1150
10165	LLid=10165 orgDBsym=SLC25A13 TranscriptId=ENST00000265631 chr=7 Location=95563434 Strand=-1 GeneLength=201873 nExons=18 UpstreamStart=0 UpstreamEnd=2999 Exon1Start=3000 Exon1End=3151 Intron1Start=3152 Intron1End=4201 Exon2Start=4202 Exon2End=4255 Intron2Start=4256 Intron2End=5305 CdsStart=3137 CdsEnd=5307 -/965 -/948 -/968 -/952 328/958 -/965 -/962 841/974 -/968 -/971 -/952 -/968 841/974 -/962 -/958 760,838/958 -/958 -/948 -/965 394/932 -/938 -/938 -/944 -/958 -/950 -/958 -/954 -/968 -/954 679/954 -/952 -/954 -/954 -/954 -/956 -/948 -/954 -/974 322,423/944 972/974 -/952 -/968 548,586/974 -/946 -/950 -/958 -/958 325/954 -/968 -/968 -/968 -/952 -/968 -/956 482/936 -/936 -/936 -/956 -/952 -/948 -/952 836/948 -/942 -/956 -/965 -/938 -/944 -/942 -/948 -/968 304,321,329/954 -/968 428/962 585/968 584/962 -/956 -/956 451/971 -/962 -/971 -/968 -/940 -/956 -/956 -/958 -/956 -/958 -/958 302/956 -/962 -/954 -/962 -/956 -/956 -/956 -/954 -/971 -/974 941/958 -/962 836/946 -/950 -/944 -/938 -/944 -/938 -/962 -/952 664,750/962 -/950 -/958 -/952 839/962 -/958 974/956 -/962 -/954 -/954 -/968 -/954 -/958 -/954 -/948 749/958 -/954 -/962 813/971 -/950 -/968 -/956 -/944 -/948 -/958 -/948 -/954 -/962 -/946 -/952 -/942 -/956 -/942 -/950 -/944 -/952 -/950 -/954 -/965 -/956 -/965 -/954 -/954 -/952 -/956 -/958 -/956 -/965 -/950 -/958 -/958 -/948 938/954 -/956 -/954 -/958 -/952 -/954 -/956 -/952 -/956 -/956 -/965 -/962 -/974 -/958 -/962 -/956 -/962 -/956 -/965 -/944 -/956 -/968 -/950 -/956 -/965 -/968 -/965 -/944 -/971 -/952 -/952 327/944 -/952 198/954 -/968 -/968 -/946 -/968 -/944 -/968 -/936 -/954 939/948 325/954 309/958 -/962 -/954 -/962 -/962 -/944 330/954 -/948 -/965 -/965 -/965 -/956 -/958 838/956 -/952 -/968 -/971 -/968 -/968 -/962 -/962 -/954 328/948 313/956 328/948 -/952 -/948 328/948 325/954 -/956 747/950 -/962 -/956 -/944 -/944 -/948 -/962 -/950 -/962 290/952 -/938 -/952 -/956 -/934 -/956 -/954 -/950 -/938 -/950 -/950 -/965 -/965 -/958 -/956 -/965 -/926 -/952 -/926 -/926 -/958 -/965 157/956 -/944 -/920 -/944 -/946 -/962 -/952 -/950 -/950 -/962 -/920 -/956 -/950 -/965 -/952 -/965 486/948 -/956 -/946 -/938 -/965 -/944 -/956 -/932 -/962 -/962 -/958 834/940 -/956 -/965 349/965 1100/971 -/971 -/965 -/950 -/962 -/950 -/962 -/962 -/952 -/940 -/952 -/958 -/968 834/940 -/958 -/965 236/968 324/958 -/954 326/962 241/952 -/952 324/952 -/956 -/956 -/968 -/950 -/968 -/950 -/962 -/952 -/952 -/952 -/956 837/952 -/956 -/954 -/954 -/971 -/952 -/946 -/950 242/958 -/968 -/962 159/962 -/965 -/956 837/952 837/952 -/956 -/968 -/950 -/962 -/952 -/962 -/952 -/962 -/954 -/956 -/922 -/932 -/946 -/965 413/965 -/974 -/952 -/956 -/965 -/956 -/956 -/958 -/954 -/954 -/968 331,529/956 -/968 -/968 -/950 -/968 -/968 -/968 -/968 -/944 -/958 325/956 -/948 -/950 -/946 -/950 -/942 -/956 299/942 -/954 1090/952 425/950 -/954 304/934 661/948 -/944 661/948 -/940 752/968 -/968 -/954 -/968 -/940 -/950 -/971 -/940 -/940 -/968 -/940 -/944 -/948 878/968 308/954 -/942 -/965 -/950 -/962 -/924 661/948 840/968 -/924 -/948 149/948 -/958 -/962 -/962 -/971 -/962 -/962 -/965 -/948 230/958
7982	LLid=7982 orgDBsym=ST7 TranscriptId=ENST00000323984 chr=7 Location=116147894 Strand=1 GeneLength=276765 nExons=15 UpstreamStart=0 UpstreamEnd=2999 Exon1Start=3000 Exon1End=3354 Intron1Start=3355 Intron1End=4404 Exon2Start=4405 Exon2End=4487 Intron2Start=4488 Intron2End=5537 CdsStart=3204 CdsEnd=5539 -/821 -/793 -/825 -/801 377/813 -/821 -/817 960/833 -/825 -/829 111/801 -/825 960/833 -/817 -/813 957/813 -/813 -/793 -/821 -/761 -/773 -/773 -/785 -/813 -/797 -/813 -/805 -/825 -/805 -/805 408/801 -/805 -/805 -/805 -/809 -/793 -/805 -/833 246/785 882/833 -/801 -/825 484/833 -/789 -/797 -/813 -/813 918/805 -/825 -/825 -/825 -/801 -/825 -/809 134/769 134/769 134/769 -/809 -/801 -/793 -/801 955/793 -/781 -/809 -/821 -/773 -/785 -/781 -/793 -/825 374/805 -/825 608/817 -/825 -/817 110,380,910/809 -/809 -/829 -/817 -/829 -/825 487/777 -/809 -/809 -/813 -/809 -/813 -/813 911/809 -/817 -/805 -/817 -/809 -/809 -/809 -/805 171/829 -/833 -/813 -/817 -/789 925/797 -/785 -/773 -/785 -/773 -/817 -/801 -/817 -/797 -/813 -/801 887,958/817 -/813 1136/809 -/817 -/805 408/805 -/825 -/805 -/813 -/805 -/793 -/813 -/805 -/817 -/829 -/797 -/825 -/809 -/785 -/793 -/813 -/793 -/805 -/817 138/789 -/801 -/781 -/809 -/781 -/797 -/785 -/801 -/797 -/805 -/821 -/809 -/821 -/805 -/805 -/801 -/809 -/813 -/809 -/821 -/797 -/813 -/813 460/793 -/805 -/809 -/805 -/813 492/801 -/805 -/809 -/801 -/809 -/809 219/821 -/817 -/833 -/813 -/817 -/809 -/817 -/809 -/821 -/785 -/809 -/825 -/797 -/809 -/821 -/825 -/821 -/785 -/829 -/801 -/801 372,431/785 -/801 -/805 -/825 -/825 -/789 -/825 -/785 -/825 995/769 -/805 -/793 374/805 -/813 -/817 -/805 -/817 463/817 -/785 -/805 -/793 -/821 -/821 -/821 -/809 910/813 957/809 -/801 -/825 959/829 -/825 -/825 -/817 -/817 -/805 373,432,498/793 -/809 -/793 -/801 -/793 373,916/793 374/805 -/809 -/797 -/817 141/809 -/785 -/785 -/793 -/817 -/797 67/817 -/801 -/773 -/801 -/809 -/765 -/809 -/805 -/797 -/773 -/797 -/797 -/821 -/821 -/813 -/809 -/821 -/749 -/801 -/749 -/749 -/813 -/821 -/809 -/785 -/737 -/785 -/789 -/817 -/801 -/797 -/797 -/817 -/737 -/809 -/797 -/821 -/801 -/821 138/793 -/809 -/789 -/773 324/821 -/785 -/809 -/761 -/817 912/817 19,373/813 953/777 -/809 209/821 30/821 -/829 -/829 -/821 -/797 -/817 -/797 -/817 -/817 -/801 -/777 900/801 -/813 -/825 953/777 -/813 -/821 107/825 373/813 -/805 375/817 93,373/801 -/801 373/801 -/809 -/809 -/825 -/797 -/825 -/797 373/817 -/801 -/801 956/801 -/809 956/801 171/809 -/805 -/805 -/829 -/801 -/789 -/797 -/813 -/825 -/817 -/817 606/821 918/809 956/801 956/801 957/809 -/825 -/797 465/817 -/801 -/817 -/801 465/817 -/805 -/809 -/741 889/761 -/789 -/821 322/821 615/833 -/801 -/809 -/821 -/809 -/809 1148/813 -/805 -/805 -/825 -/809 -/825 -/825 -/797 -/825 -/825 -/825 -/825 23/785 -/813 114,245,435/809 -/793 -/797 -/789 -/797 -/781 464/809 907/781 -/805 -/801 -/797 67,175/805 100,905/765 -/793 -/785 -/793 -/777 -/825 -/825 -/805 -/825 -/777 -/797 -/829 -/777 -/777 -/825 -/777 408/785 -/793 -/825 909/805 -/781 -/821 -/797 -/817 -/745 -/793 959/825 -/745 -/793 15/793 -/813 -/817 -/817 -/829 -/817 -/817 -/821 -/793 -/813
996	LLid=996 orgDBsym=CDC27 TranscriptId=ENST00000066544 chr=17 Location=45741303 Strand=-1 GeneLength=69040 nExons=19 UpstreamStart=0 UpstreamEnd=2999 Exon1Start=3000 Exon1End=3153 Intron1Start=3154 Intron1End=4203 Exon2Start=4204 Exon2End=4279 Intron2Start=4280 Intron2End=5329 CdsStart=3127 CdsEnd=5331 -/1056 -/1042 -/1058 -/1046 -/1052 -/1056 -/1054 -/1062 -/1058 -/1060 157,369/1046 -/1058 -/1062 -/1054 -/1052 -/1052 717/1052 -/1042 -/1056 -/1026 -/1032 -/1032 -/1038 342/1052 338/1044 342/1052 -/1048 -/1058 -/1048 -/1048 -/1046 -/1048 491/1048 967/1048 -/1050 -/1042 -/1048 1127/1062 -/1038 -/1062 -/1046 -/1058 -/1062 -/1040 -/1044 -/1052 -/1052 -/1048 -/1058 -/1058 -/1058 -/1046 -/1058 272/1050 374,423/1030 374/1030 374,423/1030 -/1050 -/1046 717/1042 1164/1046 -/1042 713/1036 -/1050 582/1056 -/1032 -/1038 -/1036 207/1042 -/1058 568/1048 -/1058 -/1054 -/1058 -/1054 -/1050 274/1050 255/1060 -/1054 -/1060 -/1058 -/1034 -/1050 -/1050 -/1052 -/1050 -/1052 -/1052 -/1050 -/1054 -/1048 -/1054 -/1050 -/1050 -/1050 579,609/1048 867/1060 123/1062 -/1052 -/1054 -/1040 -/1044 -/1038 -/1032 -/1038 -/1032 -/1054 -/1046 -/1054 811/1044 -/1052 -/1046 -/1054 -/1052 -/1050 -/1054 -/1048 -/1048 496/1058 -/1048 450/1052 -/1048 -/1042 -/1052 -/1048 -/1054 -/1060 -/1044 -/1058 -/1050 -/1038 -/1042 -/1052 -/1042 -/1048 -/1054 -/1040 -/1046 -/1036 -/1050 -/1036 -/1044 -/1038 -/1046 -/1044 -/1048 -/1056 -/1050 -/1056 -/1048 -/1048 -/1046 -/1050 -/1052 -/1050 -/1056 813/1044 -/1052 -/1052 -/1042 -/1048 -/1050 -/1048 717/1052 -/1046 -/1048 -/1050 -/1046 -/1050 -/1050 -/1056 -/1054 123/1062 -/1052 -/1054 1153/1050 -/1054 -/1050 -/1056 -/1038 -/1050 -/1058 -/1044 -/1050 -/1056 -/1058 -/1056 -/1038 341/1060 -/1046 -/1046 565/1038 -/1046 -/1048 -/1058 -/1058 -/1040 -/1058 -/1038 -/1058 574/1030 -/1048 -/1042 -/1048 -/1052 -/1054 -/1048 -/1054 -/1054 625/1038 567/1048 -/1042 594/1056 -/1056 -/1056 -/1050 -/1052 -/1050 -/1046 -/1058 -/1060 -/1058 -/1058 -/1054 -/1054 -/1048 -/1042 -/1050 -/1042 -/1046 -/1042 -/1042 -/1048 -/1050 -/1044 -/1054 -/1050 1023/1038 -/1038 -/1042 -/1054 937/1044 -/1054 -/1046 -/1032 -/1046 -/1050 -/1028 -/1050 -/1048 -/1044 -/1032 -/1044 -/1044 -/1056 -/1056 -/1052 -/1050 -/1056 -/1020 -/1046 -/1020 -/1020 -/1052 -/1056 376,573/1050 -/1038 -/1014 249/1038 -/1040 212,646/1054 -/1046 -/1044 -/1044 -/1054 -/1014 -/1050 -/1044 -/1056 -/1046 -/1056 -/1042 -/1050 -/1040 -/1032 -/1056 1099/1038 -/1050 -/1026 -/1054 -/1054 -/1052 -/1034 -/1050 -/1056 -/1056 -/1060 -/1060 -/1056 -/1044 -/1054 -/1044 847/1054 -/1054 -/1046 -/1034 491/1046 -/1052 -/1058 -/1034 -/1052 -/1056 -/1058 -/1052 -/1048 -/1054 -/1046 -/1046 -/1046 -/1050 -/1050 -/1058 -/1044 -/1058 -/1044 -/1054 -/1046 -/1046 -/1046 -/1050 -/1046 -/1050 -/1048 -/1048 -/1060 -/1046 -/1040 -/1044 649/1052 -/1058 -/1054 573/1054 -/1056 -/1050 -/1046 -/1046 -/1050 -/1058 -/1044 -/1054 -/1046 -/1054 -/1046 -/1054 338/1048 -/1050 -/1016 -/1026 -/1040 -/1056 302/1056 131,542/1062 -/1046 -/1050 -/1056 -/1050 -/1050 -/1052 -/1048 -/1048 -/1058 -/1050 207/1058 207/1058 -/1044 -/1058 -/1058 -/1058 -/1058 -/1038 337/1052 -/1050 -/1042 -/1044 -/1040 -/1044 -/1036 -/1050 -/1036 -/1048 -/1046 -/1044 -/1048 362/1028 -/1042 717/1038 -/1042 -/1034 -/1058 -/1058 533/1048 -/1058 -/1034 -/1044 -/1060 -/1034 -/1034 -/1058 -/1034 -/1038 -/1042 -/1058 -/1048 -/1036 -/1056 -/1044 -/1054 -/1018 -/1042 -/1058 -/1018 -/1042 -/1042 -/1052 -/1054 -/1054 -/1060 -/1054 -/1054 -/1056 337/1042 342/1052
6521	LLid=6521 orgDBsym=SLC4A1 TranscriptId=ENST00000262418 chr=17 Location=42820632 Strand=-1 GeneLength=18428 nExons=20 UpstreamStart=0 UpstreamEnd=2999 Exon1Start=3000 Exon1End=3045 Intron1Start=3046 Intron1End=4095 Exon2Start=4096 Exon2End=4179 Intron2Start=4180 Intron2End=4304 CdsStart=4165 CdsEnd=4306 -/1072 -/1051 -/1075 -/1057 -/1066 -/1072 -/1069 -/1081 -/1075 -/1078 -/1057 -/1075 -/1081 -/1069 -/1066 -/1066 151/1066 -/1051 -/1072 -/1027 -/1036 -/1036 -/1045 -/1066 -/1054 -/1066 -/1060 -/1075 -/1060 -/1060 -/1057 -/1060 -/1060 -/1060 -/1063 234/1051 -/1060 -/1081 -/1045 -/1081 -/1057 -/1075 -/1081 -/1048 785/1054 -/1066 -/1066 -/1060 -/1075 -/1075 -/1075 -/1057 -/1075 -/1063 -/1033 -/1033 -/1033 -/1063 -/1057 -/1051 -/1057 -/1051 -/1042 -/1063 -/1072 348/1036 -/1045 -/1042 -/1051 -/1075 -/1060 -/1075 -/1069 -/1075 -/1069 -/1063 -/1063 -/1078 -/1069 -/1078 -/1075 -/1039 -/1063 -/1063 -/1066 -/1063 -/1066 918/1066 -/1063 -/1069 -/1060 -/1069 -/1063 -/1063 -/1063 -/1060 -/1078 -/1081 -/1066 -/1069 -/1048 -/1054 -/1045 -/1036 -/1045 -/1036 -/1069 -/1057 -/1069 162/1054 -/1066 -/1057 478/1069 -/1066 239/1063 -/1069 -/1060 -/1060 -/1075 -/1060 -/1066 -/1060 -/1051 -/1066 -/1060 -/1069 -/1078 -/1054 -/1075 -/1063 -/1045 -/1051 -/1066 -/1051 -/1060 -/1069 -/1048 -/1057 -/1042 -/1063 682/1042 -/1054 -/1045 -/1057 -/1054 906/1060 919/1072 -/1063 -/1072 684/1060 -/1060 -/1057 -/1063 -/1066 -/1063 -/1072 -/1054 -/1066 -/1066 -/1051 -/1060 -/1063 1118/1060 -/1066 -/1057 -/1060 -/1063 -/1057 -/1063 -/1063 -/1072 -/1069 -/1081 957/1066 -/1069 -/1063 -/1069 -/1063 -/1072 -/1045 -/1063 -/1075 -/1054 -/1063 919/1072 920/1075 -/1072 -/1045 -/1078 -/1057 -/1057 -/1045 -/1057 -/1060 -/1075 -/1075 -/1048 -/1075 -/1045 -/1075 -/1033 -/1060 -/1051 -/1060 -/1066 200/1069 198/1060 199,459/1069 -/1069 -/1045 -/1060 -/1051 -/1072 -/1072 -/1072 -/1063 -/1066 -/1063 -/1057 -/1075 -/1078 -/1075 -/1075 -/1069 -/1069 -/1060 -/1051 286/1063 -/1051 -/1057 -/1051 -/1051 -/1060 -/1063 -/1054 -/1069 -/1063 -/1045 -/1045 -/1051 -/1069 -/1054 -/1069 -/1057 -/1036 -/1057 -/1063 -/1030 -/1063 917/1060 -/1054 -/1036 -/1054 -/1054 -/1072 -/1072 -/1066 185/1063 -/1072 -/1018 -/1057 -/1018 -/1018 -/1066 -/1072 -/1063 -/1045 -/1009 -/1045 -/1048 -/1069 -/1057 -/1054 -/1054 -/1069 -/1009 -/1063 -/1054 -/1072 -/1057 629/1072 -/1051 -/1063 -/1048 -/1036 -/1072 -/1045 805/1063 -/1027 -/1069 -/1069 -/1066 -/1039 -/1063 -/1072 -/1072 845/1078 -/1078 -/1072 -/1054 -/1069 -/1054 -/1069 -/1069 520/1057 -/1039 -/1057 -/1066 -/1075 -/1039 -/1066 -/1072 -/1075 -/1066 -/1060 -/1069 -/1057 -/1057 -/1057 -/1063 -/1063 -/1075 -/1054 -/1075 913/1054 -/1069 -/1057 -/1057 -/1057 -/1063 -/1057 -/1063 -/1060 -/1060 -/1078 -/1057 -/1048 -/1054 -/1066 -/1075 -/1069 -/1069 -/1072 -/1063 -/1057 -/1057 -/1063 -/1075 -/1054 -/1069 -/1057 -/1069 -/1057 -/1069 -/1060 -/1063 -/1012 -/1027 -/1048 -/1072 -/1072 -/1081 -/1057 -/1063 -/1072 -/1063 -/1063 918/1066 -/1060 -/1060 -/1075 -/1063 -/1075 -/1075 916/1054 -/1075 -/1075 -/1075 -/1075 -/1045 -/1066 -/1063 -/1051 -/1054 -/1048 -/1054 -/1042 -/1063 -/1042 -/1060 -/1057 -/1054 -/1060 -/1030 -/1051 -/1045 -/1051 -/1039 -/1075 -/1075 -/1060 -/1075 -/1039 -/1054 -/1078 -/1039 -/1039 -/1075 -/1039 -/1045 -/1051 200,460/1075 -/1060 -/1042 -/1072 -/1054 -/1069 -/1015 -/1051 -/1075 -/1015 -/1051 -/1051 -/1066 -/1069 -/1069 -/1078 -/1069 -/1069 -/1072 -/1051 -/1066
799	LLid=799 orgDBsym=CALCR TranscriptId=ENST00000316576 chr=7 Location=92728322 Strand=-1 GeneLength=60659 nExons=13 UpstreamStart=0 UpstreamEnd=2999 Exon1Start=3000 Exon1End=3050 Intron1Start=3051 Intron1End=4100 Exon2Start=4101 Exon2End=4254 Intron2Start=4255 Intron2End=5304 CdsStart=3000 CdsEnd=5306 -/1052 -/1045 -/1053 -/1047 587/1050 -/1052 -/1051 -/1055 -/1053 -/1054 1147/1047 -/1053 -/1055 -/1051 -/1050 -/1050 -/1050 -/1045 -/1052 -/1037 -/1040 -/1040 717/1043 195/1050 -/1046 -/1050 -/1048 -/1053 -/1048 -/1048 -/1047 -/1048 -/1048 -/1048 -/1049 -/1045 -/1048 -/1055 1162/1043 -/1055 -/1047 -/1053 501/1055 -/1044 -/1046 -/1050 183/1050 -/1048 -/1053 -/1053 -/1053 -/1047 -/1053 -/1049 500,514/1039 -/1039 -/1039 294/1049 898/1047 -/1045 903/1047 -/1045 -/1042 -/1049 558,1089,1160/1052 458/1040 -/1043 -/1042 -/1045 -/1053 471/1048 -/1053 -/1051 -/1053 -/1051 1150/1049 -/1049 -/1054 -/1051 -/1054 -/1053 1175/1041 -/1049 -/1049 607/1050 -/1049 -/1050 -/1050 -/1049 -/1051 -/1048 -/1051 -/1049 -/1049 -/1049 355/1048 -/1054 -/1055 -/1050 -/1051 838/1044 -/1046 -/1043 -/1040 -/1043 -/1040 -/1051 -/1047 -/1051 895/1046 211/1050 -/1047 -/1051 -/1050 -/1049 -/1051 -/1048 -/1048 1044/1053 532,1182/1048 -/1050 -/1048 -/1045 -/1050 -/1048 -/1051 -/1054 -/1046 -/1053 898/1049 505,934/1043 505/1045 -/1050 515/1045 -/1048 -/1051 515,1145/1044 -/1047 -/1042 -/1049 970/1042 -/1046 -/1043 -/1047 -/1046 -/1048 -/1052 -/1049 -/1052 -/1048 -/1048 -/1047 -/1049 -/1050 -/1049 -/1052 897/1046 -/1050 -/1050 -/1045 -/1048 -/1049 -/1048 -/1050 -/1047 -/1048 -/1049 -/1047 -/1049 -/1049 -/1052 726,813/1051 -/1055 -/1050 -/1051 -/1049 -/1051 -/1049 -/1052 -/1043 -/1049 -/1053 -/1046 -/1049 -/1052 -/1053 -/1052 -/1043 -/1054 -/1047 -/1047 -/1043 -/1047 748,1111/1048 -/1053 -/1053 -/1044 -/1053 -/1043 -/1053 -/1039 406/1048 -/1045 1125/1048 900/1050 -/1051 -/1048 -/1051 -/1051 559/1043 585,831/1048 -/1045 -/1052 -/1052 -/1052 -/1049 726,812,900/1050 -/1049 -/1047 -/1053 -/1054 -/1053 -/1053 -/1051 -/1051 -/1048 -/1045 -/1049 -/1045 -/1047 -/1045 1124/1045 -/1048 -/1049 -/1046 -/1051 -/1049 -/1043 -/1043 515/1045 -/1051 -/1046 -/1051 -/1047 -/1040 -/1047 -/1049 -/1038 -/1049 -/1048 -/1046 -/1040 -/1046 265,1135/1046 -/1052 -/1052 -/1050 -/1049 -/1052 432/1034 -/1047 -/1034 -/1034 -/1050 -/1052 -/1049 -/1043 -/1031 -/1043 862/1044 558,936/1051 -/1047 -/1046 -/1046 -/1051 -/1031 -/1049 -/1046 -/1052 -/1047 -/1052 516/1045 -/1049 -/1044 -/1040 -/1052 -/1043 -/1049 -/1037 -/1051 933/1051 -/1050 -/1041 -/1049 -/1052 -/1052 252/1054 -/1054 -/1052 -/1046 -/1051 -/1046 -/1051 -/1051 -/1047 -/1041 -/1047 356/1050 -/1053 -/1041 -/1050 -/1052 1063/1053 -/1050 -/1048 -/1051 -/1047 -/1047 -/1047 -/1049 -/1049 -/1053 -/1046 -/1053 -/1046 -/1051 -/1047 -/1047 -/1047 -/1049 -/1047 -/1049 -/1048 -/1048 -/1054 -/1047 -/1044 -/1046 -/1050 -/1053 573/1051 -/1051 -/1052 -/1049 -/1047 656/1047 -/1049 -/1053 -/1046 -/1051 -/1047 -/1051 -/1047 -/1051 -/1048 -/1049 -/1032 -/1037 -/1044 -/1052 -/1052 230,702/1055 -/1047 -/1049 -/1052 953/1049 -/1049 1159/1050 -/1048 -/1048 -/1053 935,989/1049 -/1053 -/1053 1157/1046 -/1053 -/1053 -/1053 -/1053 -/1043 -/1050 584/1049 -/1045 560/1046 279/1044 -/1046 -/1042 -/1049 721/1042 -/1048 -/1047 -/1046 -/1048 893/1038 -/1045 -/1043 -/1045 -/1041 -/1053 -/1053 -/1048 -/1053 -/1041 -/1046 -/1054 -/1041 -/1041 -/1053 -/1041 -/1043 -/1045 -/1053 725,899/1048 -/1042 -/1052 -/1046 -/1051 -/1033 -/1045 -/1053 -/1033 -/1045 -/1045 -/1050 -/1051 -/1051 -/1054 -/1051 -/1051 -/1052 -/1045 -/1050
3052	LLid=3052 orgDBsym=HCCS TranscriptId=ENST00000321143 chr=X Location=10490847 Strand=1 GeneLength=11778 nExons=7 UpstreamStart=0 UpstreamEnd=2999 Exon1Start=3000 Exon1End=3159 Intron1Start=3160 Intron1End=3717 Exon2Start=3718 Exon2End=3859 Intron2Start=3860 Intron2End=4909 CdsStart=3760 CdsEnd=4911 -/598 -/570 -/602 -/578 -/590 -/598 -/594 -/610 -/602 989/606 -/578 -/602 -/610 -/594 -/590 -/590 -/590 -/570 -/598 -/538 -/550 -/550 -/562 -/590 -/574 -/590 -/582 -/602 -/582 -/582 -/578 -/582 -/582 -/582 -/586 -/570 -/582 -/610 -/562 -/610 -/578 -/602 -/610 -/566 -/574 -/590 -/590 -/582 -/602 -/602 -/602 1141/578 -/602 -/586 -/546 -/546 -/546 -/586 -/578 -/570 -/578 -/570 995/558 -/586 -/598 -/550 -/562 -/558 -/570 -/602 -/582 -/602 -/594 -/602 -/594 -/586 -/586 620/606 -/594 -/606 -/602 -/554 -/586 -/586 -/590 -/586 -/590 -/590 -/586 -/594 -/582 -/594 -/586 -/586 -/586 -/582 -/606 -/610 -/590 -/594 -/566 -/574 -/562 -/550 -/562 -/550 -/594 -/578 -/594 -/574 -/590 -/578 -/594 -/590 -/586 -/594 -/582 -/582 -/602 -/582 -/590 -/582 -/570 -/590 -/582 -/594 -/606 1018/574 -/602 -/586 -/562 -/570 -/590 -/570 -/582 -/594 -/566 -/578 -/558 -/586 -/558 -/574 -/562 -/578 -/574 850/582 -/598 -/586 -/598 -/582 -/582 -/578 -/586 -/590 -/586 -/598 -/574 -/590 -/590 -/570 -/582 -/586 1132/582 999/590 -/578 -/582 -/586 -/578 -/586 -/586 -/598 -/594 -/610 -/590 -/594 -/586 692/594 -/586 -/598 -/562 -/586 -/602 -/574 -/586 -/598 -/602 -/598 -/562 -/606 -/578 -/578 -/562 -/578 681/582 -/602 -/602 -/566 -/602 -/562 -/602 -/546 -/582 -/570 -/582 -/590 852/594 850/582 -/594 -/594 -/562 -/582 -/570 -/598 -/598 -/598 -/586 -/590 -/586 -/578 -/602 -/606 -/602 -/602 -/594 -/594 -/582 -/570 -/586 -/570 -/578 -/570 -/570 -/582 -/586 -/574 -/594 -/586 -/562 -/562 -/570 -/594 -/574 -/594 -/578 -/550 1017/578 -/586 -/542 -/586 -/582 -/574 -/550 -/574 -/574 -/598 -/598 -/590 -/586 -/598 -/526 -/578 600/526 -/526 -/590 -/598 -/586 -/562 -/513 -/562 -/566 -/594 -/578 -/574 -/574 -/594 -/513 -/586 -/574 -/598 -/578 -/598 -/570 -/586 -/566 -/550 -/598 -/562 -/586 -/538 692/594 -/594 -/590 -/554 -/586 -/598 -/598 -/606 -/606 1142/598 -/574 -/594 -/574 -/594 -/594 -/578 -/554 -/578 -/590 -/602 -/554 -/590 1142/598 -/602 -/590 -/582 -/594 614/578 614/578 -/578 -/586 -/586 -/602 922/574 -/602 -/574 -/594 -/578 -/578 -/578 -/586 -/578 -/586 -/582 -/582 -/606 -/578 -/566 -/574 -/590 -/602 -/594 -/594 -/598 -/586 -/578 -/578 -/586 -/602 -/574 -/594 -/578 -/594 -/578 -/594 -/582 957/586 -/518 -/538 -/566 -/598 -/598 -/610 -/578 -/586 -/598 -/586 -/586 -/590 -/582 -/582 -/602 -/586 -/602 -/602 -/574 -/602 785/602 -/602 -/602 -/562 -/590 -/586 -/570 -/574 -/566 -/574 -/558 -/586 -/558 -/582 -/578 -/574 -/582 -/542 -/570 -/562 -/570 -/554 -/602 -/602 787/582 -/602 -/554 -/574 -/606 -/554 -/554 -/602 -/554 -/562 985/570 1147/602 -/582 -/558 -/598 -/574 -/594 -/522 -/570 -/602 -/522 -/570 -/570 -/590 -/594 -/594 -/606 -/594 -/594 -/598 -/570 -/590
1856	LLid=1856 orgDBsym=DVL2 TranscriptId=ENST00000005340 chr=17 Location=7338241 Strand=-1 GeneLength=9016 nExons=15 UpstreamStart=0 UpstreamEnd=2999 Exon1Start=3000 Exon1End=3288 Intron1Start=3289 Intron1End=4338 Exon2Start=4339 Exon2End=4408 Intron2Start=4409 Intron2End=4705 CdsStart=3095 CdsEnd=4707 -/1160 -/1146 -/1162 -/1150 270/1156 -/1160 1025/1158 750,769,816/1166 -/1162 -/1164 -/1150 -/1162 750,769,816/1166 -/1158 -/1156 747,766,813/1156 -/1156 -/1146 -/1160 1142/1130 -/1136 -/1136 -/1142 -/1156 -/1148 -/1156 -/1152 493/1162 -/1152 -/1152 -/1150 1062/1152 -/1152 -/1152 -/1154 -/1146 -/1152 -/1166 -/1142 876,1031/1166 -/1150 -/1162 174,404,903/1166 -/1144 -/1148 -/1156 -/1156 -/1152 -/1162 -/1162 -/1162 -/1150 -/1162 -/1154 -/1134 -/1134 -/1134 243/1154 -/1150 538/1146 -/1150 764,811/1146 -/1140 -/1154 -/1160 -/1136 -/1142 -/1140 -/1146 -/1162 -/1152 1010/1162 -/1158 -/1162 -/1158 -/1154 150,1154/1154 -/1164 -/1158 -/1164 -/1162 -/1138 -/1154 1055/1154 -/1156 -/1154 -/1156 -/1156 -/1154 -/1158 -/1152 -/1158 -/1154 -/1154 -/1154 -/1152 -/1164 -/1166 -/1156 876/1158 764/1144 -/1148 -/1142 -/1136 -/1142 -/1136 -/1158 1118/1150 -/1158 -/1148 -/1156 -/1150 198,748,767,814/1158 -/1156 -/1154 -/1158 -/1152 -/1152 -/1162 -/1152 -/1156 -/1152 -/1146 -/1156 -/1152 772/1158 881/1164 -/1148 -/1162 -/1154 -/1142 -/1146 -/1156 -/1146 -/1152 -/1158 130/1144 -/1150 554/1140 224/1154 -/1140 -/1148 -/1142 -/1150 -/1148 -/1152 -/1160 -/1154 -/1160 -/1152 -/1152 -/1150 -/1154 -/1156 -/1154 -/1160 -/1148 -/1156 -/1156 -/1146 -/1152 -/1154 -/1152 -/1156 -/1150 -/1152 -/1154 -/1150 -/1154 -/1154 -/1160 -/1158 -/1166 -/1156 -/1158 -/1154 -/1158 -/1154 -/1160 -/1142 -/1154 -/1162 -/1148 806/1154 -/1160 -/1162 -/1160 -/1142 -/1164 -/1150 -/1150 -/1142 -/1150 -/1152 -/1162 -/1162 -/1144 -/1162 -/1142 -/1162 -/1134 -/1152 -/1146 -/1152 -/1156 -/1158 -/1152 -/1158 -/1158 -/1142 268/1152 -/1146 -/1160 -/1160 -/1160 -/1154 -/1156 747,766,813/1154 -/1150 -/1162 -/1164 -/1162 -/1162 -/1158 -/1158 -/1152 57/1146 -/1154 290/1146 -/1150 57/1146 318/1146 267/1152 -/1154 -/1148 -/1158 -/1154 -/1142 -/1142 -/1146 -/1158 -/1148 -/1158 -/1150 167/1136 -/1150 -/1154 -/1132 -/1154 -/1152 -/1148 -/1136 -/1148 -/1148 -/1160 -/1160 -/1156 -/1154 -/1160 -/1124 222/1150 -/1124 -/1124 -/1156 647/1160 -/1154 -/1142 -/1118 -/1142 -/1144 -/1158 -/1150 -/1148 -/1148 -/1158 -/1118 -/1154 -/1148 -/1160 -/1150 -/1160 131/1146 -/1154 -/1144 -/1136 146,406/1160 1164/1142 -/1154 -/1130 -/1158 -/1158 -/1156 743,762,809/1138 537/1154 -/1160 -/1160 -/1164 -/1164 -/1160 -/1148 -/1158 -/1148 -/1158 -/1158 528/1150 -/1138 -/1150 -/1156 -/1162 743,762,809/1138 290/1156 -/1160 -/1162 -/1156 -/1152 -/1158 -/1150 244/1150 244/1150 -/1154 -/1154 -/1162 -/1148 -/1162 -/1148 -/1158 -/1150 -/1150 -/1150 -/1154 746,765,812/1150 -/1154 -/1152 -/1152 -/1164 -/1150 -/1144 -/1148 -/1156 -/1162 -/1158 -/1158 -/1160 -/1154 746,765,812/1150 746,765,812/1150 747/1154 -/1162 -/1148 -/1158 -/1150 -/1158 -/1150 -/1158 -/1152 -/1154 -/1120 -/1130 -/1144 -/1160 -/1160 31/1166 1136/1150 -/1154 349/1160 -/1154 -/1154 -/1156 -/1152 -/1152 -/1162 -/1154 -/1162 -/1162 -/1148 -/1162 -/1162 -/1162 -/1162 -/1142 -/1156 -/1154 -/1146 -/1148 -/1144 -/1148 -/1140 -/1154 -/1140 -/1152 -/1150 -/1148 -/1152 243/1132 -/1146 -/1142 -/1146 -/1138 -/1162 -/1162 -/1152 877,1079/1162 -/1138 -/1148 -/1164 152/1138 -/1138 -/1162 -/1138 -/1142 -/1146 490/1162 -/1152 -/1140 -/1160 -/1148 46/1158 -/1122 -/1146 749,768,815/1162 -/1122 -/1146 -/1146 -/1156 -/1158 -/1158 246/1164 752/1158 -/1158 -/1160 85/1146 -/1156
64063	LLid=64063 orgDBsym=PRSS22 TranscriptId=ENST00000161006 chr=16 Location=2908428 Strand=-1 GeneLength=5412 nExons=6 UpstreamStart=0 UpstreamEnd=2999 Exon1Start=3000 Exon1End=3119 Intron1Start=3120 Intron1End=4169 Exon2Start=4170 Exon2End=4196 Intron2Start=4197 Intron2End=4764 CdsStart=3038 CdsEnd=4766 -/1112 1059/1105 -/1113 -/1107 -/1110 -/1112 -/1111 -/1115 -/1113 796/1114 -/1107 -/1113 -/1115 -/1111 -/1110 479/1110 -/1110 -/1105 -/1112 -/1097 490/1100 -/1100 -/1103 -/1110 -/1106 -/1110 -/1108 -/1113 -/1108 -/1108 -/1107 -/1108 -/1108 515/1108 516/1109 -/1105 -/1108 -/1115 -/1103 -/1115 -/1107 -/1113 278/1115 -/1104 400/1106 -/1110 289/1110 -/1108 -/1113 -/1113 -/1113 367/1107 -/1113 -/1109 -/1099 -/1099 -/1099 -/1109 -/1107 -/1105 -/1107 -/1105 -/1102 -/1109 -/1112 -/1100 -/1103 -/1102 -/1105 -/1113 -/1108 -/1113 -/1111 -/1113 -/1111 -/1109 -/1109 -/1114 -/1111 -/1114 -/1113 -/1101 -/1109 -/1109 154/1110 -/1109 154/1110 154,550/1110 -/1109 -/1111 -/1108 -/1111 -/1109 -/1109 -/1109 -/1108 -/1114 -/1115 -/1110 -/1111 -/1104 -/1106 -/1103 -/1100 -/1103 -/1100 -/1111 -/1107 -/1111 -/1106 -/1110 -/1107 -/1111 154/1110 -/1109 -/1111 -/1108 -/1108 -/1113 594/1108 -/1110 753/1108 955/1105 -/1110 -/1108 -/1111 -/1114 -/1106 -/1113 -/1109 -/1103 -/1105 -/1110 -0/1105 -/1108 -/1111 -/1104 -/1107 -/1102 -/1109 -/1102 -/1106 -/1103 -/1107 -/1106 422,857/1108 155,551/1112 -/1109 -/1112 1083/1108 -/1108 -/1107 -/1109 -/1110 -/1109 -/1112 -/1106 -/1110 -/1110 -/1105 -/1108 -/1109 -/1108 -/1110 -/1107 -/1108 478/1109 840/1107 -/1109 -/1109 -/1112 -/1111 -/1115 393/1110 -/1111 -/1109 -/1111 -/1109 -/1112 -/1103 -/1109 -/1113 -/1106 -/1109 155,551/1112 156,552/1113 -/1112 -/1103 -/1114 -/1107 -/1107 -/1103 -/1107 -/1108 -/1113 -/1113 -/1104 -/1113 1042/1103 -/1113 -/1099 -/1108 -/1105 -/1108 -/1110 858,1021/1111 857/1108 771,859/1111 -/1111 -/1103 -/1108 -/1105 1073/1112 -/1112 -/1112 -/1109 -/1110 -/1109 -/1107 -/1113 -/1114 -/1113 -/1113 -/1111 -/1111 -/1108 -/1105 -/1109 -/1105 -/1107 -/1105 -/1105 -/1108 -/1109 573/1106 -/1111 -/1109 -/1103 -/1103 -/1105 -/1111 -/1106 -/1111 -/1107 -/1100 -/1107 153,531/1109 -/1098 -/1109 549/1108 -/1106 -/1100 321/1106 -/1106 631/1112 631/1112 -/1110 -/1109 -/1112 -/1094 -/1107 -/1094 -/1094 976/1110 631/1112 -/1109 -/1103 -/1091 -/1103 -/1104 739/1111 -/1107 -/1106 -/1106 -/1111 -/1091 -/1109 -/1106 -/1112 -/1107 -/1112 -/1105 -/1109 955/1104 457/1100 -/1112 -/1103 -/1109 -/1097 -/1111 -/1111 -/1110 -/1101 -/1109 -/1112 -/1112 -/1114 -/1114 -/1112 -/1106 -/1111 -/1106 -/1111 -/1111 -/1107 -/1101 -/1107 549/1110 920/1113 -/1101 -/1110 -/1112 -/1113 1,47/1110 -/1108 -/1111 -/1107 1/1107 1/1107 -/1109 -/1109 -/1113 -/1106 744/1113 -/1106 -/1111 -/1107 -/1107 -/1107 -/1109 -/1107 -/1109 -/1108 -/1108 -/1114 394/1107 616/1104 -/1106 -/1110 -/1113 -/1111 -/1111 -/1112 -/1109 -/1107 -/1107 -/1109 -/1113 -/1106 -/1111 -/1107 -/1111 -/1107 -/1111 -/1108 -/1109 -/1092 -/1097 -/1104 -/1112 -/1112 926/1115 -/1107 -/1109 -/1112 -/1109 -/1109 -/1110 -/1108 -/1108 -/1113 -/1109 -/1113 -/1113 548/1106 -/1113 516/1113 -/1113 -/1113 -/1103 -/1110 -/1109 -/1105 -/1106 -/1104 -/1106 -/1102 -/1109 -/1102 -/1108 -/1107 -/1106 -/1108 -/1098 -/1105 -/1103 -/1105 -/1101 -/1113 -/1113 217/1108 -/1113 -/1101 -/1106 -/1114 -/1101 -/1101 -/1113 -/1101 955/1103 -/1105 681,772/1113 -/1108 -/1102 -/1112 -/1106 -/1111 -/1093 -/1105 -/1113 -/1093 -/1105 -/1105 680/1110 -/1111 -/1111 -/1114 -/1111 -/1111 -/1112 -/1105 -/1110
5976	LLid=5976 orgDBsym=RENT1 TranscriptId=ENST00000262803 chr=19 Location=18803747 Strand=1 GeneLength=36292 nExons=24 UpstreamStart=0 UpstreamEnd=2999 Exon1Start=3000 Exon1End=3502 Intron1Start=3503 Intron1End=4552 Exon2Start=4553 Exon2End=4692 Intron2Start=4693 Intron2End=5742 CdsStart=3272 CdsEnd=5744 894/462 895/441 -/465 -/447 -/456 -/462 905,989/459 -/471 -/465 -/468 -/447 -/465 -/471 -/459 -/456 -/456 -/456 -/441 -/462 -/417 -/426 -/426 -/435 -/456 -/444 -/456 -/450 -/465 -/450 -/450 -/447 -/450 -/450 -/450 -/453 -/441 -/450 -/471 -/435 1137,1160/471 -/447 -/465 -/471 -/438 -/444 1165/456 -/456 -/450 -/465 -/465 -/465 -/447 -/465 -/453 -/423 -/423 -/423 -/453 -/447 -/441 -/447 -/441 -/432 -/453 -/462 -/426 -/435 -/432 -/441 -/465 -/450 -/465 -/459 -/465 -/459 -/453 -/453 -/468 -/459 -/468 -/465 -/429 -/453 -/453 -/456 -/453 -/456 -/456 -/453 -/459 -/450 -/459 -/453 -/453 -/453 -/450 -/468 784/471 -/456 -/459 -/438 -/444 -/435 -/426 -/435 -/426 -/459 -/447 -/459 -/444 -/456 -/447 -/459 -/456 968/453 -/459 -/450 -/450 -/465 -/450 -/456 -/450 -/441 -/456 -/450 -/459 871,879/468 -/444 -/465 -/453 -/435 -/441 -/456 -/441 958/450 -/459 -/438 -/447 -/432 -/453 -/432 -/444 -/435 -/447 -/444 891/450 -/462 -/453 -/462 -/450 -/450 -/447 -/453 -/456 -/453 -/462 -/444 -/456 -/456 -/441 -/450 -/453 -/450 -/456 -/447 -/450 -/453 -/447 785/453 964/453 -/462 -/459 784/471 -/456 -/459 -/453 -/459 785/453 -/462 -/435 -/453 -/465 -/444 -/453 -/462 -/465 -/462 -/435 -/468 -/447 -/447 -/435 -/447 -/450 -/465 -/465 -/438 -/465 -/435 -/465 -/423 -/450 -/441 -/450 -/456 846,892/459 891/450 893/459 -/459 -/435 -/450 -/441 -/462 -/462 -/462 -/453 -/456 -/453 -/447 -/465 -/468 -/465 -/465 -/459 -/459 -/450 -/441 -/453 -/441 -/447 -/441 -/441 -/450 -/453 -/444 -/459 -/453 -/435 -/435 -/441 -/459 -/444 -/459 -/447 -/426 -/447 -/453 -/420 -/453 -/450 -/444 -/426 -/444 -/444 726/462 -/462 -/456 890/453 -/462 -/408 -/447 -/408 -/408 -/456 -/462 -/453 -/435 -/399 -/435 -/438 756/459 -/447 -/444 -/444 -/459 -/399 -/453 -/444 -/462 -/447 -/462 -/441 -/453 -/438 -/426 -/462 -/435 -/453 -/417 -/459 -/459 -/456 -/429 -/453 -/462 -/462 -/468 -/468 -/462 -/444 -/459 -/444 -/459 -/459 672/447 -/429 -/447 -/456 -/465 -/429 -/456 -/462 -/465 -/456 -/450 -/459 -/447 -/447 -/447 -/453 -/453 -/465 -/444 -/465 -/444 -/459 -/447 -/447 -/447 -/453 -/447 -/453 -/450 -/450 -/468 -/447 -/438 -/444 -/456 -/465 -/459 -/459 -/462 -/453 -/447 -/447 -/453 -/465 -/444 -/459 -/447 -/459 -/447 -/459 -/450 -/453 -/402 -/417 -/438 -/462 -/462 -/471 -/447 -/453 -/462 -/453 -/453 -/456 -/450 -/450 -/465 -/453 -/465 -/465 -/444 -/465 -/465 -/465 -/465 -/435 -/456 -/453 -/441 -/444 -/438 -/444 -/432 -/453 -/432 -/450 -/447 -/444 -/450 -/420 -/441 -/435 -/441 -/429 -/465 -/465 -/450 1138,1161/465 -/429 -/444 -/468 -/429 -/429 -/465 -/429 1146/435 -/441 -/465 -/450 -/432 -/462 -/444 -/459 -/405 -/441 -/465 -/405 -/441 -/441 -/456 -/459 -/459 -/468 -/459 -/459 -/462 -/441 -/456
8935	LLid=8935 orgDBsym=SCAP2 TranscriptId=ENST00000005587 chr=7 Location=26646481 Strand=-1 GeneLength=197520 nExons=13 UpstreamStart=0 UpstreamEnd=2999 Exon1Start=3000 Exon1End=3227 Intron1Start=3228 Intron1End=4277 Exon2Start=4278 Exon2End=4383 Intron2Start=4384 Intron2End=5005 CdsStart=3161 CdsEnd=5007 -/993 -/965 -/997 -/973 -/985 -/993 884/989 -/1005 -/997 1001/1001 545/973 -/997 -/1005 -/989 -/985 -/985 402/985 -/965 -/993 -/933 -/945 -/945 -/957 -/985 -/969 -/985 -/977 389/997 -/977 -/977 -/973 -/977 -/977 -/977 -/981 -/965 -/977 -/1005 -/957 -/1005 -/973 -/997 -/1005 -/961 -/969 -/985 -/985 -/977 -/997 -/997 -/997 -/973 -/997 -/981 -/941 -/941 -/941 -/981 -/973 -/965 -/973 -/965 -/953 -/981 -/993 -/945 -/957 -/953 -/965 -/997 188/977 -/997 -/989 -/997 -/989 -/981 -/981 -/1001 -/989 -/1001 -/997 -/949 -/981 -/981 -/985 -/981 -/985 -/985 -/981 -/989 -/977 -/989 -/981 -/981 -/981 -/977 -/1001 -/1005 -/985 -/989 -/961 -/969 -/957 -/945 -/957 -/945 -/989 -/973 -/989 -/969 443/985 -/973 -/989 -/985 -/981 -/989 -/977 -/977 -/997 -/977 489/985 -/977 1021/965 -/985 -/977 -/989 -/1001 -/969 -/997 -/981 -/957 -/965 -/985 -/965 -/977 -/989 -/961 -/973 -/953 -/981 -/953 -/969 -/957 -/973 -/969 -/977 -/993 -/981 -/993 -/977 898/977 -/973 -/981 -/985 -/981 -/993 -/969 -/985 -/985 -/965 440/977 -/981 -/977 -/985 -/973 -/977 -/981 -/973 -/981 -/981 -/993 -/989 -/1005 -/985 -/989 -/981 -/989 -/981 -/993 -/957 -/981 -/997 -/969 198/981 -/993 -/997 -/993 -/957 -/1001 -/973 -/973 186/957 546/973 -/977 -/997 -/997 -/961 -/997 -/957 -/997 -/941 -/977 441/965 188/977 -/985 934,951,1097/989 -/977 935/989 -/989 -/957 -/977 -/965 -/993 -/993 -/993 -/981 -/985 -/981 -/973 1000/997 -/1001 -/997 -/997 -/989 -/989 -/977 -/965 -/981 -/965 -/973 -/965 -/965 -/977 -/981 -/969 -/989 -/981 -/957 -/957 -/965 934/989 -/969 -/989 -/973 -/945 -/973 -/981 -/937 -/981 -/977 916/969 -/945 -/969 654/969 -/993 -/993 -/985 1095/981 -/993 -/921 -/973 -/921 -/921 -/985 -/993 184/981 -/957 -/909 -/957 -/961 -/989 1004/973 -/969 -/969 -/989 -/909 -/981 -/969 -/993 -/973 -/993 -/965 -/981 -/961 -/945 -/993 -/957 -/981 -/933 -/989 -/989 -/985 -/949 1137/981 -/993 -/993 -/1001 -/1001 -/993 -/969 -/989 -/969 -/989 -/989 -/973 -/949 -/973 -/985 -/997 -/949 -/985 -/993 -/997 -/985 -/977 -/989 630/973 -/973 191/973 -/981 -/981 -/997 -/969 -/997 -/969 -/989 -/973 -/973 -/973 -/981 -/973 -/981 -/977 -/977 -/1001 -/973 -/961 -/969 -/985 -/997 -/989 -/989 -/993 -/981 -/973 -/973 -/981 -/997 -/969 -/989 -/973 -/989 -/973 -/989 -/977 -/981 -/913 -/933 -/961 -/993 -/993 -/1005 -/973 174/981 -/993 -/981 -/981 -/985 -/977 -/977 -/997 -/981 -/997 -/997 -/969 -/997 -/997 -/997 -/997 -/957 -/985 -/981 -/965 -/969 -/961 -/969 -/953 -/981 -/953 -/977 -/973 -/969 -/977 -/937 -/965 -/957 -/965 -/949 -/997 -/997 -/977 -/997 -/949 -/969 974/1001 -/949 -/949 -/997 -/949 -/957 -/965 -/997 -/977 -/953 -/993 -/969 -/989 -/917 -/965 -/997 -/917 -/965 263/965 -/985 -/989 -/989 -/1001 -/989 -/989 -/993 -/965 560/985
292	LLid=292 orgDBsym=SLC25A5 TranscriptId=ENST00000005593 chr=X Location=117356581 Strand=1 GeneLength=2543 nExons=4 UpstreamStart=0 UpstreamEnd=2999 Exon1Start=3000 Exon1End=3110 Intron1Start=3111 Intron1End=4160 Exon2Start=4161 Exon2End=4647 Intron2Start=4648 Intron2End=4872 CdsStart=3000 CdsEnd=4874 74/810 -/782 -/814 -/790 -/802 908/810 -/806 -/825 401/814 1031,1139/820 -/790 713/814 -/825 -/806 -/802 -/802 -/802 195/782 -/810 -/750 -/762 -/762 -/774 -/802 -/786 -/802 400/794 -/814 -/794 -/794 -/790 213,877/794 -/794 -/794 -/798 -/782 -/794 -/825 -/774 753/825 -/790 -/814 944/825 -/778 977/786 -/802 -/802 -/794 -/814 -/814 -/814 -/790 -/814 -/798 -/758 -/758 -/758 -/798 -/790 -/782 -/790 -/782 -/770 -/798 -/810 -/762 -/774 404/770 -/782 -/814 -/794 -/814 -/806 -/814 -/806 -/798 -/798 -/820 1138/806 -/820 -/814 -/766 -/798 -/798 -/802 -/798 -/802 -/802 -/798 -/806 -/794 -/806 -/798 -/798 632/798 -/794 -/820 -/825 -/802 -/806 -/778 898/786 -/774 -/762 -/774 931/762 -/806 -/790 1038/806 -/786 -/802 -/790 -/806 -/802 -/798 -/806 -/794 -/794 -/814 -/794 -/802 -/794 -/782 1002,1038/802 -/794 -/806 -/820 -/786 -/814 -/798 -/774 -/782 -/802 -/782 -/794 -/806 -/778 -/790 -/770 -/798 -/770 706,1025,1137/786 -/774 -/790 -/786 703,921/794 -/810 -/798 -/810 -/794 -/794 -/790 -/798 -/802 1027,1138/798 -/810 -/786 -/802 -/802 -/782 -/794 -/798 -/794 -/802 -/790 -/794 -/798 1027/790 -/798 1137/798 -/810 -/806 -/825 -/802 -/806 998/798 -/806 -/798 -/810 -/774 -/798 -/814 -/786 -/798 -/810 -/814 -/810 723/774 -/820 -/790 -/790 42/774 -/790 -/794 -/814 -/814 -/778 -/814 -/774 -/814 -/758 -/794 -/782 -/794 -/802 922/806 703,921/794 73/806 -/806 -/774 -/794 -/782 -/810 -/810 -/810 -/798 -/802 -/798 -/790 1030/814 -/820 -/814 -/814 -/806 -/806 -/794 -/782 -/798 -/782 -/790 -/782 -/782 -/794 726/798 -/786 -/806 -/798 -/774 -/774 -/782 -/806 -/786 -/806 -/790 1143/762 -/790 -/798 -/754 -/798 -/794 639/786 -/762 -/786 -/786 -/810 -/810 -/802 70/798 -/810 680/738 -/790 680/738 680/738 630/802 -/810 -/798 -/774 -/726 -/774 -/778 -/806 -/790 -/786 -/786 -/806 -/726 -/798 -/786 -/810 -/790 -/810 -/782 1/798 -/778 -/762 94/810 104,1024/774 -/798 -/750 -/806 -/806 -/802 -/766 -/798 136/810 -/810 -/820 -/820 -/810 -/786 -/806 -/786 -/806 -/806 -/790 -/766 -/790 -/802 -/814 -/766 -/802 1174/810 -/814 -/802 -/794 -/806 -/790 -/790 -/790 -/798 -/798 -/814 -/786 -/814 -/786 -/806 -/790 -/790 -/790 -/798 -/790 68/798 -/794 -/794 -/820 -/790 -/778 625,686/786 -/802 -/814 -/806 -/806 -/810 -/798 -/790 -/790 -/798 -/814 -/786 -/806 -/790 -/806 -/790 -/806 -/794 -/798 -/730 -/750 -/778 -/810 -/810 -/825 -/790 -/798 -/810 -/798 -/798 -/802 70/794 -/794 -/814 -/798 -/814 -/814 -/786 -/814 -/814 -/814 -/814 -/774 -/802 -/798 -/782 -/786 -/778 -/786 -/770 -/798 -/770 -/794 -/790 -/786 -/794 -/754 -/782 -/774 -/782 -/766 1038/814 -/814 -/794 -/814 -/766 -/786 -/820 -/766 -/766 -/814 -/766 -/774 -/782 -/814 -/794 -/770 -/810 -/786 -/806 -/734 -/782 -/814 -/734 -/782 -/782 -/802 -/806 -/806 -/820 -/806 -/806 -/810 -/782 -/802
55013	LLid=55013 orgDBsym=- TranscriptId=ENST00000322596 chr=4 Location=111040170 Strand=1 GeneLength=27514 nExons=6 UpstreamStart=0 UpstreamEnd=2999 Exon1Start=3000 Exon1End=3171 Intron1Start=3172 Intron1End=4221 Exon2Start=4222 Exon2End=4326 Intron2Start=4327 Intron2End=5376 CdsStart=3090 CdsEnd=5378 -/537 -/509 -/541 -/517 -/529 -/537 -/533 -/549 -/541 -/545 1184/517 -/541 -/549 -/533 -/529 -/529 -/529 -/509 -/537 -/477 -/489 -/489 -/501 -/529 -/513 -/529 -/521 -/541 -/521 -/521 -/517 -/521 -/521 -/521 -/525 -/509 -/521 -/549 -/501 -/549 -/517 -/541 -/549 -/505 -/513 -/529 -/529 -/521 -/541 -/541 -/541 -/517 -/541 -/525 1005/485 1005/485 1005/485 -/525 -/517 -/509 903/517 -/509 -/497 -/525 -/537 -/489 -/501 -/497 -/509 -/541 -/521 -/541 1178/533 -/541 -/533 1176/525 -/525 23/545 -/533 -/545 -/541 -/493 -/525 -/525 -/529 -/525 -/529 -/529 -/525 -/533 -/521 -/533 -/525 -/525 -/525 -/521 -/545 793/549 -/529 -/533 -/505 -/513 -/501 -/489 -/501 -/489 -/533 -/517 -/533 -/513 -/529 -/517 -/533 -/529 -/525 -/533 -/521 -/521 -/541 -/521 888/529 -/521 -/509 -/529 -/521 -/533 -/545 -/513 -/541 -/525 1006/501 1008/509 -/529 1006/509 -/521 -/533 1007/505 -/517 -/497 -/525 -/497 -/513 -/501 -/517 -/513 -/521 -/537 -/525 -/537 -/521 -/521 -/517 -/525 -/529 -/525 -/537 -/513 -/529 -/529 -/509 -/521 -/525 -/521 -/529 -/517 -/521 -/525 -/517 -/525 -/525 -/537 -/533 793/549 -/529 -/533 -/525 -/533 -/525 -/537 -/501 -/525 -/541 -/513 -/525 -/537 -/541 -/537 -/501 1134/545 -/517 -/517 442,1006/501 1000/517 -/521 -/541 -/541 -/505 -/541 -/501 -/541 -/485 -/521 -/509 1008/521 -/529 -/533 -/521 -/533 -/533 -/501 -/521 -/509 -/537 -/537 1156/537 -/525 1177/529 -/525 -/517 -/541 -/545 -/541 -/541 -/533 -/533 -/521 443/509 -/525 -/509 -/517 -/509 -/509 -/521 -/525 -/513 -/533 1008/525 -/501 -/501 1006/509 -/533 -/513 -/533 -/517 -/489 -/517 -/525 -/481 -/525 -/521 -/513 -/489 -/513 -/513 -/537 -/537 -/529 -/525 -/537 -/465 -/517 -/465 -/465 -/529 -/537 -/525 -/501 -/453 -/501 -/505 -/533 -/517 -/513 -/513 -/533 -/453 -/525 -/513 -/537 -/517 -/537 1007/509 -/525 -/505 -/489 -/537 -/501 -/525 -/477 103,1132/533 -/533 -/529 -/493 -/525 -/537 -/537 -/545 -/545 -/537 -/513 -/533 -/513 -/533 -/533 -/517 -/493 -/517 -/529 -/541 -/493 -/529 -/537 1011/541 -/529 -/521 -/533 -/517 -/517 -/517 -/525 -/525 -/541 -/513 -/541 -/513 -/533 -/517 -/517 -/517 -/525 -/517 -/525 -/521 -/521 -/545 -/517 -/505 -/513 -/529 -/541 -/533 442/533 -/537 -/525 -/517 -/517 -/525 -/541 -/513 -/533 1130/517 -/533 1130/517 -/533 1131/521 -/525 -/457 -/477 -/505 -/537 -/537 921,1109/549 -/517 -/525 -/537 -/525 -/525 -/529 -/521 -/521 -/541 -/525 -/541 -/541 -/513 -/541 -/541 -/541 -/541 -/501 105/529 -/525 -/509 1008/513 -/505 -/513 -/497 -/525 -/497 -/521 -/517 -/513 -/521 865,1170/481 1095/509 -/501 -/509 1151/493 -/541 -/541 -/521 -/541 -/493 -/513 -/545 -/493 -/493 -/541 -/493 -/501 -/509 -/541 -/521 -/497 -/537 -/513 -/533 -/461 -/509 -/541 -/461 -/509 -/509 -/529 -/533 -/533 -/545 -/533 -/533 -/537 -/509 -/529
3207	LLid=3207 orgDBsym=HOXA11 TranscriptId=ENST00000006015 chr=7 Location=26967102 Strand=-1 GeneLength=3702 nExons=2 UpstreamStart=0 UpstreamEnd=2999 Exon1Start=3000 Exon1End=3775 Intron1Start=3776 Intron1End=4825 Exon2Start=4826 Exon2End=6344 Intron2Start=-1 Intron2End=-1 CdsStart=3067 CdsEnd=5058 691/1172 -/1158 -/1174 -/1162 -/1168 -/1172 -/1170 -/1178 -/1174 -/1176 -/1162 -/1174 -/1178 -/1170 -/1168 909/1168 -/1168 -/1158 -/1172 1095/1142 -/1148 -/1148 -/1154 -/1168 -/1160 -/1168 -/1164 -/1174 -/1164 -/1164 -/1162 -/1164 -/1164 -/1164 -/1166 -/1158 -/1164 -/1178 -/1154 706,1185/1178 999/1162 -/1174 997/1178 -/1156 -/1160 -/1168 -/1168 -/1164 -/1174 -/1174 -/1174 -/1162 -/1174 -/1166 -/1146 -/1146 -/1146 -/1166 -/1162 -/1158 -/1162 -/1158 -/1152 1061/1166 -/1172 -/1148 -/1154 -/1152 -/1158 -/1174 -/1164 -/1174 -/1170 -/1174 -/1170 -/1166 -/1166 -/1176 -/1170 -/1176 -/1174 -/1150 -/1166 -/1166 -/1168 -/1166 -/1168 -/1168 -/1166 -/1170 -/1164 -/1170 -/1166 -/1166 961/1166 -/1164 -/1176 514/1178 -/1168 -/1170 948/1156 -/1160 -/1154 -/1148 -/1154 -/1148 -/1170 592/1162 -/1170 -/1160 -/1168 -/1162 910/1170 -/1168 -/1166 -/1170 -/1164 -/1164 970/1174 -/1164 -/1168 -/1164 -/1158 -/1168 -/1164 962/1170 -/1176 -/1160 -/1174 -/1166 -/1154 -/1158 -/1168 -/1158 -/1164 -/1170 -/1156 -/1162 -/1152 -/1166 -/1152 -/1160 -/1154 -/1162 -0/1160 -/1164 -/1172 -/1166 -/1172 -/1164 -/1164 -/1162 -/1166 -/1168 -/1166 -/1172 -/1160 -/1168 -/1168 -/1158 -/1164 -/1166 -/1164 -/1168 -/1162 -/1164 -/1166 -/1162 -/1166 214/1166 -/1172 -/1170 514/1178 -/1168 -/1170 -/1166 -/1170 -/1166 -/1172 -/1154 -/1166 499/1174 -/1160 -/1166 -/1172 -/1174 -/1172 1000/1154 -/1176 -/1162 -/1162 -/1154 -/1162 -/1164 -/1174 -/1174 -/1156 -/1174 -/1154 -/1174 -/1146 -/1164 -/1158 -/1164 -/1168 -/1170 -/1164 -/1170 -/1170 -/1154 -/1164 1177/1158 -/1172 -/1172 -/1172 -/1166 -/1168 -/1166 746/1162 -/1174 -/1176 -/1174 -/1174 -/1170 -/1170 -/1164 -/1158 -/1166 -/1158 -/1162 -/1158 -/1158 -/1164 -/1166 -/1160 -/1170 -/1166 260/1154 -/1154 -/1158 -/1170 -/1160 -/1170 -/1162 -/1148 -/1162 -/1166 -/1144 1182/1166 -/1164 -/1160 -/1148 -/1160 -/1160 -/1172 -/1172 -/1168 -/1166 -/1172 -/1136 -/1162 -/1136 -/1136 -/1168 -/1172 1117/1166 -/1154 -/1130 -/1154 -/1156 -/1170 -/1162 -/1160 -/1160 761/1170 1052/1130 -/1166 1178/1160 661/1172 -/1162 -/1172 -/1158 -/1166 -/1156 -/1148 -/1172 -/1154 -/1166 -/1142 -/1170 -/1170 -/1168 -/1150 -/1166 -/1172 -/1172 -/1176 -/1176 -/1172 -/1160 -/1170 -/1160 -/1170 -/1170 -/1162 -/1150 -/1162 93/1168 -/1174 -/1150 -/1168 -/1172 -/1174 -/1168 -/1164 -/1170 328/1162 -/1162 -/1162 -/1166 -/1166 -/1174 -/1160 -/1174 -/1160 -/1170 -/1162 -/1162 -/1162 -/1166 -/1162 -/1166 -/1164 -/1164 -/1176 338/1162 -/1156 -/1160 -/1168 953/1174 -/1170 -/1170 -/1172 -/1166 908/1162 908/1162 -/1166 -/1174 -/1160 -/1170 -/1162 -/1170 -/1162 -/1170 -/1164 -/1166 881/1132 -/1142 -/1156 -/1172 -/1172 -/1178 -/1162 -/1166 164,822/1172 -/1166 -/1166 -/1168 857/1164 -/1164 -/1174 1065/1166 -/1174 -/1174 -/1160 -/1174 -/1174 948/1174 -/1174 -/1154 -/1168 -/1166 11/1158 -/1160 -/1156 -/1160 -/1152 -/1166 -/1152 -/1164 -/1162 -/1160 -/1164 -/1144 -/1158 -/1154 -/1158 -/1150 1004/1174 -/1174 -/1164 701/1174 866/1150 -/1160 1006/1176 354/1150 356/1150 -/1174 356/1150 -/1154 -/1158 -/1174 -/1164 576/1152 -/1172 -/1160 -/1170 112/1134 -/1158 -/1174 -/1134 -/1158 -/1158 -/1168 -/1170 -/1170 -/1176 -/1170 546/1170 -/1172 -/1158 -/1168
5439	LLid=5439 orgDBsym=POLR2J TranscriptId=ENST00000292614 chr=7 Location=101679824 Strand=-1 GeneLength=5455 nExons=4 UpstreamStart=0 UpstreamEnd=2999 Exon1Start=3000 Exon1End=3103 Intron1Start=3104 Intron1End=4153 Exon2Start=4154 Exon2End=4243 Intron2Start=4244 Intron2End=5293 CdsStart=3051 CdsEnd=5295 -/775 552/759 -/778 -/763 -/769 -/775 761,858,898/771 -/784 -/778 1131/781 -/763 -/778 -/784 -/771 -/769 -/769 -/769 -/759 -/775 -/743 -/749 -/749 -/755 -/769 -/761 -/769 -/765 -/778 -/765 -/765 -/763 -/765 646/765 -/765 -/767 464/759 -/765 -/784 -/755 896/784 403/763 -/778 -/784 -/757 -/761 -/769 -/769 -/765 -/778 -/778 -/778 -/763 -/778 -/767 -/747 -/747 -/747 -/767 -/763 -/759 -/763 -/759 -/753 -/767 -/775 -/749 -/755 -/753 -/759 -/778 -/765 -/778 -/771 -/778 -/771 -/767 1126/767 -/781 1130/771 -/781 -/778 -/751 -/767 -/767 -/769 -/767 -/769 -/769 -/767 -/771 -/765 -/771 -/767 -/767 853/767 -/765 -/781 -/784 -/769 -/771 -/757 -/761 -/755 -/749 -/755 -/749 -/771 -/763 -/771 -/761 -/769 -/763 -/771 -/769 1038/767 -/771 -/765 -/765 -/778 -/765 -/769 -/765 -/759 -/769 -/765 -/771 1004,1040/781 -/761 454/778 -/767 -/755 -/759 -/769 -/759 -/765 -/771 -/757 -/763 -/753 -/767 -/753 1129/761 -/755 -/763 -/761 -/765 -/775 -/767 -/775 -/765 462/765 851/763 -/767 -/769 1130/767 -/775 -/761 -/769 -/769 -/759 -/765 -/767 -/765 -/769 -/763 -/765 -/767 -/763 -/767 -/767 -/775 -/771 -/784 -/769 -/771 -/767 -/771 -/767 -/775 -/755 -/767 -/778 -/761 -/767 -/775 -/778 454,574/775 -/755 -/781 -/763 -/763 -/755 -/763 -/765 -/778 -/778 -/757 -/778 -/755 -/778 -/747 -/765 -/759 -/765 -/769 -/771 -/765 -/771 -/771 -/755 -/765 -/759 -/775 -/775 -/775 -/767 -/769 -/767 -/763 -/778 -/781 -/778 -/778 -/771 -/771 -/765 -/759 -/767 -/759 -/763 -/759 -/759 -/765 -/767 571/761 -/771 -/767 -/755 -/755 -/759 -/771 -/761 -/771 -/763 656/749 -/763 -/767 -/745 -/767 -/765 -/761 1039/749 -/761 -/761 -/775 -/775 -/769 -/767 -/775 -/737 -/763 -/737 -/737 -/769 -/775 -/767 -/755 -/731 -/755 -/757 -/771 -/763 -/761 -/761 -/771 -/731 -/767 -/761 -/775 -/763 -/775 -/759 -/767 -/757 1171/749 -/775 1127/755 -/767 -/743 -/771 -/771 -/769 -/751 -/767 -/775 -/775 -/781 -/781 -/775 -/761 -/771 -/761 -/771 -/771 -/763 -/751 1174/763 -/769 -/778 -/751 -/769 -/775 -/778 -/769 -/765 -/771 -/763 -/763 -/763 -/767 -/767 -/778 -/761 -/778 -/761 -/771 -/763 -/763 -/763 -/767 -/763 -/767 -/765 -/765 -/781 -/763 -/757 -/761 -/769 -/778 -/771 -/771 -/775 -/767 -/763 -/763 -/767 -/778 -/761 -/771 -/763 -/771 -/763 -/771 -/765 -/767 -/733 -/743 -/757 -/775 -/775 -/784 -/763 -/767 -/775 -/767 -/767 -/769 -/765 -/765 -/778 -/767 -/778 -/778 -/761 -/778 -/778 -/778 -/778 -/755 -/769 -/767 -/759 -/761 -/757 -/761 -/753 -/767 -/753 -/765 -/763 -/761 -/765 -/745 -/759 -/755 -/759 -/751 404/778 -/778 -/765 -/778 -/751 -/761 456,574/781 -/751 -/751 -/778 -/751 -/755 -/759 -/778 -/765 -/753 -/775 -/761 -/771 -/735 -/759 -/778 -/735 -/759 -/759 -/769 -/771 -/771 -/781 -/771 -/771 -/775 -/759 -/769
11179	LLid=11179 orgDBsym=ZNF277 TranscriptId=ENST00000006035 chr=7 Location=111518768 Strand=1 GeneLength=24548 nExons=8 UpstreamStart=0 UpstreamEnd=2999 Exon1Start=3000 Exon1End=3091 Intron1Start=3092 Intron1End=4141 Exon2Start=4142 Exon2End=4252 Intron2Start=4253 Intron2End=5302 CdsStart=3000 CdsEnd=5304 -/891 -/877 -/893 -/881 -/887 -/891 -/889 -/897 578/893 -/895 -/881 -/893 -/897 -/889 -/887 -/887 572/887 -/877 -/891 780/861 -/867 -/867 -/873 301/887 447,485/879 301/887 -/883 -/893 -/883 -/883 -/881 -/883 -/883 -/883 -/885 -/877 1074/883 -/897 434/873 -/897 -/881 -/893 682,934/897 -/875 -/879 -/887 -/887 1054/883 -/893 -/893 -/893 -/881 -/893 -/885 528/865 -/865 528,549/865 -/885 -/881 -/877 442,1105/881 -/877 -/871 -/885 -/891 433/867 -/873 435/871 430/877 -/893 -/883 -/893 437,483/889 -/893 -/889 810,1160/885 -/885 -/895 -/889 280/895 -/893 -/869 -/885 -/885 -/887 -/885 -/887 -/887 -/885 -/889 -/883 -/889 -/885 -/885 -/885 -/883 -/895 -/897 -/887 -/889 -/875 -/879 -/873 -/867 -/873 -/867 -/889 -/881 -/889 -/879 -/887 -/881 -/889 -/887 -/885 -/889 -/883 -/883 -/893 -/883 -/887 -/883 -/877 -/887 -/883 -/889 -/895 -/879 -/893 -/885 -/873 -/877 -/887 -/877 -/883 1163/889 -/875 1060/881 -/871 -/885 -/871 -/879 -/873 -/881 -/879 -/883 -/891 1060/885 -/891 -/883 -/883 -/881 1060/885 -/887 -/885 -/891 -/879 -/887 -/887 -/877 -/883 -/885 -/883 -/887 -/881 -/883 -/885 -/881 -/885 -/885 -/891 444,845/889 -/897 -/887 -/889 -/885 299/889 -/885 -/891 1075/873 -/885 -/893 -/879 -/885 552/891 -/893 -/891 -/873 301/895 -/881 -/881 -/873 447/881 -/883 -/893 -/893 -/875 -/893 -/873 -/893 -/865 -/883 -/877 -/883 -/887 -/889 -/883 -/889 -/889 -/873 -/883 -/877 -/891 -/891 1096/891 -/885 845/887 -/885 -/881 -/893 -/895 -/893 -/893 278/889 -/889 -/883 -/877 -/885 -/877 -/881 -/877 530,767/877 -/883 -/885 -/879 -/889 -/885 -/873 -/873 -/877 -/889 -/879 433,1169/889 576/881 -/867 -/881 -/885 -/863 -/885 -/883 -/879 -/867 -/879 -/879 -/891 -/891 -/887 -/885 -/891 1138/855 -/881 -/855 -/855 574/887 -/891 -/885 -/873 -/849 -/873 -/875 -/889 -/881 -/879 -/879 -/889 -/849 -/885 -/879 -/891 -/881 -/891 -/877 -/885 -/875 -/867 -/891 -/873 -/885 -/861 -/889 963/889 530,1168/887 -/869 -/885 -/891 -/891 -/895 -/895 -/891 627/879 -/889 -/879 -/889 -/889 -/881 -/869 858,1060/881 -/887 -/893 -/869 -/887 -/891 1167/893 -/887 -/883 -/889 -/881 -/881 767/881 537/885 -/885 -/893 -/879 -/893 -/879 -/889 1060/881 -/881 -/881 -/885 -/881 859/885 -/883 -/883 -/895 418/881 -/875 -/879 -/887 -/893 -/889 -/889 839/891 432/885 -/881 -/881 -/885 -/893 -/879 -/889 -/881 -/889 -/881 -/889 -/883 -/885 -/851 -/861 -/875 -/891 -/891 586,857/897 -/881 505/885 -/891 -/885 -/885 -/887 -/883 -/883 -/893 770/885 -/893 -/893 -/879 -/893 -/893 -/893 -/893 -/873 -/887 -/885 -/877 -/879 -/875 -/879 -/871 -/885 -/871 -/883 -/881 -/879 640/883 437,615,838/863 -/877 -/873 -/877 -/869 -/893 -/893 -/883 -/893 -/869 436/879 -/895 -/869 -/869 -/893 -/869 -/873 -/877 -/893 443/883 -/871 -/891 -/879 -/889 -/853 -/877 -/893 -/853 -/877 434/877 -/887 -/889 -/889 -/895 -/889 714/889 -/891 -/877 -/887
56919	LLid=56919 orgDBsym=DHX33 TranscriptId=ENST00000225296 chr=17 Location=5572746 Strand=-1 GeneLength=26586 nExons=12 UpstreamStart=0 UpstreamEnd=2999 Exon1Start=3000 Exon1End=3290 Intron1Start=3291 Intron1End=4340 Exon2Start=4341 Exon2End=4501 Intron2Start=4502 Intron2End=5483 CdsStart=3002 CdsEnd=5485 784/777 -/756 -/780 -/762 -/771 -/777 -/774 901/786 -/780 720,793/783 -/762 -/780 901/786 -/774 -/771 -/771 -/771 -/756 -/777 -/732 -/741 -/741 -/750 -/771 -/759 -/771 -/765 -/780 -/765 -/765 -/762 -/765 -/765 -/765 -/768 -/756 -/765 -/786 68/750 -/786 -/762 -/780 -/786 -/753 -/759 -/771 -/771 -/765 -/780 -/780 -/780 -/762 -/780 -/768 -/738 -/738 -/738 -/768 -/762 -/756 -/762 -/756 -/747 -/768 -/777 -/741 -/750 -/747 -/756 -/780 -/765 -/780 65/774 -/780 -/774 -/768 -/768 796/783 792/774 -/783 -/780 -/744 -/768 -/768 -/771 -/768 143/771 -/771 -/768 -/774 -/765 -/774 -/768 -/768 -/768 -/765 -/783 34/786 -/771 899/774 -/753 -/759 -/750 -/741 -/750 -/741 -/774 -/762 -/774 -/759 -/771 -/762 -/774 143/771 -/768 -/774 -/765 -/765 -/780 -/765 -/771 -/765 -/756 -/771 -/765 -/774 981,1120/783 30/759 -/780 -/768 -/750 -/756 -/771 -/756 -/765 -/774 -/753 -/762 -/747 -/768 -/747 791/759 -/750 -/762 -/759 -/765 -/777 -/768 -/777 -/765 -/765 865/762 -/768 866/771 792/768 -/777 -/759 -/771 -/771 -/756 -/765 -/768 -/765 -/771 256/762 -/765 -/768 -/762 -/768 -/768 -/777 -/774 34/786 -/771 -/774 -/768 -/774 -/768 -/777 -/750 -/768 -/780 -/759 -/768 -/777 -/780 -/777 -/750 -/783 -/762 -/762 -/750 -/762 -/765 -/780 -/780 -/753 -/780 -/750 -/780 -/738 -/765 -/756 -/765 -/771 -/774 -/765 -/774 -/774 -/750 -/765 -/756 -/777 -/777 -/777 -/768 -/771 -/768 -/762 -/780 901/783 -/780 -/780 -/774 -/774 -/765 -/756 -/768 -/756 -/762 -/756 -/756 -/765 -/768 -/759 -/774 -/768 -/750 -/750 49/756 918/774 -/759 -/774 -/762 -/741 866/762 -/768 -/735 -/768 -/765 -/759 869/741 -/759 -/759 -/777 -/777 -/771 -/768 106/777 -/723 -/762 -/723 -/723 -/771 -/777 273/768 -/750 -/714 -/750 -/753 -/774 -/762 -/759 -/759 -/774 -/714 -/768 -/759 -/777 -/762 -/777 -/756 -/768 -/753 -/741 -/777 -/750 -/768 -/732 -/774 -/774 -/771 -/744 899/768 -/777 -/777 -/783 -/783 -/777 -/759 -/774 -/759 719/774 -/774 -/762 -/744 -/762 -/771 -/780 -/744 -/771 -/777 -/780 -/771 -/765 -/774 -/762 -/762 -/762 -/768 -/768 -/780 -/759 -/780 -/759 -/774 -/762 -/762 897/762 -/768 897/762 -/768 -/765 -/765 -/783 -/762 -/753 -/759 -/771 -/780 -/774 275/774 -/777 -/768 -/762 -/762 -/768 -/780 -/759 -/774 -/762 -/774 -/762 -/774 -/765 898/768 -/717 -/732 -/753 -/777 -/777 -/786 -/762 1/768 -/777 -/768 -/768 -/771 -/765 -/765 -/780 258/768 -/780 -/780 -/759 -/780 1017/780 -/780 -/780 -/750 -/771 -/768 -/756 -/759 -/753 -/759 -/747 -/768 -/747 -/765 -/762 -/759 -/765 65,258/735 -/756 -/750 -/756 -/744 -/780 -/780 -/765 -/780 -/744 -/759 -/783 1002/744 -/744 -/780 -/744 -/750 -/756 -/780 -/765 -/747 -/777 -/759 -/774 -/720 -/756 900/780 -/720 -/756 -/756 -/771 -/774 -/774 -/783 -/774 -/774 -/777 -/756 -/771
4222	LLid=4222 orgDBsym=MEOX1 TranscriptId=ENST00000318579 chr=17 Location=42214096 Strand=-1 GeneLength=21175 nExons=3 UpstreamStart=0 UpstreamEnd=2999 Exon1Start=3000 Exon1End=3497 Intron1Start=3498 Intron1End=4547 Exon2Start=4548 Exon2End=4720 Intron2Start=4721 Intron2End=5770 CdsStart=3029 CdsEnd=5772 -/1091 -/1056 -/1096 -/1066 -/1081 -/1091 -/1086 -/1106 -/1096 1177/1101 -/1066 -/1096 -/1106 -/1086 -/1081 -/1081 -/1081 -/1056 -/1091 -/1024 -/1036 -/1036 470/1048 -/1081 -/1060 -/1081 -/1071 -/1096 -/1071 -/1071 -/1066 664/1071 -/1071 -/1071 -/1076 -/1056 -/1071 -/1106 -/1048 -/1106 -/1066 -/1096 995/1106 -/1052 -/1060 -/1081 618/1081 19/1071 -/1096 -/1096 -/1096 -/1066 -/1096 -/1076 326/1032 -/1032 -/1032 -/1076 451/1066 -/1056 -/1066 -/1056 -/1044 -/1076 490/1091 -/1036 -/1048 -/1044 -/1056 -/1096 19,430/1071 -/1096 490/1086 -/1096 -/1086 470/1076 -/1076 572/1101 -/1086 -/1101 -/1096 -/1040 -/1076 -/1076 -/1081 -/1076 -/1081 -/1081 -/1076 685/1086 200/1071 685/1086 -/1076 -/1076 -/1076 -/1071 -/1101 112/1106 -/1081 -/1086 -/1052 -/1060 -/1048 -/1036 -/1048 -/1036 -/1086 532/1066 -/1086 -/1060 727/1081 -/1066 -/1086 -/1081 -/1076 -/1086 -/1071 -/1071 -/1096 -/1071 -/1081 -/1071 -/1056 -/1081 -/1071 -/1086 -/1101 -/1060 -/1096 -/1076 329/1048 -/1056 -/1081 331/1056 -/1071 -/1086 -/1052 -/1066 -/1044 -/1076 -/1044 -/1060 -/1048 -/1066 -/1060 -/1071 -/1091 -/1076 -/1091 -/1071 -/1071 -/1066 -/1076 -/1081 -/1076 -/1091 -/1060 -/1081 -/1081 -/1056 -/1071 -/1076 -/1071 -/1081 -/1066 -/1071 -/1076 -/1066 -/1076 -/1076 -/1091 -/1086 112/1106 -/1081 -/1086 -/1076 -/1086 -/1076 -/1091 -/1048 -/1076 -/1096 -/1060 -/1076 -/1091 -/1096 -/1091 681/1048 -/1101 578/1066 -/1066 -/1048 -/1066 -/1071 -/1096 -/1096 -/1052 -/1096 -/1048 -/1096 -/1032 -/1071 -/1056 -/1071 -/1081 -/1086 -/1071 -/1086 -/1086 491/1048 -/1071 -/1056 -/1091 -/1091 -/1091 -/1076 -/1081 -/1076 -/1066 1176/1096 -/1101 -/1096 -/1096 -/1086 -/1086 -/1071 -/1056 -/1076 -/1056 -/1066 18/1056 -/1056 -/1071 684/1076 -/1060 -/1086 22,333/1076 -/1048 -/1048 331/1056 -/1086 -/1060 -/1086 -/1066 -/1036 -/1066 -/1076 -/1028 -/1076 -/1071 -/1060 -/1036 -/1060 -/1060 -/1091 -/1091 -/1081 -/1076 -/1091 -/1012 -/1066 -/1012 -/1012 -/1081 -/1091 973/1076 -/1048 -/1000 -/1048 -/1052 490/1086 -/1066 -/1060 -/1060 -/1086 -/1000 -/1076 919/1060 -/1091 -/1066 -/1091 -/1056 -/1076 -/1052 -/1036 -/1091 1170/1048 835/1076 -/1024 -/1086 -/1086 -/1081 -/1040 -/1076 -/1091 -/1091 116/1101 -/1101 -/1091 -/1060 -/1086 -/1060 -/1086 1028/1086 673/1066 -/1040 -/1066 -/1081 -/1096 -/1040 -/1081 -/1091 -/1096 18/1081 -/1071 20/1086 -/1066 316/1066 18/1066 -/1076 -/1076 -/1096 -/1060 -/1096 -/1060 -/1086 -/1066 -/1066 -/1066 -/1076 -/1066 -/1076 572/1071 -/1071 -/1101 -/1066 -/1052 -/1060 -/1081 -/1096 -/1086 -/1086 -/1091 -/1076 -/1066 -/1066 -/1076 -/1096 260/1060 -/1086 -/1066 -/1086 -/1066 -/1086 -/1071 -/1076 -/1004 218/1024 -/1052 -/1091 -/1091 -/1106 -/1066 925/1076 551/1091 -/1076 -/1076 -/1081 -/1071 -/1071 -/1096 -/1076 -/1096 -/1096 -/1060 -/1096 -/1096 143/1096 -/1096 -/1048 -/1081 19/1076 -/1056 492/1060 -/1052 224/1060 -/1044 -/1076 448/1044 -/1071 -/1066 -/1060 -/1071 -/1028 -/1056 -/1048 -/1056 -/1040 -/1096 -/1096 -/1071 -/1096 -/1040 -/1060 1046/1101 -/1040 -/1040 -/1096 -/1040 -/1048 -/1056 -/1096 -/1071 -/1044 -/1091 -/1060 437/1086 -/1008 -/1056 -/1096 -/1008 -/1056 -/1056 -/1081 -/1086 -/1086 -/1101 -/1086 -/1086 -/1091 -/1056 -/1081
3980	LLid=3980 orgDBsym=LIG3 TranscriptId=ENST00000305382 chr=17 Location=33453134 Strand=1 GeneLength=24240 nExons=20 UpstreamStart=0 UpstreamEnd=2999 Exon1Start=3000 Exon1End=3057 Intron1Start=3058 Intron1End=4107 Exon2Start=4108 Exon2End=4658 Intron2Start=4659 Intron2End=5708 CdsStart=4373 CdsEnd=5710 -/1079 -/1065 -/1081 -/1069 369/1075 -/1079 928/1077 875/1085 -/1081 -/1083 -/1069 -/1081 875/1085 -/1077 -/1075 -/1075 787/1075 -/1065 -/1079 -/1049 -/1055 -/1055 -/1061 -/1075 522/1067 78/1075 -/1071 -/1081 -/1071 -/1071 -/1069 945/1071 -/1071 -/1071 251/1073 -/1065 -/1071 -/1085 121,486/1061 1134/1085 -/1069 -/1081 445,478/1085 -/1063 1140/1067 -/1075 -/1075 -/1071 -/1081 -/1081 -/1081 883/1069 -/1081 -/1073 626/1053 623/1053 695/1053 -/1073 -/1069 -/1065 -/1069 -/1065 -/1059 -/1073 480/1079 -/1055 -/1061 -/1059 -/1065 -/1081 580/1071 -/1081 81/1077 -/1081 -/1077 -/1073 -/1073 -/1083 -/1077 -/1083 -/1081 -/1057 794,883/1073 -/1073 -/1075 -/1073 -/1075 -/1075 113/1073 -/1077 -/1071 -/1077 -/1073 -/1073 -/1073 -/1071 -/1083 -/1085 -/1075 873/1077 -/1063 -/1067 -/1061 -/1055 -/1061 -/1055 -/1077 -/1069 -/1077 -/1067 -/1075 -/1069 873/1077 -/1075 1170/1073 -/1077 -/1071 -/1071 -/1081 -/1071 -/1075 -/1071 -/1065 -/1075 394/1071 -/1077 -/1083 -/1067 -/1081 -/1073 622/1061 -/1065 -/1075 622/1065 -/1071 -/1077 630/1063 -/1069 -/1059 -/1073 -/1059 -/1067 -/1061 -/1069 -/1067 -/1071 -/1079 -/1073 -/1079 -/1071 1150,1174/1071 -/1069 -/1073 -/1075 -/1073 -/1079 -/1067 -/1075 -/1075 -/1065 -/1071 -/1073 -/1071 -/1075 -/1069 -/1071 -/1073 -/1069 -/1073 799/1073 -/1079 -/1077 -/1085 -/1075 -/1077 -/1073 -/1077 -/1073 -/1079 -/1061 -/1073 -/1081 -/1067 -/1073 -/1079 -/1081 -/1079 -/1061 -/1083 -/1069 -/1069 -/1061 -/1069 -/1071 -/1081 -/1081 -/1063 -/1081 -/1061 -/1081 -/1053 -/1071 -/1065 -/1071 -/1075 888/1077 886,1159/1071 887/1077 -/1077 580/1061 367/1071 -/1065 -/1079 -/1079 -/1079 -/1073 -/1075 872/1073 780/1069 -/1081 875/1083 -/1081 -/1081 -/1077 -/1077 -/1071 -/1065 -/1073 -/1065 -/1069 343/1065 84/1065 -/1071 -/1073 -/1067 -/1077 -/1073 -/1061 -/1061 622/1065 888/1077 -/1067 -/1077 -/1069 -/1055 -/1069 -/1073 -/1051 -/1073 -/1071 -/1067 -/1055 -/1067 -/1067 -/1079 -/1079 -/1075 -/1073 -/1079 -/1043 -/1069 -/1043 -/1043 -/1075 -/1079 -/1073 -/1061 -/1037 -/1061 -/1063 -/1077 -/1069 -/1067 -/1067 -/1077 -/1037 -/1073 -/1067 1011/1079 -/1069 -/1079 630/1065 -/1073 -/1063 -/1055 -/1079 -/1061 -/1073 -/1049 -/1077 -/1077 -/1075 -/1057 781/1073 -/1079 -/1079 -/1083 -/1083 1116,1184/1079 -/1067 -/1077 -/1067 -/1077 -/1077 -/1069 -/1057 -/1069 -/1075 -/1081 868/1057 -/1075 1116/1079 -/1081 -/1075 -/1071 -/1077 -/1069 -/1069 -/1069 -/1073 -/1073 -/1081 -/1067 -/1081 -/1067 -/1077 -/1069 -/1069 871/1069 -/1073 871/1069 -/1073 -/1071 -/1071 370/1083 -/1069 -/1063 -/1067 620/1075 -/1081 -/1077 -/1077 -/1079 -/1073 871/1069 -/1069 872/1073 -/1081 477,637/1067 -/1077 692/1069 -/1077 -/1069 -/1077 -/1071 872/1073 -/1039 -/1049 -/1063 -/1079 -/1079 -/1085 395/1069 -/1073 -/1079 -/1073 -/1073 -/1075 -/1071 -/1071 -/1081 -/1073 -/1081 -/1081 -/1067 -/1081 -/1081 -/1081 -/1081 -/1061 -/1075 -/1073 -/1065 -/1067 -/1063 -/1067 -/1059 -/1073 -/1059 -/1071 -/1069 -/1067 668/1071 76,108/1051 -/1065 -/1061 -/1065 -/1057 1053/1081 -/1081 -/1071 -/1081 -/1057 -/1067 -/1083 -/1057 -/1057 -/1081 -/1057 -/1061 781/1065 -/1081 -/1071 -/1059 -/1079 352/1067 699/1077 -/1041 -/1065 -/1081 -/1041 -/1065 119/1065 -/1075 -/1077 -/1077 -/1083 -/1077 -/1077 -/1079 -/1065 -/1075
79657	LLid=79657 orgDBsym=- TranscriptId=ENST00000005386 chr=12 Location=46386084 Strand=-1 GeneLength=42530 nExons=17 UpstreamStart=0 UpstreamEnd=2999 Exon1Start=3000 Exon1End=3082 Intron1Start=3083 Intron1End=4132 Exon2Start=4133 Exon2End=4291 Intron2Start=4292 Intron2End=5341 CdsStart=4139 CdsEnd=5343 -/786 -/758 -/790 -/766 -/778 -/786 -/782 -/798 -/790 903/794 -/766 -/790 -/798 -/782 -/778 -/778 -/778 -/758 -/786 -/728 -/737 -/737 -/750 -/778 -/762 -/778 -/770 -/790 -/770 -/770 -/766 -/770 -/770 -/770 -/774 -/758 -/770 -/798 -/750 -/798 -/766 -/790 461/798 -/754 -/762 -/778 -/778 702/770 -/790 -/790 -/790 -/766 -/790 -/774 -/734 -/734 -/734 315,757/774 -/766 -/758 -/766 -/758 -/746 -/774 757/786 -/737 -/750 -/746 -/758 -/790 275/770 1062/790 -/782 -/790 -/782 857/774 -/774 484/794 -/782 -/794 -/790 -/742 -/774 -/774 -/778 -/774 -/778 -/778 -/774 -/782 -/770 -/782 -/774 -/774 -/774 -/770 -/794 -/798 -/778 -/782 -/754 -/762 -/750 -/737 -/750 -/737 -/782 -/766 -/782 -/762 -/778 -/766 -/782 -/778 -/774 -/782 -/770 -/770 -/790 -/770 -/778 680/770 -/758 -/778 -/770 -/782 1060/794 -/762 -/790 -/774 -/750 -/758 -/778 -/758 -/770 -/782 -/754 302/766 -/746 -/774 -/746 -/762 -/750 -/766 -/762 949/770 -/786 -/774 -/786 -/770 -/770 -/766 -/774 -/778 -/774 -/786 -/762 -/778 -/778 -/758 -/770 -/774 -/770 -/778 756/766 -/770 -/774 -/766 -/774 -/774 -/786 -/782 -/798 339/778 -/782 -/774 -/782 -/774 -/786 -/750 -/774 -/790 -/762 -/774 -/786 -/790 -/786 -/750 -/794 -/766 -/766 -/750 -/766 -/770 -/790 -/790 -/754 -/790 338/750 -/790 813/734 825/770 -/758 279/770 -/778 951/782 949/770 950/782 620/782 620/750 -/770 -/758 -/786 -/786 -/786 -/774 -/778 638/774 -/766 903/790 -/794 -/790 -/790 -/782 -/782 -/770 700/758 672/774 -/758 -/766 700/758 -/758 279/770 -/774 -/762 -/782 -/774 -/750 -/750 -/758 951/782 885/762 -/782 657,681/766 -/737 -/766 -/774 -/731 -/774 -/770 -/762 -/737 -/762 -/762 -/786 -/786 -/778 -/774 -/786 -/719 -/766 -/719 -/719 -/778 -/786 551/774 -/750 -/710 -/750 -/754 -/782 316/766 -/762 -/762 -/782 -/710 -/774 -/762 -/786 -/766 -/786 -/758 -/774 -/754 -/737 -/786 -/750 -/774 -/728 -/782 -/782 312/778 -/742 -/774 -/786 -/786 -/794 -/794 -/786 476/762 -/782 -/762 -/782 -/782 517/766 -/742 -/766 -/778 -/790 -/742 -/778 -/786 -/790 -/778 -/770 -/782 -/766 -/766 316/766 -/774 -/774 -/790 1062/762 676/790 -/762 758/782 -/766 -/766 -/766 -/774 -/766 -/774 -/770 -/770 289/794 -/766 -/754 -/762 713/778 -/790 -/782 -/782 -/786 -/774 -/766 -/766 -/774 -/790 -/762 -/782 -/766 -/782 -/766 -/782 -/770 -/774 -/713 -/728 -/754 -/786 -/786 -/798 -/766 -/774 -/786 -/774 -/774 -/778 -/770 -/770 -/790 854/774 -/790 -/790 -/762 -/790 -/790 -/790 -/790 -/750 -/778 279,311/774 434/758 622/762 -/754 -/762 -/746 -/774 -/746 -/770 541/766 742/762 -/770 -/731 -/758 -/750 -/758 -/742 -/790 -/790 -/770 -/790 -/742 -/762 -/794 -/742 -/742 -/790 -/742 -/750 -/758 -/790 -/770 -/746 -/786 -/762 -/782 -/716 -/758 -/790 -/716 -/758 -/758 -/778 -/782 -/782 280,318/794 -/782 -/782 -/786 -/758 -/778
6296	LLid=6296 orgDBsym=SAH TranscriptId=ENST00000289416 chr=16 Location=20741915 Strand=1 GeneLength=32933 nExons=14 UpstreamStart=0 UpstreamEnd=2999 Exon1Start=3000 Exon1End=3085 Intron1Start=3086 Intron1End=4135 Exon2Start=4136 Exon2End=4405 Intron2Start=4406 Intron2End=5455 CdsStart=4211 CdsEnd=5457 -/671 -/657 -/673 -/661 1168/667 -/671 -/669 -/677 -/673 -/675 -/661 -/673 -/677 -/669 -/667 -/667 -/667 -/657 -/671 -/641 -/647 -/647 -/653 -/667 -/659 -/667 -/663 -/673 -/663 -/663 -/661 -/663 -/663 -/663 -/665 -/657 -/663 -/677 -/653 -/677 -/661 -/673 -/677 -/655 -/659 -/667 -/667 1169/663 -/673 -/673 -/673 -/661 -/673 -/665 -/645 -/645 -/645 -/665 789/661 -/657 -/661 -/657 -/651 1173/665 911,1175/671 -/647 -/653 -/651 -/657 -/673 788/663 -/673 -/669 -/673 -/669 -/665 -/665 -/675 -/669 -/675 -/673 868/649 -/665 -/665 -/667 -/665 -/667 -/667 -/665 -/669 -/663 -/669 -/665 -/665 -/665 -/663 -/675 -/677 -/667 -/669 -/655 -/659 -/653 -/647 -/653 -/647 1121/669 -/661 -/669 -/659 -/667 -/661 -/669 -/667 -/665 -/669 -/663 -/663 -/673 1011/663 -/667 1011/663 -/657 -/667 -/663 -/669 -/675 -/659 -/673 -/665 -/653 -/657 -/667 -/657 -/663 -/669 -/655 -/661 -/651 -/665 -/651 -/659 -/653 -/661 789/659 -/663 -/671 -/665 -/671 -/663 -/663 -/661 -/665 -/667 -/665 -/671 663/659 -/667 -/667 -/657 906/663 -/665 -/663 -/667 -/661 -/663 -/665 688/661 -/665 -/665 821/671 -/669 -/677 1187/667 -/669 -/665 1148/669 -/665 -/671 -/653 -/665 702/673 -/659 -/665 -/671 -/673 -/671 -/653 -/675 -/661 -/661 -/653 -/661 -/663 -/673 -/673 -/655 -/673 -/653 -/673 -/645 -/663 608,907/657 -/663 790/667 -/669 -/663 -/669 -/669 783,827/653 -/663 -/657 -/671 -/671 -/671 -/665 -/667 -/665 -/661 1115/673 -/675 -/673 -/673 -/669 -/669 -/663 -/657 -/665 -/657 -/661 -/657 -/657 -/663 -/665 -/659 -/669 -/665 -/653 -/653 -/657 -/669 -/659 -/669 -/661 -/647 -/661 -/665 -/643 -/665 -/663 -/659 -/647 -/659 -/659 -/671 -/671 -/667 -/665 -/671 -/635 -/661 -/635 -/635 -/667 -/671 36/665 -/653 -/629 -/653 -/655 -/669 922/661 -/659 -/659 -/669 -/629 -/665 -/659 -/671 -/661 -/671 -/657 -/665 -/655 -/647 -/671 -/653 -/665 -/641 1148/669 -/669 -/667 -/649 -/665 -/671 -/671 -/675 63/675 -/671 -/659 -/669 -/659 -/669 -/669 -/661 -/649 671/661 -/667 -/673 -/649 -/667 -/671 -/673 -/667 -/663 -/669 -/661 1148,1160/661 780,1148/661 -/665 -/665 -/673 -/659 -/673 -/659 -/669 -/661 -/661 -/661 -/665 -/661 -/665 -/663 -/663 -/675 -/661 -/655 -/659 -/667 -/673 -/669 -/669 -/671 -/665 -/661 -/661 -/665 -/673 908,1172/659 -/669 -/661 -/669 -/661 -/669 -/663 -/665 -/631 -/641 -/655 -/671 -/671 -/677 -/661 -/665 967/671 -/665 -/665 -/667 -/663 -/663 -/673 -/665 -/673 -/673 -/659 -/673 -/673 1115/673 -/673 -/653 -/667 1170/665 -/657 784,828/659 -/655 -/659 865/651 -/665 -/651 -/663 -/661 -/659 831/663 -/643 695/657 -/653 -/657 -/649 -/673 -/673 -/663 -/673 -/649 -/659 -/675 -/649 -/649 -/673 -/649 -/653 -/657 -/673 -/663 -/651 -/671 -/659 -/669 -/633 -/657 -/673 -/633 -/657 -/657 -/667 -/669 -/669 -/675 -/669 -/669 -/671 -/657 -/667
81691	LLid=81691 orgDBsym=- TranscriptId=ENST00000261377 chr=16 Location=20784374 Strand=1 GeneLength=43167 nExons=20 UpstreamStart=0 UpstreamEnd=2999 Exon1Start=3000 Exon1End=3206 Intron1Start=3207 Intron1End=3452 Exon2Start=3453 Exon2End=3592 Intron2Start=3593 Intron2End=4642 CdsStart=3455 CdsEnd=4644 -/654 -/647 -/655 -/649 -/652 -/654 -/653 -/657 651/655 -/656 -/649 -/655 -/657 -/653 -/652 -/652 -/652 -/647 -/654 -/639 -/642 -/642 -/645 -/652 -/648 -/652 -/650 -/655 -/650 -/650 -/649 -/650 -/650 -/650 -/651 718/647 -/650 -/657 -/645 -/657 -/649 -/655 -/657 -/646 -/648 -/652 -/652 -/650 -/655 -/655 -/655 586/649 -/655 -/651 621/641 -/641 -/641 -/651 -/649 -/647 -/649 -/647 -/644 -/651 -/654 -/642 -/645 -/644 -/647 -/655 -/650 -/655 -/653 -/655 -/653 -/651 -/651 -/656 983/653 -/656 -/655 -/643 -/651 -/651 -/652 -/651 -/652 -/652 -/651 -/653 -/650 -/653 -/651 -/651 -/651 -/650 -/656 -/657 -/652 -/653 -/646 -/648 -/645 -/642 -/645 -/642 -/653 -/649 825/653 -/648 -/652 -/649 -/653 -/652 -/651 -/653 -/650 -/650 -/655 -/650 -/652 -/650 -/647 824/652 -/650 -/653 -/656 -/648 -/655 -/651 -/645 -/647 -/652 -/647 -/650 -/653 -/646 -/649 -/644 -/651 -/644 -/648 -/645 -/649 -/648 -/650 -/654 -/651 -/654 -/650 -/650 -/649 -/651 -/652 -/651 -/654 -/648 -/652 -/652 -/647 -/650 -/651 -/650 -/652 -/649 -/650 -/651 -/649 -/651 -/651 -/654 -/653 -/657 -/652 -/653 -/651 -/653 -/651 -/654 -/645 -/651 -/655 -/648 -/651 -/654 -/655 -/654 -/645 -/656 -/649 550/649 -/645 -/649 -/650 -/655 -/655 -/646 -/655 -/645 -/655 -/641 -/650 -/647 -/650 -/652 -/653 -/650 -/653 -/653 -/645 -/650 -/647 -/654 -/654 -/654 -/651 -/652 -/651 -/649 -/655 -/656 -/655 -/655 -/653 -/653 -/650 -/647 -/651 -/647 -/649 -/647 -/647 -/650 824/651 822/648 -/653 -/651 -/645 -/645 -/647 -/653 -/648 -/653 -/649 -/642 -/649 -/651 -/640 -/651 -/650 -/648 -/642 -/648 -/648 -/654 -/654 -/652 -/651 -/654 -/636 -/649 -/636 -/636 -/652 -/654 -/651 -/645 -/633 -/645 -/646 -/653 -/649 -/648 -/648 -/653 -/633 -/651 -/648 -/654 961,983/649 -/654 -/647 -/651 -/646 -/642 -/654 -/645 -/651 -/639 -/653 -/653 -/652 -/643 -/651 -/654 -/654 -/656 -/656 -/654 -/648 -/653 -/648 964,984/653 -/653 -/649 -/643 -/649 -/652 -/655 -/643 -/652 -/654 -/655 -/652 -/650 -/653 -/649 -/649 -/649 -/651 -/651 -/655 -/648 -/655 -/648 -/653 -/649 -/649 -/649 -/651 -/649 -/651 -/650 -/650 -/656 -/649 -/646 -/648 -/652 -/655 -/653 -/653 -/654 -/651 -/649 -/649 -/651 -/655 -/648 -/653 -/649 -/653 -/649 -/653 -/650 -/651 -/634 -/639 -/646 -/654 -/654 929/657 -/649 -/651 -/654 -/651 -/651 -/652 -/650 -/650 -/655 -/651 -/655 -/655 -/648 -/655 -/655 -/655 -/655 -/645 -/652 -/651 -/647 -/648 -/646 -/648 -/644 -/651 -/644 -/650 -/649 -/648 -/650 -/640 -/647 -/645 -/647 -/643 827,959,1034/655 -/655 -/650 -/655 -/643 -/648 959,1035/656 -/643 -/643 -/655 -/643 -/645 -/647 -/655 -/650 -/644 -/654 -/648 -/653 -/635 -/647 -/655 -/635 -/647 -/647 -/652 -/653 -/653 -/656 -/653 -/653 -/654 -/647 -/652
57019	LLid=57019 orgDBsym=- TranscriptId=ENST00000219043 chr=16 Location=57256741 Strand=-1 GeneLength=19256 nExons=9 UpstreamStart=0 UpstreamEnd=2999 Exon1Start=3000 Exon1End=3090 Intron1Start=3091 Intron1End=4140 Exon2Start=4141 Exon2End=4352 Intron2Start=4353 Intron2End=5402 CdsStart=4196 CdsEnd=5404 -/915 -/894 -/918 -/900 -/909 920/915 -/912 -/924 -/918 -/921 -/900 -/918 -/924 -/912 -/909 -/909 -/909 -/894 -/915 -/875 -/881 -/881 -/887 -/909 -/897 -/909 -/903 -/918 -/903 -/903 -/900 -/903 -/903 -/903 -/906 -/894 -/903 -/924 -/887 718,804/924 -/900 -/918 173/924 -/891 -/897 -/909 -/909 -/903 -/918 -/918 -/918 -/900 -/918 -/906 -/879 -/879 -/879 -/906 190/900 -/894 1155/900 -/894 -/885 -/906 -/915 -/881 -/887 -/885 -/894 -/918 -/903 -/918 -/912 -/918 -/912 268,1177/906 -/906 -/921 -/912 -/921 -/918 -/883 -/906 -/906 -/909 -/906 -/909 -/909 1109/906 -/912 -/903 -/912 -/906 -/906 -/906 -/903 -/921 -/924 -/909 -/912 -/891 -/897 -/887 -/881 -/887 -/881 -/912 -/900 497/912 -/897 -/909 -/900 -/912 -/909 -/906 -/912 -/903 -/903 -/918 -/903 -/909 -/903 -/894 -/909 -/903 149/912 917/921 -/897 -/918 -/906 -/887 -/894 -/909 -/894 -/903 -/912 -/891 -/900 -/885 -/906 -/885 -/897 -/887 -/900 189/897 -/903 -/915 -/906 -/915 -/903 -/903 -/900 1151/906 -/909 -/906 -/915 1126/897 -/909 548,759/909 -/894 -/903 -/906 -/903 -/909 -/900 246/903 246/906 -/900 -/906 -/906 -/915 1109/912 -/924 -/909 -/912 -/906 -/912 -/906 905/915 -/887 -/906 -/918 -/897 -/906 -/915 -/918 -/915 -/887 -/921 -/900 -/900 -/887 120/900 -/903 -/918 -/918 -/891 -/918 -/887 -/918 -/879 -/903 -/894 -/903 1108/909 -/912 -/903 -/912 -/912 -/887 -/903 796/894 -/915 -/915 922/915 -/906 1108/909 -/906 934/900 -/918 -/921 -/918 -/918 -/912 -/912 -/903 -/894 -/906 -/894 -/900 -/894 -/894 -/903 -/906 -/897 -/912 -/906 -/887 -/887 -/894 -/912 -/897 -/912 -/900 -/881 -/900 -/906 -/877 -/906 -/903 -/897 -/881 -/897 -/897 -/915 -/915 -/909 -/906 -/915 -/869 -/900 -/869 -/869 -/909 -/915 -/906 -/887 -/863 -/887 -/891 -/912 1163/900 -/897 -/897 -/912 -/863 -/906 -/897 -/915 -/900 501/915 -/894 -/906 -/891 -/881 -/915 -/887 -/906 -/875 -/912 126/912 -/909 -/883 -/906 -/915 -/915 -/921 -/921 -/915 116/897 -/912 -/897 -/912 -/912 -/900 -/883 -/900 -/909 -/918 -/883 -/909 -/915 -/918 -/909 -/903 -/912 -/900 -/900 -/900 -/906 -/906 -/918 -/897 -/918 -/897 -/912 -/900 -/900 -/900 554/906 -/900 -/906 -/903 -/903 -/921 -/900 -/891 -/897 -/909 -/918 -/912 -/912 -/915 -/906 -/900 -/900 -/906 -/918 -/897 -/912 -/900 -/912 -/900 -/912 -/903 -/906 -/865 -/875 918/891 -/915 -/915 -/924 -/900 -/906 -/915 663/906 -/906 -/909 -/903 -/903 -/918 118/906 -/918 1101/918 -/897 -/918 -/918 -/918 -/918 -/887 -/909 -/906 494/894 -/897 -/891 -/897 -/885 -/906 272,1105,1146/885 -/903 -/900 -/897 -/903 121,270,1150/877 -/894 -/887 -/894 917/883 -/918 -/918 -/903 -/918 -/883 -/897 867/921 -/883 -/883 -/918 -/883 -/887 762/894 -/918 1107/903 -/885 -/915 -/897 -/912 -/867 -/894 -/918 -/867 494/894 -/894 -/909 -/912 -/912 -/921 -/912 -/912 -/915 -/894 -/909
56928	LLid=56928 orgDBsym=- TranscriptId=ENST00000320335 chr=19 Location=2279680 Strand=1 GeneLength=26120 nExons=16 UpstreamStart=0 UpstreamEnd=2999 Exon1Start=3000 Exon1End=3094 Intron1Start=3095 Intron1End=4144 Exon2Start=4145 Exon2End=4264 Intron2Start=4265 Intron2End=5314 CdsStart=4163 CdsEnd=5316 -/667 -/646 -/670 -/652 -/661 879/667 623,945,954/664 -/676 -/670 -/673 -/652 -/670 -/676 -/664 -/661 -/661 -/661 -/646 -/667 -/622 -/631 -/631 -/640 -/661 -/649 -/661 -/655 -/670 -/655 -/655 -/652 -/655 -/655 -/655 -/658 1150/646 -/655 -/676 -/640 891,922,1055/676 -/652 -/670 928/676 -/643 -/649 -/661 -/661 -/655 -/670 -/670 -/670 -/652 -/670 -/658 -/628 -/628 -/628 -/658 -/652 -/646 -/652 -/646 950/637 -/658 -/667 -/631 -/640 -/637 -/646 -/670 -/655 -/670 -/664 -/670 -/664 -/658 -/658 -/673 -/664 -/673 -/670 -/634 -/658 -/658 -/661 -/658 -/661 -/661 -/658 -/664 -/655 -/664 -/658 -/658 -/658 -/655 -/673 -/676 -/661 -/664 -/643 -/649 -/640 -/631 -/640 -/631 -/664 -/652 -/664 -/649 -/661 -/652 -/664 -/661 846/658 755/664 -/655 -/655 -/670 -/655 -/661 -/655 -/646 -/661 -/655 -/664 865,1010/673 -/649 -/670 -/658 -/640 28/646 -/661 -/646 -/655 -/664 -/643 -/652 -/637 -/658 -/637 -/649 -/640 -/652 -/649 -/655 -/667 -/658 -/667 -/655 -/655 -/652 -/658 -/661 -/658 -/667 -/649 -/661 -/661 -/646 -/655 -/658 -/655 -/661 -/652 -/655 -/658 -/652 -/658 -/658 -/667 -/664 -/676 -/661 -/664 -/658 -/664 -/658 -/667 981/640 -/658 -/670 -/649 -/658 -/667 -/670 -/667 -/640 -/673 -/652 -/652 -/640 -/652 -/655 -/670 -/670 -/643 -/670 -/640 -/670 -/628 -/655 -/646 -/655 -/661 -/664 -/655 -/664 -/664 -/640 -/655 -/646 -/667 -/667 881/667 -/658 -/661 1089/658 -/652 -/670 -/673 1064/670 -/670 -/664 -/664 -/655 -/646 -/658 -/646 -/652 -/646 -/646 -/655 -/658 990/649 -/664 -/658 -/640 -/640 -/646 -/664 -/649 -/664 -/652 920/631 -/652 -/658 -/625 -/658 -/655 -/649 -/631 -/649 760/649 -/667 -/667 -/661 -/658 -/667 -/613 -/652 -/613 -/613 -/661 -/667 -/658 -/640 -/607 -/640 -/643 -/664 -/652 -/649 -/649 -/664 -/607 -/658 -/649 -/667 -/652 -/667 -/646 35/658 -/643 -/631 -/667 -/640 991/658 -/622 -/664 -/664 -/661 -/634 -/658 -/667 -/667 -/673 -/673 -/667 -/649 -/664 -/649 -/664 -/664 -/652 -/634 -/652 -/661 -/670 -/634 -/661 -/667 -/670 -/661 -/655 -/664 -/652 -/652 -/652 -/658 -/658 -/670 -/649 -/670 -/649 -/664 -/652 -/652 -/652 -/658 -/652 -/658 -/655 -/655 -/673 -/652 -/643 -/649 -/661 -/670 -/664 -/664 653/667 -/658 -/652 -/652 -/658 -/670 -/649 -/664 -/652 -/664 -/652 -/664 -/655 -/658 -/609 -/622 -/643 -/667 -/667 -/676 -/652 772/658 -/667 -/658 -/658 -/661 -/655 -/655 -/670 -/658 -/670 -/670 -/649 -/670 -/670 -/670 -/670 -/640 -/661 -/658 -/646 -/649 -/643 -/649 718,921/637 -/658 -/637 -/655 -/652 -/649 -/655 -/625 -/646 -/640 -/646 876/634 -/670 -/670 -/655 868,921/670 -/634 -/649 -/673 -/634 -/634 -/670 -/634 -/640 -/646 -/670 -/655 1118/637 -/667 -/649 667/664 -/611 -/646 -/670 -/611 -/646 -/646 -/661 -/664 -/664 -/673 -/664 -/664 -/667 -/646 -/661
80256	LLid=80256 orgDBsym=- TranscriptId=ENST00000263227 chr=9 Location=35105893 Strand=-1 GeneLength=11774 nExons=8 UpstreamStart=0 UpstreamEnd=2999 Exon1Start=3000 Exon1End=3091 Intron1Start=3092 Intron1End=4141 Exon2Start=4142 Exon2End=4285 Intron2Start=4286 Intron2End=4529 CdsStart=4531 CdsEnd=4531 787,951/1192 -/1185 -/1193 -/1187 -/1190 -/1192 -/1191 515/1195 -/1193 -/1194 -/1187 -/1193 515/1195 -/1191 -/1190 -/1190 423/1190 -/1185 -/1192 -/1177 -/1180 -/1180 -/1183 -/1190 -/1186 -/1190 -/1188 -/1193 -/1188 -/1188 -/1187 417/1188 -/1188 -/1188 -/1189 -/1185 -/1188 -/1195 -/1183 298,709/1195 -/1187 -/1193 -/1195 -/1184 -/1186 970/1190 -/1190 -/1188 -/1193 -/1193 -/1193 857/1187 -/1193 -/1189 -/1179 -/1179 -/1179 -/1189 -/1187 -/1185 -/1187 -/1185 289,529/1182 -/1189 -/1192 -/1180 -/1183 -/1182 -/1185 -/1193 -/1188 -/1193 -/1191 -/1193 -/1191 1186/1189 -/1189 -/1194 -/1191 -/1194 -/1193 -/1181 968/1189 968/1189 -/1190 -/1189 -/1190 -/1190 -/1189 -/1191 257/1188 -/1191 -/1189 -/1189 -/1189 -/1188 -/1194 -/1195 589/1190 513/1191 1049/1184 -/1186 446/1183 -/1180 -/1183 -/1180 -/1191 -/1187 -/1191 -/1186 -/1190 -/1187 -/1191 -/1190 -/1189 914/1191 1140/1188 1140/1188 -/1193 -/1188 -/1190 1140/1188 -/1185 -/1190 -/1188 -/1191 -/1194 -/1186 -/1193 -/1189 -/1183 -/1185 -/1190 -/1185 293/1188 -/1191 -/1184 -/1187 82/1182 -/1189 -/1182 -/1186 -/1183 -/1187 821/1186 479,737,786,860,971/1188 -/1192 -/1189 1036/1192 -/1188 -/1188 -/1187 -/1189 -/1190 -/1189 -/1192 -/1186 705/1190 1036/1190 -/1185 -/1188 -/1189 -/1188 -/1190 -/1187 -/1188 -/1189 -/1187 -/1189 -/1189 -/1192 824/1191 -/1195 -/1190 -/1191 -/1189 -/1191 -/1189 -/1192 1025/1183 -/1189 -/1193 -/1186 -/1189 -/1192 -/1193 -/1192 -/1183 -/1194 -/1187 -/1187 -/1183 -/1187 -/1188 -/1193 -/1193 -/1184 -/1193 -/1183 -/1193 -/1179 -/1188 587/1185 -/1188 824/1190 480,788,862,973/1191 479,737,786,860,971/1188 481,787,861,972/1191 -/1191 -/1183 -/1188 -/1185 -/1192 706/1192 -/1192 -/1189 824/1190 -/1189 510/1187 -/1193 515/1194 -/1193 -/1193 -/1191 -/1191 -/1188 -/1185 -/1189 -/1185 -/1187 -/1185 -/1185 -/1188 -/1189 -/1186 -/1191 -/1189 -/1183 -/1183 -/1185 480,862,973/1191 -/1186 -/1191 -/1187 -/1180 -/1187 -/1189 -/1178 -/1189 -/1188 -/1186 631/1180 -/1186 -/1186 -/1192 -/1192 -/1190 -/1189 -/1192 -/1174 -/1187 -/1174 -/1174 -/1190 -/1192 -/1189 -/1183 -/1171 -/1183 -/1184 -/1191 -/1187 -/1186 -/1186 -/1191 270/1171 -/1189 -/1186 -/1192 -/1187 -/1192 -/1185 -/1189 851/1184 -/1180 -/1192 -/1183 -/1189 -/1177 -/1191 -/1191 -/1190 -/1181 -/1189 -/1192 -/1192 -/1194 -/1194 -/1192 -/1186 -/1191 -/1186 -/1191 -/1191 -/1187 -/1181 -/1187 -/1190 -/1193 508/1181 -/1190 -/1192 -/1193 -/1190 -/1188 -/1191 -/1187 -/1187 -/1187 -/1189 -/1189 -/1193 -/1186 -/1193 -/1186 -/1191 -/1187 -/1187 511/1187 -/1189 -/1187 -/1189 -/1188 -/1188 -/1194 -/1187 -/1184 -/1186 -/1190 -/1193 -/1191 -/1191 -/1192 -/1189 -/1187 -/1187 -/1189 -/1193 -/1186 -/1191 -/1187 -/1191 -/1187 -/1191 -/1188 512/1189 -/1172 -/1177 -/1184 -/1192 -/1192 -/1195 -/1187 -/1189 -/1192 -/1189 -/1189 -/1190 787/1188 -/1188 -/1193 -/1189 -/1193 -/1193 -/1186 -/1193 -/1193 -/1193 -/1193 -/1183 -/1190 -/1189 -/1185 -/1186 -/1184 894/1186 -/1182 -/1189 -/1182 -/1188 -/1187 -/1186 -/1188 -/1178 -/1185 -/1183 -/1185 -/1181 -/1193 -/1193 -/1188 -/1193 -/1181 -/1186 -/1194 -/1181 -/1181 -/1193 -/1181 -/1183 -/1185 -/1193 823/1188 -/1182 -/1192 -/1186 -/1191 -/1173 -/1185 514/1193 -/1173 -/1185 -/1185 -/1190 -/1191 -/1191 -/1194 1116/1191 -/1191 -/1192 -/1185 -/1190
51226	LLid=51226 orgDBsym=COPZ2 TranscriptId=ENST00000006101 chr=17 Location=46589760 Strand=-1 GeneLength=11329 nExons=9 UpstreamStart=0 UpstreamEnd=2999 Exon1Start=3000 Exon1End=3089 Intron1Start=3090 Intron1End=3830 Exon2Start=3831 Exon2End=3905 Intron2Start=3906 Intron2End=4955 CdsStart=3000 CdsEnd=4957 -/700 -/672 -/706 -/680 -/692 -/700 -/696 -/716 -/706 -/711 -/680 -/706 -/716 -/696 -/692 -/692 -/692 -/672 -/700 -/645 -/651 -/651 -/664 -/692 -/676 -/692 -/684 -/706 -/684 1148/684 -/680 -/684 -/684 -/684 -/688 -/672 -/684 -/716 -/664 1104,1179/716 -/680 -/706 -/716 -/668 -/676 -/692 -/692 -/684 -/706 -/706 -/706 -/680 -/706 -/688 -/649 -/649 -/649 -/688 -/680 -/672 -/680 -/672 -/660 -/688 -/700 -/651 -/664 -/660 -/672 -/706 -/684 -/706 -/696 -/706 -/696 -/688 -/688 -/711 -/696 -/711 -/706 -/655 -/688 -/688 -/692 -/688 -/692 -/692 -/688 -/696 -/684 -/696 571/688 -/688 -/688 -/684 265/711 -/716 -/692 -/696 230/668 -/676 -/664 -/651 -/664 -/651 -/696 -/680 -/696 -/676 -/692 -/680 -/696 -/692 -/688 -/696 -/684 -/684 -/706 -/684 -/692 -/684 -/672 -/692 -/684 414/696 1120/711 -/676 -/706 -/688 -/664 -/672 -/692 -/672 -/684 -/696 -/668 -/680 -/660 572/688 -/660 -/676 -/664 -/680 -/676 -/684 -/700 -/688 -/700 -/684 -/684 569/680 -/688 570/692 702/688 -/700 -/676 -/692 -/692 -/672 355/684 -/688 -/684 -/692 -/680 -/684 -/688 700/680 -/688 -/688 -/700 -/696 -/716 -/692 -/696 -/688 -/696 -/688 -/700 -/664 -/688 -/706 -/676 -/688 -/700 -/706 -/700 -/664 -/711 -/680 -/680 -/664 -/680 -/684 -/706 -/706 -/668 -/706 -/664 -/706 -/649 -/684 351/672 -/684 195/692 -/696 -/684 -/696 -/696 -/664 -/684 -/672 -/700 -/700 -/700 -/688 -/692 -/688 -/680 -/706 -/711 -/706 -/706 -/696 268/696 704/684 -/672 -/688 -/672 -/680 -/672 -/672 -/684 -/688 -/676 -/696 -/688 -/664 -/664 -/672 -/696 -/676 -/696 -/680 -/651 -/680 -/688 -/647 -/688 -/684 -/676 -/651 -/676 -/676 -/700 -/700 -/692 -/688 -/700 -/639 570/680 -/639 -/639 564/692 -/700 -/688 -/664 -/633 -/664 -/668 -/696 328/680 -/676 -/676 -/696 -/633 -/688 -/676 -/700 -/680 -/700 -/672 -/688 -/668 -/651 -/700 -/664 -/688 -/645 -/696 243/696 -/692 -/655 -/688 224/700 576/700 -/711 -/711 -/700 -/676 -/696 -/676 -/696 -/696 464/680 -/655 -/680 -/692 573/706 -/655 -/692 -/700 -/706 -/692 -/684 -/696 -/680 -/680 -/680 -/688 -/688 -/706 -/676 -/706 -/676 -/696 -/680 -/680 -/680 -/688 -/680 -/688 -/684 -/684 634/711 -/680 -/668 -/676 -/692 -/706 -/696 -/696 -/700 -/688 -/680 -/680 -/688 -/706 -/676 -/696 -/680 -/696 -/680 -/696 -/684 -/688 -/635 -/645 -/668 383/700 -/700 479/716 -/680 550/688 -/700 -/688 -/688 -/692 -/684 -/684 -/706 -/688 -/706 -/706 -/676 -/706 -/706 -/706 -/706 -/664 -/692 -/688 -/672 -/676 -/668 -/676 -/660 -/688 -/660 -/684 -/680 -/676 -/684 -/647 -/672 -/664 -/672 -/655 -/706 -/706 -/684 1103/706 -/655 -/676 -/711 -/655 -/655 -/706 -/655 -/664 -/672 -/706 -/684 -/660 -/700 -/676 -/696 -/637 -/672 -/706 -/637 -/672 -/672 -/692 -/696 -/696 -/711 -/696 -/696 -/700 -/672 -/692
5577	LLid=5577 orgDBsym=PRKAR2B TranscriptId=ENST00000265717 chr=7 Location=106245842 Strand=1 GeneLength=116554 nExons=11 UpstreamStart=0 UpstreamEnd=2999 Exon1Start=3000 Exon1End=3348 Intron1Start=3349 Intron1End=4398 Exon2Start=4399 Exon2End=4434 Intron2Start=4435 Intron2End=5484 CdsStart=3042 CdsEnd=5486 -/605 -/591 -/607 -/595 268/601 -/605 -/603 -/611 -/607 -/609 -/595 -/607 -/611 -/603 -/601 -/601 -/601 -/591 -/605 -/575 -/581 -/581 -/587 -/601 -/593 149/601 -/597 -/607 -/597 -/597 -/595 -/597 -/597 -/597 -/599 -/591 -/597 522/611 -/587 -/611 -/595 -/607 3,102,176/611 -/589 -/593 -/601 -/601 27,213/597 -/607 -/607 -/607 -/595 -/607 -/599 207/579 207/579 67,207/579 387/599 -/595 -/591 -/595 -/591 -/585 70/599 97/605 -/581 -/587 -/585 -/591 -/607 -/597 -/607 -/603 -/607 -/603 -/599 -/599 -/609 -/603 -/609 -/607 -/583 -/599 -/599 -/601 -/599 -/601 -/601 -/599 -/603 -/597 -/603 -/599 -/599 -/599 -/597 -/609 -/611 -/601 -/603 319/589 -/593 -/587 -/581 -/587 -/581 -/603 -/595 -/603 -/593 -/601 -/595 -/603 -/601 -/599 -/603 -/597 -/597 -/607 -/597 -/601 -/597 -/591 -/601 -/597 -/603 -/609 -/593 -/607 -/599 -/587 -/591 521/601 -/591 -/597 -/603 -/589 -/595 -/585 321/599 -/585 -/593 -/587 -/595 -/593 -/597 -/605 -/599 -/605 -/597 -/597 -/595 -/599 -/601 -/599 -/605 -/593 -/601 -/601 -/591 -/597 -/599 -/597 -/601 -/595 -/597 -/599 -/595 -/599 -/599 -/605 -/603 -/611 -/601 -/603 -/599 -/603 -/599 -/605 407/587 -/599 -/607 -/593 -/599 -/605 -/607 -/605 -/587 -/609 -/595 -/595 210/587 -/595 -/597 -/607 -/607 -/589 -/607 -/587 -/607 332/579 -/597 -/591 -/597 -/601 -/603 -/597 -/603 -/603 -/587 212/597 -/591 -/605 -/605 -/605 -/599 -/601 -/599 -/595 -/607 -/609 -/607 -/607 60/603 -/603 -/597 -/591 -/599 -/591 -/595 -/591 211,267/591 -/597 -/599 -/593 -/603 -/599 -/587 -/587 -/591 -/603 -/593 -/603 -/595 -/581 321/595 -/599 -/577 -/599 -/597 -/593 -/581 -/593 -/593 -/605 -/605 -/601 -/599 -/605 -/569 321/595 -/569 -/569 -/601 -/605 -/599 -/587 126/563 -/587 -/589 -/603 -/595 -/593 -/593 -/603 -/563 506/599 -/593 -/605 -/595 -/605 -/591 -/599 -/589 -/581 -/605 -/587 -/599 -/575 -/603 -/603 -/601 -/583 -/599 -/605 -/605 -/609 -/609 -/605 -/593 280/603 -/593 -/603 280/603 -/595 -/583 -/595 -/601 324/607 -/583 400/601 -/605 -/607 -/601 -/597 -/603 -/595 -/595 -/595 -/599 -/599 -/607 -/593 324/607 -/593 -/603 -/595 -/595 -/595 -/599 -/595 -/599 153/597 -/597 -/609 -/595 -/589 -/593 -/601 -/607 -/603 62/603 -/605 -/599 -/595 -/595 -/599 -/607 94/593 -/603 -/595 -/603 -/595 -/603 -/597 -/599 -/565 -/575 191/589 -/605 -/605 -/611 -/595 -/599 -/605 -/599 -/599 -/601 -/597 -/597 -/607 -/599 -/607 -/607 -/593 -/607 -/607 -/607 346/607 -/587 -/601 -/599 -/591 -/593 -/589 -/593 -/585 -/599 -/585 -/597 -/595 -/593 -/597 -/577 -/591 -/587 -/591 -/583 -/607 -/607 -/597 1184/607 -/583 -/593 -/609 -/583 -/583 -/607 -/583 -/587 -/591 -/607 -/597 -/585 -/605 -/593 21/603 -/567 -/591 -/607 -/567 -/591 -/591 -/601 -/603 -/603 389/609 -/603 -/603 -/605 -/591 -/601
4763	LLid=4763 orgDBsym=NF1 TranscriptId=ENST00000261706 chr=17 Location=29567508 Strand=1 GeneLength=279229 nExons=58 UpstreamStart=0 UpstreamEnd=2999 Exon1Start=3000 Exon1End=3442 Intron1Start=3443 Intron1End=4492 Exon2Start=4493 Exon2End=4636 Intron2Start=4637 Intron2End=5686 CdsStart=3383 CdsEnd=5688 209/1030 -/1009 -/1033 -/1015 -/1024 -/1030 939/1027 -/1039 -/1033 -/1036 -/1015 -/1033 -/1039 -/1027 -/1024 -/1024 1057,1094/1024 -/1009 -/1030 -/985 -/994 -/994 -/1003 -/1024 250/1012 -/1024 -/1018 1110/1033 -/1018 970/1018 -/1015 -/1018 -/1018 -/1018 -/1021 -/1009 -/1018 883/1039 302/1003 931/1039 -/1015 -/1033 -/1039 -/1006 -/1012 -/1024 -/1024 -/1018 -/1033 -/1033 -/1033 -/1015 -/1033 -/1021 -/991 -/991 -/991 92/1021 -/1015 -/1009 -/1015 -/1009 -/1000 307/1021 -/1030 -/994 -/1003 -/1000 -/1009 -/1033 -/1018 -/1033 293/1027 -/1033 -/1027 381/1021 -/1021 -/1036 1048/1027 -/1036 -/1033 -/997 -/1021 -/1021 -/1024 -/1021 -/1024 -/1024 -/1021 806/1027 -/1018 806/1027 220,882/1021 220,882/1021 882/1021 -/1018 -/1036 -/1039 -/1024 -/1027 213,879/1006 -/1012 -/1003 -/994 -/1003 -/994 -/1027 -/1015 -/1027 -/1012 -/1024 -/1015 -/1027 -/1024 835/1021 -/1027 -/1018 -/1018 -/1033 -/1018 -/1024 -/1018 -/1009 -/1024 -/1018 221/1027 -/1036 -/1012 806/1033 -/1021 -/1003 -/1009 850/1024 -/1009 -/1018 -/1027 -/1006 -/1015 -/1000 221,883/1021 -/1000 -/1012 -/1003 -/1015 -/1012 -/1018 -/1030 -/1021 -/1030 -/1018 -/1018 218,882/1015 -/1021 219,881/1024 -/1021 -/1030 -/1012 -/1024 -/1024 -/1009 -/1018 -/1021 -/1018 -/1024 -/1015 -/1018 -/1021 -/1015 -/1021 1047/1021 -/1030 -/1027 -/1039 -/1024 -/1027 -/1021 -/1027 -/1021 -/1030 -/1003 -/1021 -/1033 -/1012 -/1021 -/1030 -/1033 -/1030 -/1003 -/1036 -/1015 -/1015 -/1003 -/1015 -/1018 -/1033 -/1033 -/1006 -/1033 -/1003 -/1033 -/991 -/1018 -/1009 -/1018 -/1024 -/1027 737/1018 209,738,973/1027 -/1027 -/1003 -/1018 -/1009 -/1030 -/1030 -/1030 -/1021 -/1024 -/1021 215/1015 -/1033 -/1036 -/1033 -/1033 -/1027 -/1027 -/1018 -/1009 243/1021 -/1009 -/1015 -/1009 -/1009 -/1018 -/1021 744/1012 -/1027 -/1021 -/1003 -/1003 -/1009 -/1027 807/1012 -/1027 -/1015 -/994 881/1015 882/1021 -/988 -/1021 -/1018 -/1012 -/994 -/1012 -/1012 -/1030 -/1030 -/1024 210/1021 -/1030 -/976 219,881/1015 -/976 -/976 -/1024 -/1030 -/1021 -/1003 -/967 -/1003 576/1006 303/1027 -/1015 -/1012 -/1012 -/1027 -/967 -/1021 -/1012 -/1030 1048/1015 -/1030 -/1009 -/1021 -/1006 -/994 -/1030 -/1003 -/1021 -/985 -/1027 -/1027 304/1024 -/997 216/1021 -/1030 -/1030 -/1036 13/1036 -/1030 -/1012 -/1027 -/1012 1049/1027 -/1027 -/1015 -/997 -/1015 -/1024 222,884/1033 -/997 240/1024 -/1030 -/1033 -/1024 -/1018 -/1027 -/1015 -/1015 -/1015 -/1021 880/1021 884/1033 -/1012 884/1033 -/1012 -/1027 -/1015 -/1015 -/1015 -/1021 -/1015 -/1021 -/1018 641/1018 -/1036 -/1015 -/1006 -/1012 421/1024 884/1033 12/1027 -/1027 -/1030 -/1021 -/1015 -/1015 -/1021 -/1033 -/1012 -/1027 -/1015 -/1027 -/1015 -/1027 -/1018 -/1021 -/970 -/985 -/1006 -/1030 -/1030 -/1039 -/1015 -/1021 -/1030 -/1021 -/1021 -/1024 738/1018 -/1018 -/1033 299/1021 -/1033 -/1033 -/1012 -/1033 -/1033 -/1033 -/1033 -/1003 -/1024 -/1021 -/1009 -/1012 -/1006 -/1012 -/1000 -/1021 -/1000 -/1018 -/1015 -/1012 -/1018 271/988 -/1009 -/1003 -/1009 -/997 -/1033 -/1033 -/1018 661/1033 -/997 -/1012 -/1036 -/997 -/997 -/1033 -/997 -/1003 -/1009 739,974/1033 -/1018 -/1000 -/1030 -/1012 -/1027 -/973 -/1009 -/1033 -/973 -/1009 -/1009 -/1024 -/1027 -/1027 65,542/1036 -/1027 -/1027 -/1030 -/1009 -/1024
10943	LLid=10943 orgDBsym=MSL3L1 TranscriptId=ENST00000312196 chr=X Location=11137704 Strand=1 GeneLength=16921 nExons=12 UpstreamStart=0 UpstreamEnd=2999 Exon1Start=3000 Exon1End=3206 Intron1Start=3207 Intron1End=4256 Exon2Start=4257 Exon2End=4352 Intron2Start=4353 Intron2End=4690 CdsStart=3127 CdsEnd=4692 -/883 -/862 -/886 -/868 -/877 -/883 751/880 755/892 -/886 -/889 -/868 -/886 755/892 -/880 -/877 -/877 -/877 -/862 -/883 -/838 -/847 -/847 -/856 -/877 -/865 -/877 -/871 -/886 -/871 -/871 -/868 -/871 -/871 -/871 -/874 502,519/862 -/871 -/892 -/856 575,605,1182/892 -/868 -/886 -/892 -/859 -/865 758/877 -/877 -/871 -/886 -/886 -/886 398/868 -/886 -/874 -/844 -/844 262/844 -/874 -/868 -/862 -/868 -/862 1104/853 -/874 -/883 -/847 -/856 -/853 -/862 -/886 -/871 -/886 -/880 -/886 -/880 -/874 24/874 -/889 -/880 -/889 -/886 -/850 700/874 700/874 -/877 700/874 -/877 -/877 -/874 -/880 -/871 -/880 362/874 362/874 -/874 -/871 -/889 -/892 -/877 -/880 359/859 -/865 -/856 -/847 -/856 -/847 -/880 -/868 -/880 -/865 -/877 -/868 -/880 -/877 -/874 -/880 -/871 -/871 -/886 -/871 -/877 -/871 -/862 -/877 -/871 -/880 -/889 -/865 -/886 -/874 -/856 -/862 -/877 272/862 -/871 -/880 -/859 -/868 -/853 361/874 -/853 -/865 -/856 -/868 -/865 -/871 -/883 -/874 -/883 160/871 524/871 362/868 -/874 364/877 -/874 -/883 -/865 -/877 -/877 -/862 -/871 -/874 -/871 -/877 -/868 -/871 -/874 -/868 -/874 -/874 -/883 -/880 -/892 -/877 -/880 -/874 -/880 -/874 -/883 -/856 -/874 17/886 -/865 -/874 -/883 -/886 -/883 -/856 -/889 -/868 -/868 -/856 -/868 -/871 -/886 -/886 -/859 -/886 -/856 -/886 -/844 -/871 -/862 -/871 -/877 -/880 -/871 -/880 -/880 -/856 -/871 -/862 -/883 -/883 -/883 622/874 -/877 -/874 752/868 -/886 755/889 -/886 -/886 -/880 -/880 -/871 -/862 -/874 -/862 -/868 -/862 -/862 -/871 -/874 -/865 -/880 -/874 -/856 -/856 -/862 -/880 -/865 -/880 165/868 -/847 361/868 -/874 -/841 -/874 -/871 -/865 -/847 -/865 24/865 -/883 -/883 -/877 -/874 -/883 -/829 361/868 -/829 457/829 -/877 -/883 -/874 -/856 -/820 -/856 -/859 -/880 -/868 -/865 -/865 -/880 -/820 -/874 -/865 -/883 -/868 142/883 -/862 -/874 -/859 -/847 -/883 -/856 -/874 -/838 -/880 -/880 -/877 -/850 753/874 -/883 -/883 403/889 -/889 -/883 -/865 -/880 -/865 -/880 -/880 -/868 -/850 -/868 -/877 364/886 -/850 91/877 -/883 -/886 -/877 -/871 -/880 -/868 -/868 -/868 -/874 -/874 -/886 593/865 364/886 -/865 -/880 -/868 -/868 751/868 -/874 -/868 -/874 -/871 -/871 -/889 -/868 -/859 -/865 -/877 -/886 -/880 -/880 -/883 -/874 -/868 -/868 -/874 -/886 -/865 -/880 -/868 310/880 -/868 -/880 -/871 752/874 -/823 -/838 -/859 -/883 -/883 314/892 -/868 -/874 -/883 377/874 -/874 -/877 -/871 -/871 -/886 -/874 -/886 -/886 -/865 -/886 -/886 -/886 -/886 -/856 -/877 -/874 -/862 -/865 -/859 1126/865 -/853 -/874 -/853 -/871 -/868 -/865 -/871 -/841 -/862 -/856 -/862 -/850 -/886 -/886 -/871 -/886 -/850 -/865 -/889 433/850 433/850 1169/886 433/850 -/856 -/862 -/886 -/871 -/853 -/883 -/865 -/880 -/826 -/862 754/886 -/826 -/862 -/862 -/877 -/880 -/880 -/889 -/880 -/880 -/883 -/862 -/877
1387	LLid=1387 orgDBsym=CREBBP TranscriptId=ENST00000262367 chr=16 Location=3930312 Strand=-1 GeneLength=153455 nExons=31 UpstreamStart=0 UpstreamEnd=2999 Exon1Start=3000 Exon1End=3194 Intron1Start=3195 Intron1End=4244 Exon2Start=4245 Exon2End=4957 Intron2Start=4958 Intron2End=6007 CdsStart=3110 CdsEnd=6009 -/511 -/455 -/521 -/471 -/495 330/511 -/503 -/539 -/521 -/530 -/471 -/521 -/539 -/503 -/495 -/495 226/495 -/455 -/511 -/391 -/415 -/415 -/439 -/495 -/463 -/495 -/479 -/521 -/479 -/479 -/471 -/479 -/479 -/479 -/487 54/455 -/479 -/539 -/439 92,127/539 -/471 -/521 -/539 -/447 95/463 -/495 -/495 -/479 -/521 -/521 -/521 -/471 -/521 -/487 -/406 -/406 -/406 -/487 -/471 -/455 -/471 -/455 83/431 -/487 -/511 -/415 -/439 -/431 -/455 -/521 -/479 -/521 -/503 -/521 -/503 -/487 -/487 -/530 -/503 -/530 -/521 -/423 -/487 -/487 -/495 -/487 -/495 -/495 -/487 -/503 -/479 -/503 214,230/487 214,230/487 214/487 -/479 -/530 -/539 -/495 -/503 -/447 -/463 -/439 -/415 -/439 133/415 -/503 -/471 -/503 -/463 -/495 -/471 -/503 -/495 -/487 -/503 -/479 -/479 -/521 -/479 -/495 -/479 -/455 -/495 -/479 -/503 -/530 -/463 -/521 -/487 -/439 -/455 -/495 -/455 -/479 -/503 -/447 -/471 -/431 -/487 -/431 -/463 -/439 -/471 -/463 189/479 -/511 -/487 -/511 -/479 74/479 212/471 -/487 -/495 -/487 -/511 -/463 -/495 -/495 -/455 -/479 -/487 -/479 -/495 587/471 -/479 1098/487 -/471 -/487 -/487 -/511 -/503 -/539 -/495 -/503 -/487 -/503 179/487 -/511 -/439 -/487 -/521 -/463 -/487 -/511 -/521 -/511 176/439 -/530 -/471 -/471 -/439 -/471 -/479 -/521 -/521 -/447 -/521 -/439 -/521 -/406 -/479 -/455 -/479 -/495 191/503 189/479 195/503 -/503 -/439 -/479 -/455 -/511 -/511 332/511 -/487 -/495 -/487 -/471 -/521 -/530 -/521 -/521 -/503 -/503 -/479 -/455 -/487 -/455 -/471 -/455 -/455 -/479 -/487 -/463 -/503 -/487 -/439 -/439 -/455 191/503 -/463 -/503 -/471 -/415 1181/471 214/487 -/399 -/487 -/479 -/463 107/415 -/463 -/463 -/511 -/511 -/495 -/487 -/511 -/373 -/471 -/373 -/373 -/495 -/511 -/487 -/439 -/356 -/439 -/447 -/503 -/471 -/463 -/463 -/503 -/356 -/487 -/463 -/511 -/471 -/511 -/455 -/487 -/447 -/415 -/511 -/439 -/487 -/391 -/503 -/503 -/495 -/423 -/487 -/511 -/511 -/530 -/530 1080/511 -/463 -/503 -/463 -/503 -/503 -/471 -/423 -/471 -/495 -/521 -/423 -/495 1080/511 -/521 -/495 -/479 -/503 -/471 -/471 -/471 -/487 212,228/487 -/521 226/463 -/521 -/463 589/503 -/471 -/471 -/471 -/487 -/471 -/487 -/479 -/479 -/530 -/471 -/447 -/463 -/495 -/521 -/503 -/503 -/511 -/487 -/471 -/471 -/487 -/521 -/463 -/503 -/471 -/503 -/471 -/503 -/479 -/487 -/361 -/391 -/447 -/511 -/511 -/539 -/471 -/487 -/511 -/487 -/487 230/495 -/479 -/479 -/521 -/487 -/521 -/521 -/463 -/521 -/521 -/521 -/521 -/439 -/495 -/487 -/455 -/463 -/447 -/463 -/431 -/487 -/431 -/479 -/471 -/463 -/479 -/399 -/455 -/439 -/455 327/423 -/521 -/521 -/479 -/521 -/423 -/463 -/530 -/423 -/423 -/521 -/423 -/439 -/455 -/521 -/479 -/431 -/511 -/463 -/503 69/366 -/455 -/521 -/366 -/455 -/455 -/495 -/503 -/503 -/530 -/503 -/503 -/511 -/455 -/495
9256	LLid=9256 orgDBsym=BZRAP1 TranscriptId=ENST00000268893 chr=17 Location=56880116 Strand=-1 GeneLength=26883 nExons=32 UpstreamStart=0 UpstreamEnd=2999 Exon1Start=3000 Exon1End=3529 Intron1Start=3530 Intron1End=4326 Exon2Start=4327 Exon2End=4434 Intron2Start=4435 Intron2End=4695 CdsStart=3197 CdsEnd=4697 113/994 877/973 -/997 -/979 -/988 -/994 -/991 -/1003 -/997 244,910/1000 -/979 -/997 -/1003 -/991 -/988 -/988 -/988 -/973 -/994 -/949 -/958 -/958 -/967 -/988 -/976 -/988 -/982 -/997 -/982 -/982 900/979 999/982 -/982 -/982 -/985 -/973 -/982 -/1003 -/967 -/1003 -/979 -/997 -/1003 -/970 -/976 -/988 -/988 -/982 -/997 -/997 -/997 12/979 -/997 -/985 -/955 -/955 -/955 -/985 -/979 -/973 -/979 -/973 -/964 -/985 -/994 -/958 -/967 -/964 -/973 -/997 -/982 -/997 -/991 -/997 -/991 -/985 -/985 -/1000 -/991 -/1000 -/997 -/961 -/985 -/985 -/988 -/985 -/988 -/988 -/985 -/991 -/982 -/991 -/985 -/985 -/985 -/982 -/1000 522/1003 -/988 -/991 -/970 -/976 -/967 -/958 -/967 218/958 -/991 -/979 -/991 -/976 -/988 -/979 -/991 -/988 -/985 -/991 -/982 -/982 -/997 -/982 -/988 -/982 1114/973 -/988 -/982 -/991 -/1000 -/976 -/997 -/985 -/967 -/973 -/988 -/973 -/982 -/991 -/970 -/979 -/964 -/985 -/964 -/976 -/967 -/979 -/976 -/982 -/994 -/985 -/994 -/982 -/982 -/979 -/985 -/988 -/985 -/994 -/976 -/988 -/988 -/973 -/982 -/985 -/982 -/988 -/979 -/982 -/985 -/979 -/985 -/985 -/994 -/991 522/1003 -/988 -/991 -/985 -/991 -/985 -/994 -/967 -/985 -/997 -/976 -/985 -/994 -/997 889/994 1137/967 -/1000 -/979 -/979 971/967 -/979 -/982 -/997 -/997 -/970 -/997 219/967 -/997 822/955 -/982 245/973 -/982 -/988 -/991 -/982 -/991 -/991 -/967 -/982 -/973 -/994 -/994 -/994 -/985 -/988 -/985 -/979 243/997 -/1000 -/997 -/997 -/991 -/991 99/982 -/973 -/985 -/973 -/979 -/973 -/973 -/982 -/985 886/976 -/991 -/985 -/967 -/967 -/973 -/991 -/976 -/991 -/979 -/958 -/979 -/985 -/952 -/985 -/982 -/976 295/958 1132/976 -/976 -/994 778/994 -/988 -/985 -/994 -/940 -/979 -/940 -/940 -/988 -/994 -/985 -/967 -/931 -/967 -/970 -/991 -/979 -/976 -/976 -/991 -/931 -/985 -/976 -/994 -/979 -/994 -/973 -/985 1114/970 -/958 -/994 -/967 -/985 -/949 -/991 -/991 -/988 -/961 -/985 -/994 -/994 -/1000 -/1000 -/994 -/976 -/991 -/976 -/991 -/991 -/979 -/961 -/979 -/988 -/997 -/961 -/988 -/994 -/997 -/988 -/982 -/991 -/979 -/979 -/979 -/985 -/985 -/997 -/976 -/997 -/976 -/991 -/979 -/979 -/979 -/985 -/979 -/985 748/982 -/982 976/1000 220/979 -/970 -/976 -/988 -/997 -/991 -/991 -/994 -/985 -/979 -/979 -/985 -/997 -/976 -/991 -/979 -/991 -/979 -/991 -/982 -/985 -/934 -/949 -/970 -/994 -/994 -/1003 -/979 -/985 -/994 -/985 -/985 -/988 -/982 -/982 -/997 -/985 -/997 -/997 -/976 -/997 -/997 -/997 -/997 -/967 -/988 -/985 -/973 -/976 -/970 -/976 -/964 -/985 -/964 -/982 -/979 -/976 -/982 -/952 54/973 -/967 -/973 -/961 -/997 -/997 -/982 -/997 -/961 -/976 889/1000 -/961 -/961 -/997 -/961 -/967 -/973 12/997 -/982 -/964 -/994 -/976 -/991 -/937 54/973 -/997 -/937 -/973 -/973 -/988 -/991 -/991 -/1000 217/991 -/991 -/994 -/973 -/988
4353	LLid=4353 orgDBsym=MPO TranscriptId=ENST00000225275 chr=17 Location=56832934 Strand=-1 GeneLength=11080 nExons=12 UpstreamStart=0 UpstreamEnd=2999 Exon1Start=3000 Exon1End=3330 Intron1Start=3331 Intron1End=3475 Exon2Start=3476 Exon2End=3569 Intron2Start=3570 Intron2End=3920 CdsStart=3177 CdsEnd=3922 949/850 -/836 -/852 -/840 -/846 -/850 -/848 -/856 -/852 56/854 -/840 54,934/852 -/856 -/848 -/846 1005/846 943/846 1091/836 -/850 -/820 -/826 -/826 -/832 -/846 -/838 -/846 -/842 -/852 -/842 -/842 -/840 -/842 -/842 -/842 -/844 -/836 -/842 -/856 -/832 -/856 -/840 -/852 336,465/856 -/834 -/838 72/846 -/846 -/842 -/852 -/852 -/852 -/840 -/852 -/844 -/824 -/824 -/824 -/844 -/840 -/836 -/840 -/836 -/830 -/844 -/850 -/826 -/832 -/830 -/836 -/852 -/842 -/852 -/848 335,464/852 1141/848 -/844 51/844 -/854 -/848 -/854 -/852 -/828 -/844 -/844 -/846 -/844 -/846 -/846 -/844 -/848 -/842 -/848 -/844 -/844 -/844 -/842 -/854 -/856 -/846 -/848 -/834 -/838 -/832 -/826 -/832 -/826 -/848 377,943/840 -/848 -/838 -/846 -/840 -/848 -/846 -/844 -/848 -/842 -/842 -/852 -/842 -/846 -/842 -/836 -/846 -/842 -/848 -/854 -/838 1051/852 -/844 -/832 -/836 -/846 -/836 -/842 -/848 -/834 -/840 -/830 -/844 -/830 833/838 -/832 -/840 -/838 -/842 -/850 -/844 -/850 -/842 -/842 -/840 -/844 -/846 -/844 -/850 -/838 -/846 -/846 -/836 -/842 -/844 -/842 -/846 -/840 -/842 -/844 -/840 -/844 -/844 -/850 -/848 -/856 -/846 -/848 -/844 -/848 -/844 -/850 -/832 -/844 -/852 -/838 -/844 -/850 -/852 1050/850 -/832 -/854 -/840 -/840 -/832 -/840 -/842 -/852 -/852 -/834 -/852 -/832 -/852 -/824 -/842 166/836 -/842 -/846 -/848 -/842 948/848 -/848 -/832 -/842 -/836 6/850 -/850 -/850 -/844 -/846 -/844 -/840 129/852 -/854 -/852 -/852 -/848 -/848 -/842 -/836 -/844 -/836 -/840 -/836 -/836 -/842 -/844 -/838 -/848 -/844 -/832 -/832 -/836 -/848 -/838 -/848 -/840 -/826 1042/840 -/844 -/822 -/844 -/842 40,136/838 -/826 -/838 -/838 -/850 -/850 -/846 -/844 -/850 -/814 -/840 -/814 -/814 -/846 -/850 -/844 -/832 -/808 -/832 -/834 -/848 -/840 -/838 -/838 -/848 -/808 -/844 -/838 -/850 -/840 -/850 -/836 -/844 -/834 -/826 -/850 -/832 -/844 -/820 -/848 -/848 -/846 -/828 -/844 -/850 -/850 894/854 -/854 -/850 -/838 -/848 -/838 -/848 -/848 -/840 -/828 -/840 -/846 -/852 -/828 -/846 -/850 -/852 -/846 -/842 -/848 -/840 -/840 -/840 -/844 -/844 -/852 939,1131/838 -/852 -/838 -/848 -/840 -/840 -/840 -/844 -/840 -/844 -/842 -/842 -/854 -/840 -/834 -/838 -/846 -/852 -/848 -/848 -/850 -/844 -/840 -/840 -/844 -/852 -/838 -/848 -/840 -/848 1059/840 -/848 -/842 -/844 -/810 -/820 -/834 -/850 -/850 -/856 -/840 -/844 -/850 -/844 -/844 -/846 -/842 -/842 -/852 -/844 -/852 -/852 -/838 -/852 -/852 129/852 -/852 -/832 1100/846 -/844 -/836 -/838 -/834 -/838 318/830 -/844 -/830 -/842 -/840 -/838 -/842 -/822 -/836 -/832 -/836 -/828 -/852 -/852 -/842 -/852 -/828 -/838 1050/854 -/828 -/828 -/852 -/828 -/832 52/836 -/852 -/842 -/830 -/850 -/838 -/848 -/812 -/836 -/852 -/812 -/836 -/836 -/846 -/848 -/848 -/854 -/848 -/848 -/850 -/836 -/846
5444	LLid=5444 orgDBsym=PON1 TranscriptId=ENST00000222381 chr=7 Location=94565873 Strand=-1 GeneLength=26857 nExons=9 UpstreamStart=0 UpstreamEnd=2999 Exon1Start=3000 Exon1End=3130 Intron1Start=3131 Intron1End=4180 Exon2Start=4181 Exon2End=4251 Intron2Start=4252 Intron2End=5301 CdsStart=3057 CdsEnd=5303 -/687 -/666 -/690 -/672 -/681 -/687 -/684 -/696 -/690 -/693 -/672 -/690 -/696 -/684 -/681 -/681 -/681 -/666 -/687 -/643 -/651 -/651 -/660 -/681 -/669 -/681 -/675 -/690 -/675 -/675 -/672 -/675 -/675 -/675 -/678 -/666 -/675 -/696 -/660 -/696 -/672 -/690 -/696 -/663 -/669 -/681 -/681 -/675 -/690 -/690 -/690 -/672 -/690 -/678 -/647 -/647 -/647 -/678 -/672 -/666 -/672 -/666 -/657 -/678 765/687 1176/651 -/660 -/657 -/666 -/690 -/675 -/690 -/684 -/690 -/684 -/678 -/678 -/693 -/684 -/693 -/690 -/654 -/678 -/678 -/681 -/678 -/681 -/681 -/678 -/684 -/675 -/684 -/678 -/678 -/678 -/675 -/693 -/696 -/681 -/684 -/663 -/669 -/660 -/651 -/660 -/651 -/684 -/672 -/684 -/669 955/681 -/672 -/684 -/681 -/678 -/684 -/675 -/675 -/690 -/675 -/681 -/675 -/666 -/681 -/675 -/684 -/693 -/669 -/690 -/678 -/660 -/666 -/681 -/666 -/675 -/684 -/663 -/672 -/657 -/678 596/657 -/669 -/660 -/672 -/669 938/675 -/687 -/678 -/687 -/675 -/675 -/672 -/678 -/681 -/678 -/687 -/669 -/681 -/681 -/666 -/675 -/678 -/675 -/681 -/672 1165/675 -/678 -/672 904/678 -/678 -/687 -/684 -/696 -/681 -/684 -/678 -/684 -/678 -/687 -/660 -/678 -/690 -/669 -/678 -/687 -/690 -/687 -/660 -/693 -/672 -/672 -/660 -/672 -/675 -/690 -/690 -/663 -/690 -/660 -/690 -/647 -/675 953/666 -/675 -/681 940,950/684 938/675 944/684 -/684 -/660 -/675 -/666 -/687 -/687 -/687 -/678 -/681 -/678 -/672 -/690 -/693 -/690 -/690 -/684 -/684 -/675 -/666 -/678 -/666 -/672 -/666 -/666 -/675 -/678 -/669 -/684 -/678 -/660 -/660 -/666 945/684 -/669 -/684 -/672 -/651 -/672 -/678 -/645 -/678 -/675 -/669 -/651 -/669 598/669 -/687 -/687 -/681 -/678 -/687 -/637 -/672 -/637 -/637 -/681 -/687 -/678 -/660 -/631 -/660 -/663 -/684 -/672 -/669 -/669 595,735/684 -/631 -/678 -/669 -/687 -/672 734/687 -/666 -/678 -/663 -/651 -/687 -/660 -/678 -/643 -/684 -/684 -/681 -/654 -/678 -/687 -/687 -/693 -/693 -/687 -/669 1030/684 -/669 -/684 1030/684 -/672 -/654 -/672 -/681 -/690 -/654 -/681 -/687 -/690 -/681 -/675 -/684 -/672 -/672 -/672 -/678 -/678 -/690 -/669 -/690 -/669 -/684 -/672 -/672 -/672 -/678 -/672 -/678 -/675 -/675 -/693 742/672 -/663 -/669 -/681 -/690 -/684 -/684 -/687 -/678 -/672 -/672 -/678 -/690 762/669 -/684 -/672 -/684 -/672 -/684 -/675 -/678 -/633 -/643 -/663 -/687 -/687 -/696 -/672 -/678 -/687 -/678 -/678 -/681 -/675 -/675 -/690 -/678 -/690 -/690 -/669 771/690 -/690 -/690 -/690 -/660 -/681 -/678 -/666 -/669 -/663 -/669 -/657 -/678 -/657 -/675 -/672 -/669 -/675 -/645 -/666 -/660 -/666 -/654 -/690 -/690 -/675 -/690 -/654 -/669 -/693 -/654 -/654 -/690 -/654 -/660 -/666 777,940/690 -/675 -/657 -/687 -/669 -/684 -/635 -/666 -/690 -/635 902/666 -/666 -/681 -/684 -/684 -/693 -/684 -/684 -/687 -/666 -/681
6936	LLid=6936 orgDBsym=C2orf3 TranscriptId=ENST00000321027 chr=2 Location=75912595 Strand=-1 GeneLength=46267 nExons=18 UpstreamStart=0 UpstreamEnd=2999 Exon1Start=3000 Exon1End=3341 Intron1Start=3342 Intron1End=4391 Exon2Start=4392 Exon2End=4520 Intron2Start=4521 Intron2End=5570 CdsStart=3000 CdsEnd=5572 -/709 -/693 -/712 -/697 -/703 -/709 919/705 766/718 -/712 -/715 -/697 -/712 766/718 -/705 -/703 -/703 -/703 -/693 -/709 -/677 -/683 -/683 -/689 -/703 -/695 -/703 -/699 -/712 -/699 -/699 -/697 -/699 -/699 -/699 -/701 -/693 -/699 -/718 -/689 -/718 -/697 -/712 597/718 -/691 -/695 -/703 -/703 564/699 -/712 -/712 -/712 -/697 -/712 -/701 -/681 -/681 -/681 460,562/701 857/697 -/693 -/697 761/693 1144/687 -/701 -/709 723/683 -/689 724/687 -/693 -/712 639/699 -/712 -/705 -/712 -/705 -/701 -/701 -/715 -/705 -/715 -/712 -/685 -/701 -/701 -/703 -/701 -/703 -/703 -/701 -/705 -/699 -/705 442/701 -/701 -/701 -/699 -/715 -/718 -/703 -/705 -/691 -/695 -/689 -/683 -/689 775/683 -/705 -/697 -/705 -/695 -/703 -/697 -/705 -/703 -/701 -/705 -/699 -/699 -/712 -/699 -/703 -/699 -/693 -/703 -/699 -/705 -/715 -/695 -/712 -/701 -/689 -/693 -/703 -/693 -/699 -/705 -/691 -/697 -/687 -/701 -/687 -/695 -/689 -/697 857/695 -/699 -/709 -/701 -/709 -/699 1159/699 -/697 -/701 -/703 -/701 -/709 -/695 -/703 -/703 -/693 -/699 -/701 -/699 -/703 561/697 -/699 -/701 -/697 -/701 1175/701 -/709 -/705 -/718 -/703 -/705 -/701 -/705 -/701 -/709 -/689 -/701 879/712 -/695 -/701 -/709 -/712 -/709 -/689 -/715 -/697 -/697 562/689 -/697 -/699 -/712 -/712 -/691 -/712 1164/689 -/712 -/681 -/699 -/693 -/699 -/703 -/705 -/699 -/705 -/705 -/689 -/699 -/693 -/709 -/709 -/709 -/701 -/703 763/701 -/697 -/712 765/715 -/712 -/712 730/705 -/705 -/699 563/693 -/701 567/693 -/697 -/693 563/693 564/699 -/701 -/695 -/705 -/701 -/689 -/689 -/693 -/705 -/695 -/705 -/697 -/683 -/697 -/701 -/679 -/701 -/699 -/695 -/683 -/695 -/695 -/709 -/709 -/703 -/701 -/709 -/671 -/697 -/671 -/671 -/703 -/709 -/701 -/689 -/665 -/689 -/691 -/705 -/697 -/695 -/695 -/705 -/665 1034/701 -/695 -/709 1176/697 -/709 -/693 -/701 -/691 -/683 -/709 -/689 -/701 -/677 -/705 -/705 563/703 759/685 -/701 -/709 -/709 -/715 -/715 -/709 -/695 -/705 454/695 1177/705 -/705 -/697 -/685 -/697 -/703 -/712 759/685 -/703 -/709 -/712 563/703 -/699 565/705 -/697 -/697 563/697 645/701 -/701 -/712 -/695 -/712 -/695 563/705 -/697 -/697 -/697 -/701 762/697 -/701 -/699 -/699 -/715 -/697 -/691 1175/695 -/703 -/712 -/705 -/705 -/709 -/701 -/697 -/697 763/701 -/712 -/695 -/705 -/697 -/705 -/697 -/705 -/699 -/701 -/667 -/677 -/691 -/709 -/709 854/718 -/697 -/701 -/709 -/701 -/701 -/703 -/699 -/699 -/712 -/701 -/712 -/712 -/695 -/712 -/712 -/712 -/712 -/689 -/703 564/701 -/693 -/695 -/691 -/695 -/687 -/701 -/687 -/699 -/697 -/695 -/699 -/679 -/693 -/689 -/693 -/685 -/712 -/712 -/699 1109/712 -/685 -/695 -/715 -/685 -/685 -/712 -/685 -/689 -/693 -/712 -/699 -/687 -/709 -/695 -/705 -/669 -/693 765/712 -/669 -/693 -/693 -/703 -/705 -/705 463,644/715 -/705 -/705 -/709 -/693 -/703
84058	LLid=84058 orgDBsym=- TranscriptId=ENST00000338127 chr=2 Location=74623395 Strand=1 GeneLength=4025 nExons=10 UpstreamStart=0 UpstreamEnd=2999 Exon1Start=3000 Exon1End=3086 Intron1Start=3087 Intron1End=3422 Exon2Start=3423 Exon2End=3645 Intron2Start=3646 Intron2End=4139 CdsStart=3424 CdsEnd=4141 -/857 985/843 -/859 -/847 -/853 -/857 -/855 -/863 -/859 553/861 -/847 432/859 -/863 -/855 -/853 -/853 -/853 -/843 -/857 -/827 -/833 -/833 -/839 -/853 -/845 -/853 -/849 -/859 -/849 -/849 -/847 -/849 -/849 -/849 -/851 -/843 -/849 -/863 -/839 954/863 -/847 -/859 -/863 -/841 -/845 928/853 -/853 -/849 -/859 -/859 -/859 -/847 -/859 -/851 -/831 -/831 440/831 -/851 -/847 -/843 -/847 -/843 -/837 -/851 -/857 -/833 -/839 -/837 -/843 -/859 -/849 -/859 -/855 -/859 -/855 361/851 553/851 -/861 551/855 399/861 -/859 -/835 -/851 -/851 -/853 -/851 -/853 -/853 -/851 -/855 -/849 -/855 -/851 -/851 -/851 -/849 -/861 -/863 -/853 -/855 -/841 -/845 -/839 -/833 -/839 -/833 -/855 -/847 -/855 -/845 -/853 -/847 -/855 -/853 -/851 -/855 584/849 -/849 -/859 -/849 -/853 -/849 -/843 -/853 -/849 -/855 1027/861 -/845 -/859 -/851 -/839 -/843 -/853 -/843 -/849 -/855 444/841 -/847 -/837 -/851 -/837 -/845 -/839 -/847 -/845 927/849 -/857 -/851 -/857 -/849 -/849 -/847 -/851 -/853 549/851 -/857 -/845 -/853 -/853 -/843 373/849 -/851 -/849 -/853 -/847 -/849 -/851 -/847 634/851 550/851 -/857 -/855 -/863 -/853 -/855 -/851 465/855 -/851 -/857 -/839 -/851 -/859 -/845 1052/851 -/857 -/859 -/857 -/839 -/861 -/847 -/847 -/839 -/847 418,490/849 -/859 -/859 -/841 -/859 893,938/839 -/859 -/831 -/849 -/843 -/849 -/853 928/855 927/849 929/855 -/855 -/839 -/849 -/843 -/857 -/857 -/857 -/851 -/853 -/851 1002/847 -/859 -/861 -/859 -/859 -/855 -/855 1152/849 -/843 -/851 -/843 -/847 -/843 -/843 -/849 -/851 633,1080/845 -/855 -/851 886/839 -/839 -/843 984/855 -/845 -/855 -/847 -/833 -/847 -/851 -/829 -/851 -/849 -/845 -/833 -/845 -/845 1188/857 574/857 -/853 -/851 -/857 -/822 -/847 -/822 -/822 -/853 1188/857 1155/851 -/839 -/819 -/839 -/841 -/855 -/847 -/845 -/845 -/855 -/819 -/851 -/845 -/857 -/847 -/857 -/843 -/851 -/841 -/833 -/857 546/839 -/851 -/827 -/855 -/855 -/853 -/835 964,1003/851 -/857 -/857 579,741/861 -/861 -/857 368/845 370/855 -/845 552/855 370/855 -/847 -/835 -/847 -/853 -/859 -/835 -/853 -/857 -/859 -/853 -/849 -/855 -/847 -/847 -/847 -/851 -/851 -/859 -/845 -/859 -/845 384/855 -/847 -/847 -/847 415/851 -/847 -/851 -/849 -/849 -/861 -/847 -/841 -/845 -/853 -/859 -/855 -/855 -/857 -/851 -/847 -/847 -/851 -/859 369/845 -/855 -/847 -/855 463/847 -/855 -/849 -/851 -/820 -/827 -/841 -/857 -/857 -/863 -/847 461/851 -/857 -/851 -/851 -/853 -/849 583/849 -/859 -/851 -/859 -/859 -/845 -/859 -/859 -/859 -/859 -/839 -/853 -/851 -/843 -/845 -/841 -/845 -/837 -/851 -/837 -/849 -/847 -/845 -/849 413/829 -/843 -/839 -/843 -/835 -/859 -/859 -/849 -/859 -/835 -/845 -/861 -/835 -/835 -/859 -/835 -/839 -/843 -/859 -/849 -/837 -/857 -/845 -/855 -/821 -/843 -/859 -/821 1079/843 -/843 776/853 -/855 -/855 -/861 825/855 -/855 -/857 462/843 -/853
54677	LLid=54677 orgDBsym=CROT TranscriptId=ENST00000331536 chr=7 Location=86587040 Strand=1 GeneLength=54099 nExons=18 UpstreamStart=0 UpstreamEnd=2999 Exon1Start=3000 Exon1End=3072 Intron1Start=3073 Intron1End=3644 Exon2Start=3645 Exon2End=3735 Intron2Start=3736 Intron2End=4785 CdsStart=4787 CdsEnd=4787 -/1065 -/1051 -/1067 -/1055 -/1061 -/1065 -/1063 -/1071 -/1067 -/1069 -/1055 -/1067 -/1071 -/1063 -/1061 -/1061 -/1061 1151/1051 -/1065 -/1035 -/1041 -/1041 -/1047 -/1061 -/1053 -/1061 -/1057 -/1067 17,146/1057 -/1057 -/1055 -/1057 -/1057 -/1057 -/1059 -/1051 -/1057 -/1071 -/1047 1049/1071 -/1055 -/1067 12,985/1071 -/1049 -/1053 -/1061 -/1061 -/1057 -/1067 -/1067 -/1067 -/1055 -/1067 -/1059 -/1039 -/1039 -/1039 -/1059 -/1055 -/1051 -/1055 -/1051 -/1045 -/1059 -/1065 132/1041 -/1047 -/1045 -/1051 -/1067 -/1057 -/1067 132/1063 -/1067 -/1063 -/1059 -/1059 -/1069 -/1063 -/1069 -/1067 -/1043 1048/1059 610/1059 -/1061 -/1059 -/1061 -/1061 -/1059 -/1063 -/1057 -/1063 831/1059 831/1059 831/1059 -/1057 -/1069 524/1071 -/1061 -/1063 -/1049 -/1053 -/1047 -/1041 -/1047 -/1041 -/1063 -/1055 -/1063 -/1053 -/1061 -/1055 -/1063 -/1061 -/1059 -/1063 -/1057 -/1057 -/1067 -/1057 830/1061 -/1057 -/1051 -/1061 -/1057 -/1063 -/1069 -/1053 -/1067 65,91/1059 -/1047 -/1051 -/1061 -/1051 -/1057 -/1063 -/1049 -/1055 -/1045 -/1059 -/1045 -/1053 -/1047 -/1055 266/1053 1116/1057 -/1065 350/1059 -/1065 -/1057 -/1057 -/1055 350/1059 833/1061 574/1059 -/1065 64,90/1053 -/1061 -/1061 -/1051 -/1057 -/1059 -/1057 -/1061 -/1055 -/1057 -/1059 -/1055 -/1059 -/1059 -/1065 -/1063 524/1071 -/1061 -/1063 -/1059 -/1063 -/1059 238/1065 -/1047 -/1059 -/1067 -/1053 -/1059 -/1065 -/1067 -/1065 -/1047 -/1069 -/1055 -/1055 -/1047 -/1055 82/1057 -/1067 -/1067 -/1049 -/1067 -/1047 -/1067 -/1039 -/1057 -/1051 -/1057 -/1061 1118/1063 613,1116/1057 1117/1063 -/1063 84/1047 -/1057 -/1051 -/1065 -/1065 -/1065 -/1059 269/1061 -/1059 -/1055 -/1067 -/1069 -/1067 -/1067 -/1063 -/1063 -/1057 32/1051 -/1059 -/1051 -/1055 32/1051 -/1051 -/1057 -/1059 -/1053 -/1063 -/1059 -/1047 -/1047 -/1051 -/1063 -/1053 -/1063 -/1055 -/1041 -/1055 831/1059 -/1037 -/1059 -/1057 -/1053 1041/1041 -/1053 -/1053 -/1065 -/1065 -/1061 -/1059 -/1065 -/1029 830/1055 -/1029 -/1029 -/1061 -/1065 -/1059 -/1047 -/1023 -/1047 -/1049 133/1063 -/1055 -/1053 -/1053 414/1063 -/1023 -/1059 -/1053 -/1065 -/1055 -/1065 -/1051 -/1059 -/1049 -/1041 -/1065 -/1047 -/1059 -/1035 6/1063 -/1063 -/1061 -/1043 -/1059 -/1065 -/1065 782/1069 -/1069 245/1065 -/1053 -/1063 -/1053 -/1063 -/1063 -/1055 -/1043 350/1055 -/1061 833/1067 -/1043 -/1061 245/1065 -/1067 -/1061 -/1057 -/1063 -/1055 -/1055 -/1055 -/1059 -/1059 -/1067 -/1053 -/1067 249/1053 -/1063 -/1055 350/1055 -/1055 -/1059 -/1055 -/1059 -/1057 -/1057 -/1069 -/1055 -/1049 -/1053 -/1061 833/1067 -/1063 -/1063 -/1065 -/1059 -/1055 -/1055 -/1059 -/1067 151/1053 -/1063 -/1055 -/1063 -/1055 -/1063 236/1057 -/1059 -/1025 -/1035 -/1049 -/1065 -/1065 508,1087/1071 153/1055 374/1059 1092/1065 -/1059 -/1059 -/1061 -/1057 -/1057 -/1067 150/1059 -/1067 -/1067 -/1053 -/1067 -/1067 -/1067 210/1067 -/1047 -/1061 -/1059 -/1051 198/1053 -/1049 -/1053 -/1045 -/1059 -/1045 89/1057 -/1055 -/1053 -/1057 79/1037 -/1051 -/1047 -/1051 -/1043 -/1067 -/1067 -/1057 -/1067 -/1043 -/1053 -/1069 -/1043 -/1043 -/1067 -/1043 -/1047 -/1051 1095/1067 -/1057 -/1045 -/1065 -/1053 -/1063 -/1027 -/1051 -/1067 -/1027 -/1051 -/1051 -/1061 -/1063 -/1063 -/1069 -/1063 -/1063 -/1065 -/1051 -/1061
5244	LLid=5244 orgDBsym=ABCB4 TranscriptId=ENST00000265723 chr=7 Location=86716818 Strand=-1 GeneLength=73424 nExons=27 UpstreamStart=0 UpstreamEnd=2999 Exon1Start=3000 Exon1End=3087 Intron1Start=3088 Intron1End=4137 Exon2Start=4138 Exon2End=4192 Intron2Start=4193 Intron2End=5242 CdsStart=3008 CdsEnd=5244 -/322 -/303 -/325 -/307 -/316 -/322 -/319 -/331 -/325 -/328 -/307 -/325 -/331 -/319 -/316 -/316 -/316 -/303 -/322 -/287 -/293 -/293 -/299 -/316 -/305 -/316 -/309 -/325 -/309 -/309 -/307 -/309 -/309 -/309 -/313 -/303 -/309 -/331 -/299 -/331 -/307 -/325 1067/331 -/301 -/305 -/316 -/316 -/309 -/325 -/325 -/325 -/307 -/325 -/313 -/291 -/291 -/291 419/313 -/307 -/303 -/307 -/303 -/297 -/313 -/322 -/293 -/299 -/297 286/303 -/325 -/309 -/325 -/319 -/325 -/319 -/313 -/313 -/328 -/319 -/328 -/325 -/295 -/313 -/313 -/316 -/313 -/316 -/316 -/313 -/319 -/309 -/319 -/313 -/313 -/313 -/309 -/328 -/331 -/316 -/319 -/301 -/305 -/299 -/293 -/299 -/293 -/319 -/307 -/319 -/305 -/316 -/307 -/319 -/316 -/313 -/319 -/309 -/309 -/325 -/309 -/316 -/309 -/303 -/316 -/309 -/319 -/328 -/305 -/325 420/313 -/299 413/303 -/316 -/303 -/309 -/319 -/301 -/307 -/297 -/313 -/297 -/305 -/299 -/307 -/305 -/309 -/322 -/313 -/322 -/309 -/309 -/307 -/313 -/316 -/313 -/322 -/305 -/316 -/316 -/303 -/309 -/313 -/309 -/316 -/307 -/309 -/313 -/307 -/313 -/313 -/322 -/319 -/331 -/316 -/319 -/313 -/319 -/313 -/322 -/299 -/313 -/325 -/305 -/313 -/322 -/325 -/322 -/299 -/328 -/307 -/307 -/299 -/307 -/309 -/325 -/325 -/301 -/325 -/299 -/325 -/291 -/309 -/303 -/309 -/316 -/319 -/309 -/319 -/319 -/299 -/309 -/303 -/322 -/322 -/322 -/313 -/316 -/313 -/307 -/325 -/328 -/325 -/325 -/319 -/319 -/309 -/303 -/313 -/303 -/307 -/303 -/303 -/309 -/313 -/305 -/319 -/313 -/299 -/299 -/303 -/319 -/305 -/319 -/307 -/293 -/307 -/313 -/289 -/313 265/309 -/305 -/293 -/305 -/305 -/322 -/322 -/316 -/313 -/322 -/281 -/307 -/281 -/281 -/316 -/322 -/313 1062/299 -/275 -/299 -/301 -/319 -/307 -/305 -/305 -/319 -/275 -/313 -/305 -/322 -/307 -/322 -/303 -/313 -/301 -/293 -/322 -/299 -/313 -/287 -/319 -/319 -/316 -/295 -/313 -/322 -/322 -/328 -/328 -/322 -/305 -/319 -/305 -/319 -/319 -/307 -/295 -/307 -/316 -/325 -/295 -/316 -/322 -/325 419/316 -/309 -/319 -/307 -/307 -/307 -/313 -/313 -/325 -/305 -/325 -/305 -/319 -/307 -/307 -/307 -/313 -/307 -/313 -/309 -/309 -/328 -/307 -/301 -/305 -/316 -/325 -/319 -/319 -/322 -/313 -/307 -/307 -/313 -/325 -/305 -/319 -/307 -/319 -/307 -/319 -/309 -/313 -/277 -/287 -/301 -/322 -/322 -/331 -/307 -/313 -/322 -/313 -/313 -/316 -/309 -/309 -/325 -/313 -/325 -/325 -/305 -/325 -/325 -/325 -/325 -/299 -/316 -/313 315/303 -/305 -/301 -/305 -/297 -/313 -/297 -/309 -/307 -/305 -/309 -/289 -/303 -/299 -/303 -/295 -/325 289/325 -/309 -/325 -/295 -/305 -/328 -/295 -/295 -/325 -/295 -/299 -/303 -/325 -/309 -/297 -/322 -/305 -/319 -/279 -/303 -/325 -/279 -/303 -/303 -/316 -/319 -/319 421/328 -/319 -/319 -/322 -/303 -/316
55904	LLid=55904 orgDBsym=MLL5 TranscriptId=ENST00000311117 chr=7 Location=104215168 Strand=1 GeneLength=100172 nExons=27 UpstreamStart=0 UpstreamEnd=2999 Exon1Start=3000 Exon1End=3345 Intron1Start=3346 Intron1End=4395 Exon2Start=4396 Exon2End=4469 Intron2Start=4470 Intron2End=5519 CdsStart=5521 CdsEnd=5521 -/1074 -/1053 -/1077 -/1059 -/1068 -/1074 -/1071 -/1083 -/1077 755/1080 -/1059 -/1077 -/1083 191/1071 -/1068 -/1068 -/1068 -/1053 52/1074 -/1029 -/1038 46/1038 179/1047 -/1068 -/1056 -/1068 -/1062 100/1077 -/1062 -/1062 -/1059 -/1062 -/1062 192/1062 193/1065 -/1053 192/1062 -/1083 -/1047 -/1083 -/1059 -/1077 -/1083 -/1050 -/1056 -/1068 -/1068 -/1062 -/1077 -/1077 -/1077 -/1059 -/1077 -/1065 -/1035 -/1035 -/1035 -/1065 -/1059 -/1053 -/1059 -/1053 483/1044 -/1065 -/1074 -/1038 182/1047 -/1044 -/1053 -/1077 -/1062 -/1077 -/1071 -/1077 -/1071 -/1065 755/1065 -/1080 -/1071 -/1080 -/1077 -/1041 -/1065 -/1065 -/1068 -/1065 -/1068 -/1068 -/1065 -/1071 -/1062 -/1071 -/1065 -/1065 -/1065 -/1062 -/1080 -/1083 -/1068 -/1071 -/1050 -/1056 -/1047 -/1038 -/1047 -/1038 -/1071 -/1059 -/1071 -/1056 -/1068 -/1059 -/1071 -/1068 -/1065 -/1071 -/1062 -/1062 -/1077 -/1062 -/1068 -/1062 17/1053 -/1068 -/1062 -/1071 -/1080 -/1056 -/1077 -/1065 -/1047 -/1053 -/1068 -/1053 -/1062 -/1071 -/1050 -/1059 -/1044 -/1065 -/1044 -/1056 -/1047 -/1059 -/1056 -/1062 -/1074 -/1065 -/1074 -/1062 -/1062 -/1059 -/1065 -/1068 -/1065 -/1074 -/1056 -/1068 -/1068 52/1053 -/1062 -/1065 -/1062 -/1068 -/1059 -/1062 -/1065 -/1059 -/1065 -/1065 -/1074 -/1071 -/1083 -/1068 673/1071 -/1065 -/1071 -/1065 -/1074 -/1047 -/1065 -/1077 -/1056 -/1065 -/1074 -/1077 -/1074 -/1047 -/1080 -/1059 -/1059 -/1047 -/1059 -/1062 -/1077 -/1077 -/1050 -/1077 267/1047 -/1077 80/1035 92/1062 -/1053 -/1062 -/1068 -/1071 910/1062 912,1157/1071 -/1071 -/1047 -/1062 -/1053 -/1074 -/1074 888/1074 -/1065 -/1068 -/1065 -/1059 -/1077 -/1080 -/1077 -/1077 -/1071 -/1071 -/1062 -/1053 -/1065 -/1053 -/1059 -/1053 -/1053 -/1062 -/1065 -/1056 -/1071 -/1065 -/1047 -/1047 -/1053 -/1071 -/1056 -/1071 -/1059 -/1038 -/1059 -/1065 -/1032 -/1065 -/1062 -/1056 809/1038 -/1056 -/1056 -/1074 -/1074 -/1068 -/1065 -/1074 -/1020 -/1059 -/1020 -/1020 -/1068 -/1074 -/1065 -/1047 -/1011 -/1047 -/1050 -/1071 -/1059 -/1056 -/1056 -/1071 -/1011 506/1065 -/1056 -/1074 -/1059 -/1074 -/1053 -/1065 -/1050 -/1038 -/1074 -/1047 -/1065 -/1029 -/1071 -/1071 -/1068 -/1041 -/1065 -/1074 -/1074 -/1080 -/1080 -/1074 -/1056 -/1071 -/1056 -/1071 -/1071 -/1059 -/1041 -/1059 -/1068 -/1077 -/1041 -/1068 -/1074 -/1077 -/1068 -/1062 -/1071 -/1059 -/1059 -/1059 -/1065 -/1065 -/1077 -/1056 -/1077 -/1056 -/1071 -/1059 -/1059 -/1059 -/1065 -/1059 -/1065 -/1062 -/1062 834/1080 -/1059 -/1050 -/1056 -/1068 -/1077 -/1071 -/1071 -/1074 -/1065 -/1059 -/1059 -/1065 -/1077 -/1056 -/1071 -/1059 -/1071 -/1059 -/1071 -/1062 -/1065 -/1014 -/1029 -/1050 155/1074 -/1074 -/1083 -/1059 133/1065 -/1074 -/1065 -/1065 -/1068 -/1062 -/1062 -/1077 -/1065 -/1077 -/1077 -/1056 232/1077 -/1077 -/1077 -/1077 -/1047 -/1068 -/1065 -/1053 -/1056 -/1050 -/1056 -/1044 -/1065 -/1044 745/1062 -/1059 -/1056 -/1062 -/1032 -/1053 -/1047 -/1053 882/1041 -/1077 -/1077 -/1062 -/1077 -/1041 -/1056 -/1080 -/1041 -/1041 -/1077 -/1041 15/1047 750/1053 205,913,1158/1077 -/1062 -/1044 -/1074 -/1056 -/1071 310/1017 -/1053 -/1077 489/1017 -/1053 -/1053 653/1068 -/1071 -/1071 -/1080 -/1071 -/1071 -/1074 -/1053 -/1068
57414	LLid=57414 orgDBsym=- TranscriptId=ENST00000006777 chr=7 Location=75120355 Strand=1 GeneLength=9974 nExons=7 UpstreamStart=0 UpstreamEnd=2999 Exon1Start=3000 Exon1End=3312 Intron1Start=3313 Intron1End=4362 Exon2Start=4363 Exon2End=4770 Intron2Start=4771 Intron2End=5820 CdsStart=3000 CdsEnd=5822 -/512 -/484 -/516 -/492 -/504 -/512 -/508 -/524 -/516 -/520 -/492 -/516 -/524 -/508 -/504 -/504 -/504 -/484 -/512 -/456 -/465 -/465 -/476 -/504 -/488 -/504 -/496 -/516 -/496 -/496 -/492 -/496 -/496 -/496 -/500 -/484 -/496 -/524 19/476 1114/524 -/492 -/516 -/524 -/480 -/488 -/504 -/504 -/496 -/516 -/516 -/516 -/492 -/516 -/500 -/462 -/462 -/462 -/500 -/492 -/484 -/492 -/484 -/471 -/500 -/512 -/465 -/476 -/471 -/484 -/516 -/496 -/516 -/508 -/516 -/508 -/500 -/500 -/520 900/508 -/520 -/516 -/468 936/500 936/500 -/504 936/500 -/504 -/504 -/500 1159/508 -/496 1159/508 -/500 -/500 -/500 -/496 -/520 -/524 -/504 -/508 -/480 -/488 -/476 -/465 -/476 -/465 -/508 -/492 -/508 -/488 -/504 -/492 -/508 -/504 -/500 -/508 -/496 -/496 -/516 -/496 -/504 -/496 -/484 -/504 -/496 -/508 -/520 -/488 -/516 -/500 -/476 -/484 -/504 -/484 -/496 -/508 -/480 -/492 -/471 -/500 -/471 -/488 -/476 -/492 -/488 1000/496 -/512 -/500 -/512 -/496 -/496 -/492 -/500 -/504 -/500 -/512 -/488 -/504 -/504 -/484 -/496 -/500 -/496 -/504 -/492 -/496 -/500 -/492 -/500 -/500 -/512 -/508 -/524 -/504 -/508 -/500 -/508 -/500 -/512 -/476 -/500 -/516 -/488 -/500 -/512 -/516 1160/512 -/476 -/520 -/492 -/492 -/476 -/492 -/496 -/516 -/516 -/480 -/516 -/476 -/516 -/462 -/496 -/484 -/496 -/504 1002/508 1000/496 -/508 -/508 -/476 -/496 1112/484 -/512 -/512 -/512 -/500 -/504 -/500 -/492 -/516 -/520 -/516 -/516 -/508 -/508 -/496 -/484 -/500 -/484 -/492 -/484 -/484 -/496 -/500 -/488 -/508 -/500 -/476 -/476 -/484 1002/508 -/488 -/508 -/492 -/465 -/492 -/500 -/459 -/500 -/496 -/488 -/465 -/488 -/488 -/512 -/512 -/504 -/500 -/512 -/447 -/492 -/447 -/447 -/504 -/512 -/500 -/476 -/438 -/476 -/480 -/508 -/492 -/488 -/488 -/508 -/438 -/500 -/488 -/512 -/492 -/512 -/484 -/500 -/480 -/465 -/512 -/476 -/500 -/456 -/508 -/508 -/504 -/468 -/500 -/512 -/512 -/520 -/520 -/512 -/488 -/508 -/488 -/508 -/508 -/492 -/468 -/492 -/504 -/516 -/468 -/504 -/512 -/516 -/504 -/496 -/508 -/492 -/492 -/492 -/500 -/500 -/516 -/488 -/516 -/488 -/508 -/492 983/492 -/492 -/500 -/492 -/500 -/496 -/496 -/520 108/492 -/480 -/488 -/504 -/516 -/508 -/508 -/512 -/500 -/492 -/492 -/500 -/516 -/488 -/508 -/492 -/508 -/492 -/508 -/496 -/500 -/441 -/456 -/480 -/512 -/512 891/524 -/492 -/500 -/512 -/500 -/500 -/504 -/496 -/496 -/516 -/500 -/516 -/516 -/488 -/516 -/516 -/516 -/516 -/476 -/504 -/500 -/484 -/488 -/480 -/488 -/471 -/500 -/471 -/496 -/492 -/488 -/496 -/459 -/484 -/476 -/484 -/468 -/516 -/516 -/496 1113/516 -/468 -/488 1160/520 -/468 -/468 -/516 -/468 -/476 -/484 -/516 -/496 -/471 -/512 -/488 -/508 -/444 -/484 -/516 -/444 -/484 -/484 -/504 887/508 -/508 -/520 -/508 -/508 -/512 -/484 -/504
25998	LLid=25998 orgDBsym=- TranscriptId=ENST00000306270 chr=6 Location=82945877 Strand=-1 GeneLength=70326 nExons=28 UpstreamStart=0 UpstreamEnd=2999 Exon1Start=3000 Exon1End=3398 Intron1Start=3399 Intron1End=4448 Exon2Start=4449 Exon2End=4545 Intron2Start=4546 Intron2End=5595 CdsStart=3000 CdsEnd=5597 -/929 -/915 -/931 -/919 -/925 -/929 -/927 -/938 -/931 987/935 -/919 -/931 -/938 769/927 -/925 -/925 -/925 -/915 -/929 -/899 -/905 -/905 -/911 -/925 -/917 -/925 713/921 -/931 -/921 -/921 -/919 -/921 -/921 -/921 -/923 -/915 -/921 -/938 -/911 -/938 -/919 -/931 1105/938 -/913 -/917 -/925 -/925 190/921 -/931 -/931 -/931 -/919 -/931 -/923 871,1021/903 871,1021/903 439/903 -/923 -/919 -/915 626/919 -/915 -/909 194/923 -/929 -/905 -/911 -/909 -/915 -/931 -/921 -/931 736/927 -/931 -/927 911/923 -/923 -/935 -/927 -/935 731/931 -/907 -/923 -/923 -/925 -/923 -/925 -/925 -/923 -/927 -/921 -/927 -/923 -/923 -/923 -/921 -/935 1146/938 374/925 -/927 -/913 1061/917 -/911 -/905 1080/911 -/905 -/927 -/919 -/927 352/917 -/925 -/919 -/927 -/925 -/923 -/927 -/921 -/921 -/931 -/921 -/925 -/921 -/915 -/925 -/921 -/927 -/935 -/917 -/931 355/923 383,809/911 -/915 -/925 383,872/915 -/921 -/927 873/913 908/919 -/909 -/923 997/909 -/917 -/911 767/919 -/917 -/921 -/929 -/923 -/929 -/921 -/921 -/919 -/923 -/925 -/923 -/929 354,693,1014/917 -/925 -/925 768/915 -/921 -/923 -/921 -/925 -/919 -/921 -/923 -/919 -/923 -/923 -/929 -/927 1146/938 -/925 -/927 -/923 427/927 -/923 -/929 -/911 -/923 648/931 631/917 -/923 -/929 -/931 -/929 -/911 -/935 -/919 -/919 -/911 -/919 -/921 -/931 -/931 -/913 -/931 -/911 -/931 -/903 -/921 -/915 -/921 -/925 -/927 -/921 -/927 405/927 -/911 -/921 -/915 -/929 -/929 -/929 -/923 -/925 -/923 -/919 -/931 -/935 -/931 -/931 -/927 -/927 -/921 -/915 -/923 312/915 -/919 -/915 443/915 -/921 -/923 -/917 -/927 874/923 -/911 -/911 -/915 -/927 -/917 -/927 -/919 -/905 -/919 -/923 -/901 -/923 -/921 778/917 -/905 -/917 -/917 -/929 -/929 969/925 -/923 -/929 635/893 -/919 635/893 635/893 718/925 -/929 -/923 843/911 -/887 -/911 -/913 -/927 -/919 -/917 -/917 1136/927 779/887 -/923 -/917 -/929 -/919 -/929 873,1025/915 -/923 -/913 -/905 -/929 -/911 -/923 -/899 -/927 -/927 810,882/925 -/907 -/923 -/929 -/929 -/935 -/935 -/929 -/917 -/927 -/917 -/927 -/927 -/919 -/907 -/919 -/925 -/931 -/907 -/925 -/929 814,877/931 -/925 -/921 -/927 -/919 -/919 -/919 949/923 -/923 -/931 -/917 -/931 -/917 136/927 -/919 -/919 -/919 -/923 -/919 -/923 833,1046/921 -/921 -/935 -/919 -/913 -/917 -/925 -/931 -/927 -/927 -/929 -/923 -/919 -/919 -/923 -/931 -/917 -/927 -/919 -/927 -/919 -/927 -/921 -/923 -/889 -/899 405,629/913 -/929 411/929 336/938 -/919 -/923 -/929 -/923 -/923 -/925 -/921 861/921 -/931 888/923 -/931 -/931 -/917 -/931 -/931 -/931 -/931 -/911 -/925 688/923 -/915 -/917 -/913 -/917 -/909 -/923 -/909 -/921 -/919 -/917 -/921 677,728,1010/901 -/915 -/911 -/915 -/907 -/931 -/931 -/921 -/931 -/907 -/917 -/935 -/907 -/907 -/931 -/907 -/911 637/915 -/931 -/921 -/909 -/929 -/917 -/927 -/891 -/915 -/931 -/891 -/915 -/915 -/925 -/927 -/927 -/935 -/927 -/927 -/929 694/915 -/925
7748	LLid=7748 orgDBsym=ZNF195 TranscriptId=ENST00000005082 chr=11 Location=3357245 Strand=-1 GeneLength=12590 nExons=5 UpstreamStart=0 UpstreamEnd=2999 Exon1Start=3000 Exon1End=3129 Intron1Start=3130 Intron1End=3635 Exon2Start=3636 Exon2End=3731 Intron2Start=3732 Intron2End=4781 CdsStart=3000 CdsEnd=4783 -/933 -/919 -/935 -/923 973/929 -/933 -/931 264/939 -/935 -/937 -/923 -/935 264/939 -/931 -/929 262/929 -/929 -/919 -/933 -/903 -/909 -/909 -/915 -/929 -/921 -/929 -/925 -/935 -/925 -/925 -/923 -/925 -/925 -/925 -/927 -/919 -/925 -/939 -/915 -/939 -/923 -/935 -/939 -/917 -/921 -/929 -/929 -/925 -/935 -/935 -/935 -/923 -/935 334/927 -/907 357/907 357/907 898/927 890/923 -/919 -/923 259/919 -/913 -/927 -/933 -/909 -/915 -/913 384/919 -/935 403,970/925 -/935 398/931 -/935 770/931 -/927 -/927 -/937 -/931 -/937 -/935 -/911 -/927 -/927 -/929 -/927 -/929 -/929 395,892/927 -/931 -/925 -/931 737/927 737/927 737/927 -/925 -/937 -/939 -/929 -/931 258/917 -/921 -/915 -/909 -/915 -/909 -/931 -/923 -/931 -/921 -/929 -/923 -/931 -/929 -/927 764/931 -/925 -/925 -/935 -/925 -/929 -/925 -/919 -/929 -/925 738/931 -/937 -/921 -/935 -/927 202/915 202/919 -/929 204/919 -/925 167,901/931 -/917 165,899/923 -/913 738/927 -/913 -/921 -/915 -/923 -/921 -/925 -/933 167/927 -/933 -/925 -/925 735/923 167/927 736/929 -/927 -/933 -/921 -/929 -/929 -/919 -/925 -/927 -/925 -/929 -/923 -/925 -/927 -/923 -/927 -/927 -/933 165,446/931 -/939 -/929 764/931 -/927 799/931 -/927 -/933 -/915 -/927 -/935 483/921 -/927 -/933 -/935 -/933 -/915 -/937 329/923 -/923 -/915 -/923 -/925 -/935 -/935 -/917 -/935 -/915 -/935 -/907 -/925 -/919 -/925 164/929 -/931 -/925 -/931 334/931 -/915 -/925 -/919 -/933 -/933 -/933 -/927 164,445/929 -/927 -/923 -/935 263/937 -/935 -/935 966/931 -/931 -/925 -/919 -/927 397/919 -/923 -/919 397/919 399/925 -/927 -/921 -/931 -/927 -/915 -/915 885/919 -/931 -/921 389/931 211/923 -/909 -/923 -/927 -/905 -/927 -/925 -/921 -/909 -/921 -/921 -/933 -/933 -/929 -/927 -/933 -/897 736/923 -/897 -/897 -/929 -/933 384,792,966/927 205/915 -/891 -/915 -/917 -/931 973/923 -/921 -/921 -/931 377/891 -/927 -/921 -/933 -/923 -/933 -/919 -/927 -/917 -/909 -/933 -/915 -/927 -/903 -/931 -/931 400/929 257/911 -/927 -/933 -/933 -/937 -/937 -/933 -/921 -/931 -/921 -/931 -/931 -/923 -/911 165/923 -/929 739/935 257/911 345/929 -/933 -/935 -/929 -/925 -/931 -/923 -/923 -/923 -/927 1006/927 739/935 -/921 -/935 -/921 -/931 -/923 -/923 260/923 -/927 260/923 -/927 -/925 -/925 -/937 -/923 -/917 -/921 -/929 -/935 528/931 367,968/931 348/933 -/927 260/923 260/923 261/927 -/935 -/921 -/931 -/923 -/931 -/923 -/931 -/925 261/927 -/893 -/903 754/917 -/933 -/933 1192/939 -/923 -/927 -/933 -/927 -/927 -/929 -/925 -/925 -/935 -/927 -/935 -/935 -/921 -/935 -/935 -/935 -/935 -/915 -/929 350,400/927 -/919 -/921 -/917 -/921 -/913 -/927 161,442/913 -/925 -/923 446/921 -/925 159,390,440/905 -/919 -/915 -/919 -/911 -/935 -/935 -/925 -/935 -/911 -/921 -/937 -/911 -/911 -/935 -/911 -/915 -/919 -/935 163/925 -/913 -/933 -/921 -/931 -/895 -/919 263/935 -/895 -/919 -/919 -/929 -/931 -/931 -/937 -/931 -/931 -/933 -/919 -/929
23077	LLid=23077 orgDBsym=- TranscriptId=ENST00000261212 chr=13 Location=75699180 Strand=-1 GeneLength=282387 nExons=84 UpstreamStart=0 UpstreamEnd=2999 Exon1Start=3000 Exon1End=3080 Intron1Start=3081 Intron1End=3370 Exon2Start=3371 Exon2End=3570 Intron2Start=3571 Intron2End=4620 CdsStart=3383 CdsEnd=4622 878/1094 -/1073 -/1097 -/1079 -/1088 -/1094 -/1091 -/1103 -/1097 -/1100 -/1079 -/1097 -/1103 -/1091 -/1088 -/1088 -/1088 -/1073 -/1094 -/1049 -/1058 -/1058 -/1067 -/1088 -/1076 -/1088 -/1082 -/1097 -/1082 -/1082 -/1079 -/1082 -/1082 361/1082 361/1085 -/1073 -/1082 -/1103 -/1067 1083/1103 -/1079 -/1097 8,32/1103 -/1070 -/1076 -/1088 -/1088 -/1082 -/1097 -/1097 -/1097 -/1079 -/1097 -/1085 -/1055 -/1055 -/1055 -/1085 -/1079 -/1073 226/1079 669/1073 -/1064 186/1085 -/1094 -/1058 -/1067 -/1064 -/1073 -/1097 248/1082 -/1097 -/1091 -/1097 96/1091 -/1085 -/1085 -/1100 -/1091 -/1100 -/1097 -/1061 -/1085 -/1085 -/1088 -/1085 -/1088 -/1088 -/1085 -/1091 -/1082 -/1091 -/1085 -/1085 -/1085 -/1082 -/1100 -/1103 -/1088 -/1091 -/1070 -/1076 -/1067 -/1058 -/1067 -/1058 -/1091 835/1079 -/1091 -/1076 -/1088 -/1079 -/1091 -/1088 847/1085 -/1091 -/1082 -/1082 -/1097 -/1082 -/1088 -/1082 -/1073 -/1088 -/1082 -/1091 1164/1100 -/1076 -/1097 -/1085 -/1067 -/1073 -/1088 213/1073 -/1082 -/1091 -/1070 -/1079 -/1064 -/1085 -/1064 -/1076 -/1067 -/1079 -/1076 -/1082 -/1094 -/1085 -/1094 -/1082 -/1082 -/1079 359/1085 -/1088 -/1085 -/1094 -/1076 -/1088 -/1088 -/1073 -/1082 -/1085 -/1082 -/1088 -/1079 -/1082 -/1085 -/1079 -/1085 -/1085 -/1094 -/1091 -/1103 -/1088 -/1091 -/1085 -/1091 -/1085 392/1094 901/1067 -/1085 -/1097 -/1076 -/1085 -/1094 -/1097 -/1094 -/1067 -/1100 773/1079 156/1079 -/1067 331/1079 253/1082 -/1097 -/1097 -/1070 -/1097 -/1067 -/1097 97/1055 -/1082 -/1073 -/1082 -/1088 -/1091 -/1082 878/1091 -/1091 114,241/1067 -/1082 -/1073 -/1094 -/1094 -/1094 -/1085 -/1088 -/1085 -/1079 -/1097 -/1100 -/1097 -/1097 -/1091 -/1091 -/1082 -/1073 497/1085 -/1073 -/1079 -/1073 -/1073 -/1082 -/1085 -/1076 -/1091 -/1085 -/1067 -/1067 213/1073 -/1091 -/1076 -/1091 -/1079 -/1058 -/1079 -/1085 -/1052 -/1085 -/1082 1089/1076 -/1058 -/1076 -/1076 -/1094 -/1094 -/1088 -/1085 137/1094 -/1040 -/1079 -/1040 -/1040 -/1088 -/1094 64,465/1085 -/1067 244/1031 -/1067 -/1070 -/1091 130/1079 -/1076 -/1076 -/1091 177/1031 -/1085 -/1076 -/1094 -/1079 -/1094 -/1073 306/1085 -/1070 -/1058 -/1094 -/1067 -/1085 -/1049 -/1091 -/1091 -/1088 -/1061 -/1085 -/1094 -/1094 -/1100 -/1100 -/1094 -/1076 -/1091 -/1076 -/1091 -/1091 -/1079 -/1061 -/1079 -/1088 -/1097 -/1061 -/1088 -/1094 -/1097 -/1088 -/1082 -/1091 -/1079 -/1079 127/1079 -/1085 -/1085 -/1097 -/1076 -/1097 -/1076 191/1091 -/1079 -/1079 -/1079 -/1085 -/1079 -/1085 -/1082 -/1082 -/1100 -/1079 -/1070 -/1076 -/1088 -/1097 -/1091 -/1091 566/1094 -/1085 -/1079 -/1079 -/1085 -/1097 143/1076 -/1091 -/1079 -/1091 -/1079 -/1091 -/1082 -/1085 -/1034 -/1049 -/1070 -/1094 -/1094 366,1033/1103 -/1079 -/1085 -/1094 -/1085 -/1085 -/1088 -/1082 -/1082 -/1097 305/1085 -/1097 -/1097 -/1076 -/1097 -/1097 -/1097 -/1097 -/1067 -/1088 245/1085 -/1073 115/1076 -/1070 -/1076 -/1064 -/1085 -/1064 -/1082 -/1079 -/1076 -/1082 318/1052 -/1073 -/1067 -/1073 -/1061 -/1097 -/1097 -/1082 -/1097 -/1061 -/1076 -/1100 -/1061 -/1061 -/1097 -/1061 -/1067 -/1073 -/1097 -/1082 -/1064 -/1094 -/1076 122,220/1091 -/1037 -/1073 -/1097 -/1037 -/1073 512/1073 -/1088 -/1091 -/1091 -/1100 -/1091 -/1091 -/1094 -/1073 -/1088
26224	LLid=26224 orgDBsym=FBXL3A TranscriptId=ENST00000281993 chr=13 Location=75399280 Strand=-1 GeneLength=20000 nExons=5 UpstreamStart=0 UpstreamEnd=2999 Exon1Start=3000 Exon1End=3317 Intron1Start=3318 Intron1End=4367 Exon2Start=4368 Exon2End=4716 Intron2Start=4717 Intron2End=5766 CdsStart=4369 CdsEnd=5768 -/1086 -/1058 -/1090 -/1066 459/1078 -/1086 -/1082 -/1098 -/1090 -/1094 -/1066 -/1090 -/1098 -/1082 -/1078 -/1078 -/1078 -/1058 -/1086 588/1026 -/1038 -/1038 -/1050 -/1078 -/1062 -/1078 -/1070 -/1090 -/1070 -/1070 -/1066 -/1070 -/1070 -/1070 -/1074 -/1058 -/1070 -/1098 -/1050 876,942/1098 -/1066 -/1090 114/1098 -/1054 -/1062 -/1078 -/1078 -/1070 -/1090 -/1090 -/1090 -/1066 -/1090 -/1074 -/1034 -/1034 -/1034 -/1074 -/1066 -/1058 -/1066 -/1058 -/1046 -/1074 -/1086 538/1038 -/1050 -/1046 -/1058 -/1090 460/1070 -/1090 -/1082 -/1090 -/1082 -/1074 -/1074 -/1094 -/1082 -/1094 -/1090 -/1042 -/1074 -/1074 -/1078 -/1074 -/1078 -/1078 -/1074 -/1082 487/1070 -/1082 -/1074 -/1074 -/1074 -/1070 -/1094 -/1098 -/1078 -/1082 -/1054 -/1062 151/1050 -/1038 -/1050 994/1038 -/1082 -/1066 -/1082 -/1062 -/1078 -/1066 -/1082 -/1078 623/1074 -/1082 -/1070 -/1070 -/1090 -/1070 -/1078 -/1070 -/1058 -/1078 -/1070 -/1082 -/1094 -/1062 -/1090 -/1074 -/1050 -/1058 -/1078 -/1058 952/1070 -/1082 362/1054 451/1066 -/1046 -/1074 90/1046 -/1062 -/1050 -/1066 -/1062 -/1070 -/1086 451/1074 -/1086 -/1070 -/1070 -/1066 -/1074 -/1078 -/1074 -/1086 664/1062 -/1078 -/1078 -/1058 -/1070 -/1074 -/1070 -/1078 -/1066 -/1070 -/1074 -/1066 1001/1074 -/1074 600/1086 -/1082 -/1098 -/1078 -/1082 -/1074 -/1082 1001/1074 -/1086 -/1050 -/1074 -/1090 -/1062 -/1074 -/1086 -/1090 -/1086 -/1050 -/1094 -/1066 -/1066 -/1050 -/1066 -/1070 -/1090 -/1090 -/1054 -/1090 -/1050 -/1090 -/1034 -/1070 -/1058 460/1070 -/1078 -/1082 -/1070 -/1082 -/1082 -/1050 459/1070 -/1058 -/1086 -/1086 -/1086 -/1074 -/1078 -/1074 -/1066 -/1090 -/1094 -/1090 -/1090 -/1082 -/1082 -/1070 -/1058 179,424/1074 -/1058 -/1066 -/1058 -/1058 -/1070 -/1074 -/1062 -/1082 -/1074 -/1050 1076/1050 -/1058 -/1082 -/1062 -/1082 -/1066 -/1038 -/1066 -/1074 -/1030 -/1074 -/1070 -/1062 -/1038 -/1062 -/1062 -/1086 -/1086 -/1078 -/1074 -/1086 -/1014 -/1066 86/1014 86/1014 -/1078 -/1086 -/1074 -/1050 474/1002 -/1050 -/1054 -/1082 -/1066 -/1062 -/1062 -/1082 -/1002 -/1074 -/1062 -/1086 -/1066 -/1086 362/1058 -/1074 -/1054 -/1038 -/1086 -/1050 -/1074 -/1026 -/1082 -/1082 -/1078 -/1042 -/1074 -/1086 -/1086 -/1094 -/1094 -/1086 -/1062 561/1082 -/1062 -/1082 561/1082 -/1066 -/1042 451/1066 -/1078 -/1090 -/1042 -/1078 -/1086 -/1090 -/1078 -/1070 -/1082 -/1066 -/1066 471/1066 -/1074 -/1074 -/1090 -/1062 -/1090 -/1062 -/1082 -/1066 -/1066 -/1066 -/1074 -/1066 -/1074 -/1070 -/1070 -/1094 -/1066 -/1054 92/1062 -/1078 -/1090 -/1082 -/1082 -/1086 -/1074 -/1066 -/1066 -/1074 -/1090 -/1062 -/1082 -/1066 -/1082 -/1066 -/1082 -/1070 -/1074 -/1006 -/1026 -/1054 -/1086 -/1086 162,755/1098 -/1066 669/1074 -/1086 -/1074 -/1074 -/1078 -/1070 -/1070 -/1090 -/1074 -/1090 -/1090 -/1062 -/1090 -/1090 -/1090 -/1090 97/1050 -/1078 -/1074 -/1058 -/1062 -/1054 -/1062 -/1046 -/1074 -/1046 473/1070 -/1066 -/1062 -/1070 -/1030 -/1058 -/1050 -/1058 -/1042 -/1090 -/1090 -/1070 875,954/1090 -/1042 -/1062 -/1094 -/1042 -/1042 -/1090 -/1042 -/1050 -/1058 -/1090 -/1070 -/1046 -/1086 -/1062 -/1082 -/1010 -/1058 -/1090 -/1010 -/1058 -/1058 -/1078 -/1082 -/1082 476/1094 -/1082 -/1082 -/1086 -/1058 -/1078
3683	LLid=3683 orgDBsym=ITGAL TranscriptId=ENST00000315171 chr=16 Location=30520103 Strand=1 GeneLength=50229 nExons=31 UpstreamStart=0 UpstreamEnd=2999 Exon1Start=3000 Exon1End=3176 Intron1Start=3177 Intron1End=4226 Exon2Start=4227 Exon2End=4329 Intron2Start=4330 Intron2End=5379 CdsStart=3116 CdsEnd=5381 -/566 -/552 -/568 -/556 -/562 -/566 -/564 -/572 -/568 898/570 -/556 -/568 -/572 -/564 -/562 -/562 -/562 -/552 -/566 -/536 -/542 -/542 -/548 -/562 -/554 -/562 -/558 -/568 -/558 -/558 -/556 -/558 -/558 -/558 -/560 -/552 -/558 -/572 -/548 -/572 -/556 -/568 -/572 -/550 -/554 -/562 -/562 -/558 -/568 -/568 -/568 -/556 -/568 1022/560 -/540 -/540 -/540 -/560 -/556 -/552 -/556 -/552 -/546 -/560 -/566 -/542 -/548 -/546 -/552 -/568 -/558 -/568 -/564 -/568 -/564 -/560 1024/560 -/570 -/564 -/570 -/568 998/544 -/560 -/560 -/562 -/560 -/562 -/562 -/560 -/564 -/558 -/564 -/560 -/560 -/560 -/558 -/570 -/572 -/562 -/564 -/550 -/554 -/548 -/542 1121/548 1136/542 -/564 -/556 -/564 -/554 -/562 -/556 -/564 -/562 -/560 -/564 1005,1087/558 1005,1087/558 -/568 -/558 -/562 1005,1087/558 -/552 -/562 -/558 -/564 -/570 -/554 -/568 -/560 -/548 -/552 -/562 -/552 -/558 -/564 -/550 -/556 -/546 -/560 -/546 -/554 -/548 -/556 -/554 -/558 -/566 -/560 -/566 -/558 -/558 -/556 -/560 -/562 -/560 -/566 -/554 -/562 -/562 -/552 -/558 -/560 -/558 -/562 -/556 -/558 -/560 -/556 -/560 -/560 -/566 -/564 -/572 -/562 -/564 -/560 -/564 -/560 -/566 -/548 -/560 -/568 -/554 -/560 -/566 -/568 -/566 -/548 -/570 -/556 -/556 -/548 -/556 -/558 -/568 -/568 -/550 -/568 973/548 -/568 979/540 -/558 -/552 -/558 -/562 -/564 -/558 -/564 -/564 783/548 -/558 -/552 -/566 -/566 -/566 -/560 -/562 -/560 -/556 -/568 -/570 -/568 -/568 -/564 -/564 -/558 -/552 -/560 -/552 -/556 -/552 -/552 -/558 -/560 -/554 -/564 -/560 -/548 -/548 -/552 -/564 -/554 -/564 -/556 1001/542 -/556 -/560 -/538 -/560 -/558 -/554 -/542 -/554 619/554 -/566 -/566 -/562 -/560 -/566 -/530 -/556 -/530 -/530 -/562 -/566 -/560 -/548 -/524 -/548 -/550 -/564 -/556 -/554 -/554 -/564 -/524 903/560 -/554 -/566 -/556 -/566 -/552 -/560 -/550 -/542 640/566 -/548 -/560 -/536 -/564 -/564 -/562 -/544 -/560 -/566 -/566 -/570 -/570 -/566 -/554 -/564 -/554 -/564 -/564 -/556 -/544 -/556 -/562 -/568 -/544 -/562 -/566 -/568 -/562 -/558 -/564 -/556 -/556 -/556 -/560 -/560 -/568 -/554 -/568 -/554 -/564 -/556 -/556 -/556 -/560 -/556 -/560 -/558 -/558 -/570 -/556 -/550 -/554 -/562 -/568 -/564 -/564 -/566 -/560 -/556 -/556 -/560 -/568 -/554 -/564 -/556 -/564 -/556 -/564 -/558 -/560 -/526 -/536 -/550 -/566 -/566 -/572 -/556 -/560 943/566 -/560 -/560 -/562 -/558 -/558 -/568 -/560 -/568 -/568 -/554 -/568 -/568 -/568 -/568 -/548 -/562 -/560 -/552 -/554 -/550 -/554 1002/546 -/560 -/546 670/558 -/556 854/554 -/558 549/538 -/552 -/548 -/552 -/544 -/568 -/568 -/558 -/568 -/544 -/554 -/570 -/544 -/544 -/568 -/544 -/548 -/552 946/568 -/558 -/546 -/566 -/554 -/564 -/528 -/552 -/568 -/528 -/552 -/552 -/562 -/564 -/564 -/570 -/564 -/564 -/566 598/552 -/562
5164	LLid=5164 orgDBsym=PDK2 TranscriptId=ENST00000007708 chr=17 Location=48647334 Strand=1 GeneLength=15727 nExons=11 UpstreamStart=0 UpstreamEnd=2999 Exon1Start=3000 Exon1End=3221 Intron1Start=3222 Intron1End=4271 Exon2Start=4272 Exon2End=4413 Intron2Start=4414 Intron2End=5463 CdsStart=3104 CdsEnd=5465 -/1192 1103/1185 -/1193 -/1187 -/1190 -/1192 -/1191 890/1195 -/1193 -/1194 -/1187 717/1193 890/1195 535/1191 -/1190 -/1190 -/1190 -/1185 -/1192 -/1177 -/1180 -/1180 -/1183 -/1190 -/1186 -/1190 -/1188 -/1193 -/1188 -/1188 -/1187 -/1188 492/1188 531/1188 531/1189 -/1185 -/1188 963/1195 -/1183 118,820/1195 -/1187 1074/1193 58,596/1195 -/1184 -/1186 -/1190 -/1190 -/1188 -/1193 -/1193 -/1193 -/1187 -/1193 -/1189 -/1179 -/1179 -/1179 -/1189 -/1187 -/1185 -/1187 885/1185 -/1182 -/1189 -/1192 -/1180 -/1183 -/1182 -/1185 -/1193 -/1188 -/1193 -/1191 -/1193 -/1191 -/1189 714/1189 -/1194 -/1191 -/1194 -/1193 -/1181 -/1189 -/1189 512/1190 -/1189 -/1190 -/1190 -/1189 -/1191 -/1188 -/1191 -/1189 -/1189 -/1189 -/1188 -/1194 98,1074/1195 -/1190 888,1101/1191 -/1184 442/1186 -/1183 -/1180 -/1183 -/1180 311/1191 830/1187 -/1191 -/1186 908,940,971/1190 -/1187 888/1191 -/1190 772/1189 -/1191 -/1188 -/1188 -/1193 -/1188 -/1190 -/1188 -/1185 -/1190 -/1188 -/1191 1093/1194 -/1186 -/1193 300/1189 -/1183 -/1185 855,1131/1190 -/1185 1144/1188 -/1191 -/1184 -/1187 513/1182 -/1189 -/1182 -/1186 -/1183 -/1187 -/1186 868/1188 -/1192 491/1189 -/1192 -/1188 -/1188 -/1187 491/1189 -/1190 -/1189 -/1192 -/1186 -/1190 -/1190 530/1185 941,972/1188 -/1189 -/1188 -/1190 -/1187 -/1188 577/1189 -/1187 -/1189 -/1189 -/1192 -/1191 98,1074/1195 574/1190 -/1191 574/1189 -/1191 -/1189 -/1192 -/1183 -/1189 -/1193 -/1186 -/1189 -/1192 -/1193 -/1192 -/1183 -/1194 -/1187 -/1187 -/1183 -/1187 -/1188 -/1193 -/1193 -/1184 -/1193 -/1183 -/1193 -/1179 -/1188 968/1185 -/1188 -/1190 870/1191 868/1188 -/1191 -/1191 -/1183 -/1188 -/1185 -/1192 -/1192 -/1192 -/1189 -/1190 241/1189 -/1187 -/1193 890/1194 -/1193 -/1193 -/1191 -/1191 -/1188 -/1185 -/1189 -/1185 -/1187 -/1185 -/1185 925/1188 -/1189 -/1186 -/1191 -/1189 -/1183 -/1183 -/1185 -/1191 -/1186 -/1191 -/1187 -/1180 -/1187 -/1189 -/1178 -/1189 -/1188 -/1186 -/1180 -/1186 1156/1186 -/1192 -/1192 -/1190 -/1189 -/1192 -/1174 -/1187 -/1174 -/1174 -/1190 -/1192 -/1189 511/1183 -/1171 -/1183 533/1184 -/1191 -/1187 -/1186 -/1186 -/1191 -/1171 -/1189 -/1186 -/1192 -/1187 -/1192 -/1185 -/1189 -/1184 -/1180 -/1192 -/1183 -/1189 -/1177 -/1191 28/1191 -/1190 -/1181 -/1189 -/1192 -/1192 -/1194 -/1194 877/1192 -/1186 -/1191 -/1186 -/1191 -/1191 -/1187 -/1181 -/1187 -/1190 -/1193 -/1181 -/1190 877/1192 -/1193 -/1190 -/1188 -/1191 -/1187 -/1187 -/1187 -/1189 -/1189 -/1193 -/1186 34/1193 -/1186 -/1191 -/1187 -/1187 886/1187 -/1189 886/1187 -/1189 -/1188 -/1188 393/1194 -/1187 134/1184 -/1186 -/1190 -/1193 -/1191 -/1191 -/1192 -/1189 886/1187 -/1187 -/1189 -/1193 -/1186 535/1191 -/1187 -/1191 -/1187 535/1191 -/1188 887/1189 -/1172 -/1177 -/1184 -/1192 -/1192 988/1195 -/1187 -/1189 -/1192 -/1189 -/1189 -/1190 -/1188 -/1188 -/1193 -/1189 -/1193 -/1193 -/1186 -/1193 535,883/1193 -/1193 -/1193 -/1183 -/1190 -/1189 -/1185 -/1186 -/1184 -/1186 -/1182 534/1189 490/1182 -/1188 -/1187 -/1186 -/1188 -/1178 -/1185 -/1183 -/1185 -/1181 -/1193 -/1193 -/1188 -/1193 -/1181 -/1186 -/1194 -/1181 -/1181 -/1193 -/1181 -/1183 -/1185 -/1193 -/1188 -/1182 -/1192 -/1186 -/1191 -/1173 -/1185 889/1193 -/1173 -/1185 -/1185 -/1190 -/1191 -/1191 -/1194 -/1191 -/1191 -/1192 -/1185 -/1190
3675	LLid=3675 orgDBsym=ITGA3 TranscriptId=ENST00000007722 chr=17 Location=48608369 Strand=1 GeneLength=34114 nExons=25 UpstreamStart=0 UpstreamEnd=2999 Exon1Start=3000 Exon1End=3278 Intron1Start=3279 Intron1End=4328 Exon2Start=4329 Exon2End=4456 Intron2Start=4457 Intron2End=4779 CdsStart=3073 CdsEnd=4781 402/1119 -/1098 -/1122 -/1104 -/1113 -/1119 -/1116 -/1128 -/1122 -/1125 -/1104 -/1122 -/1128 -/1116 -/1113 -/1113 -/1113 -/1098 -/1119 -/1074 -/1083 -/1083 -/1092 -/1113 -/1101 -/1113 -/1107 -/1122 -/1107 -/1107 -/1104 -/1107 -/1107 -/1107 -/1110 -/1098 -/1107 -/1128 -/1092 684,789,988,1027/1128 -/1104 -/1122 34/1128 -/1095 -/1101 -/1113 -/1113 -/1107 -/1122 -/1122 -/1122 -/1104 -/1122 -/1110 77/1080 -/1080 -/1080 -/1110 -/1104 927/1098 -/1104 -/1098 653,1028/1089 -/1110 -/1119 -/1083 -/1092 -/1089 81/1098 -/1122 -/1107 965/1122 -/1116 -/1122 -/1116 -/1110 -/1110 -/1125 -/1116 -/1125 -/1122 -/1086 -/1110 -/1110 -/1113 -/1110 -/1113 -/1113 74/1110 -/1116 -/1107 -/1116 -/1110 -/1110 -/1110 -/1107 -/1125 -/1128 -/1113 -/1116 -/1095 -/1101 -/1092 -/1083 -/1092 940,1123/1083 -/1116 -/1104 505/1116 -/1101 140/1113 -/1104 -/1116 -/1113 961/1110 -/1116 -/1107 -/1107 -/1122 -/1107 -/1113 -/1107 -/1098 -/1113 -/1107 -/1116 747/1125 -/1101 -/1122 -/1110 -/1092 -/1098 443/1113 -/1098 -/1107 -/1116 -/1095 -/1104 -/1089 -/1110 -/1089 -/1101 -/1092 -/1104 -/1101 411,675/1107 -/1119 -/1110 -/1119 -/1107 -/1107 -/1104 -/1110 -/1113 -/1110 -/1119 -/1101 -/1113 -/1113 -/1098 -/1107 -/1110 -/1107 -/1113 -/1104 -/1107 504/1110 -/1104 -/1110 1054/1110 -/1119 -/1116 -/1128 -/1113 -/1116 -/1110 -/1116 -/1110 -/1119 -/1092 -/1110 -/1122 -/1101 -/1110 -/1119 -/1122 -/1119 993/1092 -/1125 -/1104 -/1104 -/1092 -/1104 -/1107 -/1122 -/1122 -/1095 -/1122 -/1092 -/1122 -/1080 -/1107 -/1098 -/1107 -/1113 467/1116 465,550,675/1107 466/1116 -/1116 -/1092 -/1107 -/1098 -/1119 -/1119 -/1119 -/1110 -/1113 -/1110 -/1104 -/1122 -/1125 -/1122 -/1122 -/1116 -/1116 -/1107 -/1098 -/1110 -/1098 84/1104 -/1098 -/1098 -/1107 504/1110 503/1101 -/1116 -/1110 -/1092 -/1092 -/1098 467/1116 912/1101 -/1116 -/1104 -/1083 -/1104 -/1110 -/1077 -/1110 -/1107 -/1101 777/1083 -/1101 -/1101 -/1119 -/1119 -/1113 398/1110 -/1119 -/1065 -/1104 -/1065 -/1065 -/1113 -/1119 -/1110 -/1092 -/1056 -/1092 -/1095 -/1116 -/1104 -/1101 -/1101 -/1116 -/1056 -/1110 58/1101 -/1119 -/1104 709/1119 -/1098 -/1110 -/1095 -/1083 -/1119 -/1092 315/1110 -/1074 -/1116 -/1116 -/1113 -/1086 -/1110 -/1119 -/1119 -/1125 -/1125 819/1119 -/1101 -/1116 -/1101 -/1116 -/1116 -/1104 -/1086 -/1104 -/1113 -/1122 -/1086 -/1113 819/1119 -/1122 -/1113 -/1107 -/1116 -/1104 -/1104 -/1104 -/1110 -/1110 -/1122 -/1101 -/1122 652/1101 -/1116 -/1104 -/1104 -/1104 -/1110 -/1104 -/1110 -/1107 -/1107 -/1125 -/1104 -/1095 -/1101 -/1113 -/1122 -/1116 -/1116 -/1119 178/1110 -/1104 -/1104 -/1110 -/1122 -/1101 -/1116 -/1104 -/1116 -/1104 -/1116 -/1107 -/1110 -/1059 -/1074 -/1095 123/1119 -/1119 -/1128 -/1104 -/1110 550,702/1119 568/1110 -/1110 -/1113 -/1107 -/1107 -/1122 -/1110 -/1122 -/1122 -/1101 478/1122 -/1122 -/1122 10/1122 -/1092 -/1113 -/1110 968/1098 -/1101 -/1095 -/1101 -/1089 -/1110 -/1089 -/1107 -/1104 -/1101 77/1107 -/1077 502/1098 -/1092 502/1098 -/1086 -/1122 86/1122 -/1107 788,1026/1122 -/1086 -/1101 901/1125 -/1086 -/1086 -/1122 -/1086 -/1092 -/1098 472/1122 -/1107 -/1089 -/1119 -/1101 -/1116 -/1062 -/1098 -/1122 -/1062 -/1098 -/1098 -/1113 -/1116 -/1116 -/1125 -/1116 -/1116 -/1119 -/1098 -/1113
7543	LLid=7543 orgDBsym=ZFX TranscriptId=ENST00000007740 chr=X Location=23531229 Strand=1 GeneLength=60015 nExons=9 UpstreamStart=0 UpstreamEnd=2999 Exon1Start=3000 Exon1End=3114 Intron1Start=3115 Intron1End=4033 Exon2Start=4034 Exon2End=4144 Intron2Start=4145 Intron2End=5194 CdsStart=5196 CdsEnd=5196 -/1090 -/1076 -/1092 -/1080 -/1086 -/1090 -/1088 -/1096 -/1092 -/1094 -/1080 -/1092 -/1096 -/1088 -/1086 -/1086 -/1086 -/1076 -/1090 -/1060 -/1066 -/1066 -/1072 -/1086 123/1078 -/1086 -/1082 -/1092 -/1082 -/1082 -/1080 -/1082 -/1082 -/1082 -/1084 -/1076 -/1082 -/1096 -/1072 -/1096 -/1080 -/1092 1148/1096 -/1074 -/1078 -/1086 -/1086 786/1082 -/1092 -/1092 -/1092 -/1080 -/1092 -/1084 -/1064 -/1064 -/1064 -/1084 -/1080 -/1076 -/1080 -/1076 -/1070 -/1084 -/1090 846/1066 -/1072 -/1070 -/1076 -/1092 -/1082 -/1092 -/1088 -/1092 -/1088 -/1084 -/1084 -/1094 -/1088 -/1094 -/1092 -/1068 -/1084 -/1084 -/1086 -/1084 -/1086 -/1086 -/1084 -/1088 -/1082 -/1088 -/1084 -/1084 -/1084 -/1082 -/1094 347/1096 -/1086 -/1088 -/1074 -/1078 -/1072 -/1066 -/1072 -/1066 -/1088 -/1080 -/1088 -/1078 -/1086 -/1080 -/1088 -/1086 -/1084 -/1088 -/1082 -/1082 -/1092 -/1082 -/1086 -/1082 -/1076 -/1086 -/1082 -/1088 -/1094 -/1078 -/1092 -/1084 -/1072 -/1076 -/1086 -/1076 -/1082 181/1088 -/1074 179,868/1080 -/1070 -/1084 -/1070 -/1078 -/1072 -/1080 -/1078 -/1082 -/1090 181/1084 -/1090 -/1082 -/1082 -/1080 807/1084 -/1086 -/1084 -/1090 -/1078 -/1086 -/1086 -/1076 -/1082 -/1084 -/1082 -/1086 -/1080 -/1082 -/1084 -/1080 -/1084 -/1084 -/1090 -/1088 347/1096 -/1086 -/1088 1075/1084 -/1088 -/1084 -/1090 -/1072 -/1084 -/1092 -/1078 -/1084 -/1090 -/1092 -/1090 -/1072 -/1094 -/1080 -/1080 783/1072 -/1080 515/1082 -/1092 -/1092 505/1074 -/1092 -/1072 -/1092 -/1064 -/1082 -/1076 353/1082 -/1086 -/1088 -/1082 -/1088 -/1088 510/1072 -/1082 -/1076 -/1090 -/1090 -/1090 -/1084 -/1086 -/1084 -/1080 -/1092 -/1094 -/1092 -/1092 -/1088 -/1088 -/1082 -/1076 -/1084 -/1076 -/1080 784/1076 -/1076 -/1082 -/1084 -/1078 -/1088 -/1084 -/1072 -/1072 -/1076 -/1088 -/1078 -/1088 -/1080 -/1066 -/1080 -/1084 -/1062 -/1084 -/1082 -/1078 -/1066 -/1078 -/1078 -/1090 -/1090 -/1086 -/1084 -/1090 -/1054 -/1080 -/1054 -/1054 -/1086 -/1090 794/1084 -/1072 -/1048 -/1072 -/1074 -/1088 -/1080 -/1078 -/1078 -/1088 605/1048 -/1084 -/1078 -/1090 -/1080 -/1090 682/1076 -/1084 -/1074 748/1066 -/1090 -/1072 -/1084 -/1060 -/1088 -/1088 -/1086 -/1068 -/1084 -/1090 -/1090 -/1094 -/1094 -/1090 -/1078 134/1088 -/1078 -/1088 134/1088 -/1080 -/1068 179,577/1080 -/1086 -/1092 -/1068 177/1086 -/1090 -/1092 -/1086 -/1082 -/1088 -/1080 -/1080 -/1080 287/1084 -/1084 -/1092 -/1078 -/1092 -/1078 -/1088 179/1080 179/1080 -/1080 -/1084 -/1080 180/1084 288/1082 -/1082 -/1094 -/1080 -/1074 -/1078 -/1086 -/1092 -/1088 -/1088 -/1090 -/1084 -/1080 -/1080 -/1084 -/1092 129/1078 625/1088 -/1080 625/1088 -/1080 -/1088 -/1082 -/1084 -/1050 -/1060 -/1074 -/1090 -/1090 -/1096 -/1080 -/1084 571/1090 -/1084 -/1084 -/1086 -/1082 -/1082 -/1092 -/1084 -/1092 -/1092 -/1078 628/1092 -/1092 -/1092 -/1092 -/1072 -/1086 19/1084 -/1076 -/1078 282/1074 -/1078 -/1070 -/1084 -/1070 -/1082 -/1080 348/1078 -/1082 -/1062 -/1076 -/1072 -/1076 -/1068 -/1092 -/1092 -/1082 -/1092 -/1068 -/1078 -/1094 -/1068 -/1068 -/1092 -/1068 -/1072 -/1076 -/1092 -/1082 -/1070 -/1090 -/1078 -/1088 -/1052 -/1076 -/1092 -/1052 -/1076 -/1076 -/1086 -/1088 -/1088 -/1094 -/1088 -/1088 -/1090 -/1076 -/1086
3920	LLid=3920 orgDBsym=LAMP2 TranscriptId=ENST00000200639 chr=X Location=118357263 Strand=-1 GeneLength=38481 nExons=9 UpstreamStart=0 UpstreamEnd=2999 Exon1Start=3000 Exon1End=3200 Intron1Start=3201 Intron1End=4250 Exon2Start=4251 Exon2End=4369 Intron2Start=4370 Intron2End=5419 CdsStart=3137 CdsEnd=5421 -/334 890/320 -/336 -/324 -/330 -/334 -/332 -/340 -/336 -/338 974/324 -/336 -/340 -/332 -/330 -/330 -/330 -/320 -/334 -/304 -/310 -/310 -/316 -/330 -/322 -/330 -/326 -/336 -/326 -/326 -/324 -/326 -/326 -/326 -/328 888/320 -/326 -/340 -/316 -/340 -/324 -/336 -/340 -/318 -/322 889/330 -/330 -/326 -/336 -/336 -/336 967/324 -/336 -/328 -/308 -/308 -/308 -/328 -/324 -/320 -/324 -/320 -/314 -/328 -/334 -/310 -/316 -/314 -/320 -/336 -/326 -/336 -/332 -/336 -/332 -/328 -/328 -/338 -/332 -/338 -/336 -/312 -/328 -/328 -/330 -/328 -/330 -/330 -/328 -/332 -/326 -/332 -/328 -/328 -/328 -/326 -/338 1023/340 -/330 -/332 -/318 -/322 -/316 -/310 -/316 -/310 -/332 -/324 -/332 -/322 -/330 -/324 -/332 -/330 893/328 -/332 -/326 -/326 -/336 -/326 -/330 -/326 -/320 -/330 -/326 905/332 -/338 1018/322 -/336 -/328 -/316 -/320 -/330 -/320 -/326 -/332 -/318 -/324 -/314 -/328 -/314 -/322 -/316 -/324 -/322 888,964/326 -/334 -/328 -/334 -/326 -/326 904/324 -/328 -/330 -/328 -/334 -/322 -/330 -/330 -/320 -/326 -/328 -/326 -/330 -/324 -/326 -/328 -/324 -/328 -/328 -/334 -/332 1023/340 -/330 -/332 -/328 -/332 -/328 -/334 -/316 -/328 -/336 -/322 -/328 -/334 -/336 1082/334 -/316 -/338 -/324 -/324 -/316 -/324 -/326 -/336 -/336 -/318 -/336 -/316 -/336 -/308 -/326 -/320 -/326 -/330 889,965/332 888,964/326 890,966/332 -/332 -/316 -/326 -/320 -/334 -/334 -/334 -/328 -/330 -/328 -/324 -/336 -/338 -/336 -/336 -/332 -/332 -/326 -/320 -/328 -/320 -/324 -/320 -/320 -/326 -/328 -/322 -/332 -/328 -/316 -/316 -/320 965/332 -/322 -/332 -/324 -/310 -/324 -/328 -/306 -/328 -/326 -/322 -/310 -/322 -/322 -/334 912/334 -/330 909/328 -/334 -/298 -/324 -/298 -/298 -/330 -/334 -/328 -/316 -/292 -/316 -/318 -/332 -/324 -/322 -/322 -/332 -/292 -/328 -/322 -/334 -/324 -/334 -/320 -/328 -/318 -/310 -/334 -/316 -/328 -/304 -/332 -/332 -/330 -/312 -/328 -/334 -/334 -/338 -/338 -/334 -/322 -/332 -/322 -/332 -/332 -/324 -/312 -/324 -/330 -/336 -/312 -/330 -/334 -/336 -/330 -/326 -/332 -/324 -/324 -/324 -/328 -/328 -/336 -/322 -/336 -/322 -/332 -/324 -/324 -/324 -/328 -/324 -/328 -/326 -/326 -/338 1069/324 -/318 1132/322 -/330 -/336 -/332 -/332 -/334 -/328 -/324 -/324 -/328 -/336 -/322 -/332 -/324 -/332 -/324 -/332 -/326 -/328 -/294 -/304 -/318 -/334 -/334 -/340 -/324 -/328 -/334 -/328 -/328 -/330 -/326 -/326 -/336 -/328 -/336 -/336 -/322 -/336 -/336 -/336 -/336 -/316 -/330 -/328 1132/320 -/322 -/318 -/322 -/314 -/328 -/314 -/326 -/324 -/322 -/326 -/306 -/320 -/316 -/320 -/312 -/336 -/336 -/326 -/336 1173/312 -/322 1082/338 -/312 -/312 -/336 -/312 -/316 -/320 -/336 -/326 -/314 -/334 -/322 -/332 -/296 -/320 -/336 866/296 -/320 -/320 1007/330 -/332 -/332 -/338 -/332 -/332 -/334 -/320 -/330
79893	LLid=79893 orgDBsym=- TranscriptId=ENST00000304718 chr=17 Location=35097077 Strand=1 GeneLength=44748 nExons=13 UpstreamStart=0 UpstreamEnd=2999 Exon1Start=3000 Exon1End=3139 Intron1Start=3140 Intron1End=4189 Exon2Start=4190 Exon2End=4270 Intron2Start=4271 Intron2End=5320 CdsStart=3047 CdsEnd=5322 -/814 104/771 -/820 -/784 -/802 -/814 -/808 -/832 -/820 -/826 -/784 -/820 -/832 -/808 -/802 -/802 10/802 -/771 -/814 -/731 -/746 -/746 -/761 -/802 -/778 -/802 -/790 -/820 -/790 824/790 -/784 -/790 -/790 -/790 -/796 -/771 -/790 -/832 -/761 251/832 -/784 -/820 -/832 -/766 -/778 -/802 -/802 -/790 -/820 -/820 -/820 -/784 -/820 -/796 -/741 -/741 -/741 -/796 -/784 -/771 -/784 -/771 -/756 -/796 -/814 -/746 -/761 155/756 -/771 -/820 -/790 -/820 -/808 -/820 -/808 -/796 -/796 -/826 -/808 -/826 -/820 -/751 -/796 -/796 -/802 -/796 -/802 -/802 -/796 -/808 -/790 -/808 -/796 -/796 -/796 -/790 -/826 -/832 798/802 -/808 -/766 -/778 -/761 -/746 -/761 137/746 -/808 -/784 -/808 -/778 798/802 -/784 -/808 -/802 75/796 -/808 -/790 -/790 -/820 -/790 -/802 -/790 -/771 -/802 -/790 -/808 902/826 -/778 -/820 -/796 -/761 -/771 -/802 -/771 -/790 -/808 -/766 -/784 -/756 -/796 -/756 -/778 -/761 -/784 -/778 487/790 -/814 -/796 -/814 -/790 -/790 -/784 -/796 -/802 -/796 -/814 -/778 -/802 560/802 661/771 799/790 822/796 -/790 -/802 -/784 -/790 -/796 273/784 -/796 -/796 -/814 -/808 -/832 -/802 -/808 -/796 -/808 -/796 -/814 -/761 -/796 -/820 -/778 -/796 -/814 -/820 1179/814 -/761 -/826 -/784 -/784 -/761 -/784 -/790 -/820 -/820 -/766 -/820 -/761 -/820 -/741 -/790 795/771 -/790 -/802 489/808 487,528/790 488/808 -/808 -/761 -/790 -/771 -/814 -/814 -/814 -/796 -/802 -/796 -/784 -/820 -/826 -/820 -/820 -/808 -/808 -/790 -/771 -/796 -/771 -/784 -/771 -/771 -/790 -/796 -/778 -/808 -/796 -/761 -/761 -/771 489,530/808 -/778 -/808 -/784 -/746 -/784 -/796 -/736 -/796 -/790 552/778 -/746 851/778 -/778 -/814 -/814 -/802 -/796 -/814 -/716 315/784 -/716 -/716 -/802 -/814 -/796 -/761 -/701 -/761 -/766 -/808 -/784 -/778 -/778 -/808 -/701 -/796 -/778 -/814 -/784 -/814 -/771 -/796 -/766 -/746 -/814 935/761 -/796 -/731 -/808 -/808 -/802 -/751 -/796 -/814 -/814 -/826 -/826 -/814 -/778 -/808 -/778 -/808 474/808 -/784 -/751 -/784 -/802 -/820 -/751 -/802 -/814 -/820 -/802 -/790 -/808 -/784 -/784 -/784 -/796 -/796 -/820 -/778 -/820 -/778 -/808 -/784 -/784 -/784 -/796 -/784 -/796 -/790 -/790 -/826 -/784 -/766 -/778 -/802 -/820 -/808 -/808 -/814 -/796 -/784 -/784 -/796 -/820 -/778 -/808 -/784 -/808 -/784 666/808 -/790 -/796 -/706 -/731 -/766 -/814 -/814 46/832 -/784 -/796 -/814 -/796 -/796 -/802 -/790 -/790 -/820 -/796 -/820 -/820 -/778 -/820 666/820 -/820 -/820 -/761 -/802 -/796 -/771 -/778 -/766 -/778 -/756 -/796 -/756 -/790 797/784 -/778 -/790 -/736 -/771 154/761 -/771 -/751 1178/820 -/820 -/790 -/820 -/751 -/778 1179/826 -/751 -/751 560/820 -/751 -/761 -/771 -/820 -/790 -/756 -/814 -/778 -/808 -/711 -/771 -/820 83/711 -/771 -/771 -/802 -/808 -/808 -/826 -/808 -/808 -/814 -/771 -/802
3674	LLid=3674 orgDBsym=ITGA2B TranscriptId=ENST00000262407 chr=17 Location=42942038 Strand=-1 GeneLength=17324 nExons=30 UpstreamStart=0 UpstreamEnd=2999 Exon1Start=3000 Exon1End=3219 Intron1Start=3220 Intron1End=4269 Exon2Start=4270 Exon2End=4391 Intron2Start=4392 Intron2End=4479 CdsStart=3032 CdsEnd=4481 -/990 848/976 -/992 -/980 98/986 -/990 -/988 -/996 -/992 485,856,956/994 -/980 -/992 -/996 -/988 -/986 -/986 -/986 497/976 -/990 -/960 -/966 -/966 -/972 944/986 -/978 944/986 -/982 -/992 -/982 -/982 -/980 219/982 -/982 -/982 -/984 -/976 296/982 -/996 -/972 -/996 -/980 -/992 -/996 -/974 -/978 -/986 -/986 -/982 -/992 -/992 -/992 -/980 -/992 -/984 -/964 -/964 -/964 -/984 -/980 -/976 -/980 -/976 -/970 -/984 -/990 -/966 -/972 -/970 -/976 -/992 -/982 -/992 -/988 -/992 -/988 -/984 480/984 -/994 854/988 -/994 -/992 1126/968 -/984 -/984 -/986 -/984 -/986 -/986 -/984 -/988 -/982 -/988 -/984 -/984 -/984 154/982 -/994 589/996 -/986 -/988 123/974 -/978 -/972 -/966 -/972 -/966 -/988 -/980 -/988 -/978 -/986 -/980 -/988 -/986 -/984 -/988 -/982 -/982 -/992 -/982 -/986 -/982 -/976 -/986 -/982 -/988 -/994 -/978 -/992 -/984 -/972 -/976 -/986 -/976 -/982 -/988 -/974 -/980 -/970 -/984 -/970 483,850,950/978 -/972 -/980 -/978 -/982 -/990 74/984 -/990 -/982 -/982 -/980 -/984 -/986 484,852,952/984 -/990 -/978 -/986 -/986 -/976 -/982 -/984 -/982 -/986 -/980 -/982 -/984 482,852/980 -/984 853/984 -/990 -/988 589/996 -/986 -/988 -/984 -/988 -/984 -/990 910/972 -/984 -/992 -/978 285/984 -/990 -/992 -/990 -/972 -/994 -/980 -/980 -/972 -/980 -/982 -/992 -/992 -/974 -/992 -/972 -/992 -/964 -/982 -/976 -/982 -/986 -/988 -/982 -/988 -/988 -/972 98/982 -/976 -/990 -/990 1028/990 -/984 -/986 -/984 125/980 955/992 -/994 -/992 -/992 -/988 -/988 -/982 97/976 -/984 -/976 -/980 97/976 -/976 -/982 -/984 -/978 -/988 -/984 -/972 600/972 -/976 -/988 -/978 -/988 -/980 -/966 -/980 -/984 -/962 -/984 -/982 -/978 -/966 -/978 -/978 25,841/990 -/990 -/986 -/984 -/990 -/954 -/980 -/954 -/954 -/986 841/990 -/984 1118/972 -/948 -/972 -/974 -/988 -/980 -/978 -/978 -/988 -/948 -/984 -/978 -/990 954/980 -/990 -/976 -/984 -/974 -/966 16,349/990 849/972 -/984 -/960 -/988 -/988 -/986 -/968 -/984 -/990 -/990 -/994 -/994 -/990 -/978 -/988 -/978 955/988 -/988 -/980 -/968 -/980 -/986 -/992 -/968 308/986 -/990 -/992 -/986 -/982 -/988 -/980 -/980 -/980 -/984 845/984 -/992 -/978 -/992 -/978 -/988 -/980 -/980 -/980 -/984 -/980 -/984 -/982 -/982 -/994 -/980 -/974 -/978 -/986 -/992 -/988 -/988 -/990 -/984 -/980 -/980 -/984 -/992 -/978 -/988 -/980 -/988 -/980 -/988 -/982 -/984 -/950 -/960 -/974 -/990 -/990 999/996 -/980 -/984 -/990 -/984 -/984 -/986 -/982 -/982 -/992 -/984 -/992 -/992 286/978 -/992 -/992 -/992 -/992 -/972 944/986 -/984 -/976 -/978 -/974 -/978 1123/970 -/984 -/970 -/982 -/980 267/978 -/982 -/962 -/976 -/972 -/976 -/968 -/992 -/992 -/982 -/992 -/968 -/978 -/994 -/968 -/968 -/992 -/968 -/972 481/976 -/992 -/982 -/970 -/990 -/978 -/988 1101/952 -/976 -/992 -/952 -/976 -/976 -/986 -/988 -/988 -/994 -/988 -/988 325/990 944/976 944/986
51666	LLid=51666 orgDBsym=ASB4 TranscriptId=ENST00000257621 chr=7 Location=94727313 Strand=1 GeneLength=51788 nExons=3 UpstreamStart=0 UpstreamEnd=2999 Exon1Start=3000 Exon1End=3186 Intron1Start=3187 Intron1End=4236 Exon2Start=4237 Exon2End=4536 Intron2Start=4537 Intron2End=5586 CdsStart=3000 CdsEnd=5588 -/872 -/851 -/875 -/857 -/866 -/872 -/869 -/881 -/875 -/878 -/857 991/875 -/881 -/869 -/866 -/866 401/866 -/851 -/872 -/827 -/836 -/836 -/845 -/866 -/854 -/866 448/860 -/875 448/860 641/860 -/857 -/860 -/860 -/860 892/863 -/851 -/860 -/881 692/845 -/881 -/857 -/875 691/881 -/848 -/854 -/866 -/866 -/860 -/875 -/875 -/875 -/857 -/875 -/863 860,892/833 -/833 -/833 -/863 570/857 -/851 570/857 -/851 -/842 582/863 -/872 -/836 -/845 -/842 -/851 -/875 -/860 -/875 -/869 -/875 -/869 -/863 -/863 -/878 -/869 458/878 -/875 -/839 -/863 -/863 -/866 -/863 -/866 -/866 -/863 -/869 -/860 -/869 -/863 -/863 -/863 -/860 1057/878 -/881 -/866 -/869 -/848 867/854 869/845 -/836 -/845 -/836 -/869 -/857 -/869 -/854 -/866 -/857 -/869 -/866 -/863 -/869 -/860 -/860 -/875 -/860 -/866 -/860 -/851 -/866 -/860 -/869 -/878 -/854 -/875 -/863 -/845 -/851 -/866 -/851 -/860 -/869 864/848 518/857 -/842 -/863 -/842 -/854 -/845 -/857 -/854 -/860 -/872 520/863 -/872 -/860 -/860 -/857 520/863 -/866 -/863 -/872 570/854 -/866 -/866 -/851 -/860 -/863 -/860 -/866 -/857 -/860 -/863 -/857 -/863 -/863 -/872 572/869 -/881 -/866 -/869 1016/863 -/869 -/863 -/872 -/845 -/863 -/875 -/854 -/863 -/872 -/875 -/872 -/845 -/878 -/857 -/857 -/845 433/857 -/860 -/875 -/875 -/848 -/875 -/845 -/875 -/833 -/860 -/851 866/860 571/866 -/869 -/860 -/869 -/869 786/845 865,938,1115/860 -/851 -/872 -/872 -/872 -/863 -/866 -/863 -/857 -/875 -/878 -/875 -/875 -/869 -/869 -/860 -/851 -/863 -/851 -/857 -/851 1173/851 1175/860 -/863 -/854 -/869 -/863 -/845 -/845 -/851 -/869 -/854 -/869 -/857 -/836 -/857 -/863 -/830 -/863 -/860 -/854 -/836 -/854 -/854 -/872 -/872 -/866 -/863 -/872 -/818 -/857 -/818 -/818 -/866 -/872 -/863 -/845 -/809 570/845 -/848 -/869 -/857 -/854 -/854 953/869 -/809 -/863 -/854 -/872 -/857 -/872 864/851 -/863 -/848 -/836 1074/872 -/845 -/863 -/827 -/869 882/869 -/866 -/839 -/863 -/872 -/872 -/878 -/878 -/872 -/854 -/869 -/854 -/869 -/869 -/857 -/839 518/857 -/866 -/875 -/839 -/866 -/872 117,868/875 1178/866 -/860 1177/869 -/857 1175/857 -/857 786/863 -/863 -/875 -/854 -/875 -/854 -/869 518/857 518/857 -/857 -/863 -/857 -/863 1139/860 -/860 941/878 -/857 -/848 -/854 -/866 -/875 -/869 663/869 -/872 524,705/863 -/857 -/857 -/863 -/875 -/854 -/869 -/857 -/869 -/857 -/869 -/860 -/863 -/812 635/827 572/848 -/872 -/872 -/881 -/857 -/863 -/872 -/863 -/863 -/866 -/860 -/860 -/875 -/863 -/875 -/875 -/854 -/875 -/875 -/875 -/875 -/845 -/866 -/863 626/851 787/854 -/848 -/854 -/842 -/863 -/842 573/860 -/857 -/854 227/860 427/830 626/851 -/845 626/851 -/839 -/875 -/875 -/860 -/875 591/839 -/854 -/878 -/839 -/839 -/875 -/839 -/845 405/851 -/875 424,570/860 -/842 -/872 -/854 -/869 -/815 626/851 -/875 -/815 -/851 -/851 -/866 -/869 -/869 -/878 -/869 -/869 -/872 585,675/851 -/866
51573	LLid=51573 orgDBsym=- TranscriptId=ENST00000321937 chr=16 Location=19499912 Strand=-1 GeneLength=20343 nExons=7 UpstreamStart=0 UpstreamEnd=2999 Exon1Start=3000 Exon1End=3333 Intron1Start=3334 Intron1End=3399 Exon2Start=3400 Exon2End=3592 Intron2Start=3593 Intron2End=4642 CdsStart=3073 CdsEnd=4644 -/701 1069/672 -/705 -/681 -/693 -/701 -/697 -/713 -/705 -/709 -/681 -/705 -/713 -/697 -/693 -/693 -/693 -/672 -/701 732/648 -/657 -/657 -/666 -/693 -/677 -/693 -/685 -/705 -/685 -/685 -/681 -/685 -/685 -/685 -/689 -/672 -/685 -/713 -/666 -/713 -/681 -/705 -/713 -/669 744/677 -/693 -/693 -/685 -/705 -/705 -/705 -/681 -/705 -/689 -/654 -/654 -/654 -/689 -/681 -/672 -/681 -/672 -/663 -/689 -/701 -/657 -/666 -/663 -/672 -/705 -/685 -/705 -/697 -/705 -/697 -/689 -/689 -/709 -/697 -/709 -/705 -/660 -/689 -/689 676/693 -/689 676/693 -/693 -/689 -/697 -/685 -/697 -/689 -/689 -/689 -/685 -/709 -/713 890/693 -/697 -/669 -/677 -/666 -/657 -/666 -/657 -/697 -/681 -/697 -/677 890/693 -/681 -/697 676/693 -/689 -/697 -/685 -/685 -/705 -/685 -/693 -/685 -/672 -/693 -/685 -/697 -/709 -/677 -/705 -/689 -/666 -/672 -/693 -/672 -/685 -/697 -/669 -/681 -/663 -/689 -/663 -/677 -/666 -/681 -/677 857/685 -/701 -/689 -/701 -/685 820/685 -/681 -/689 -/693 -/689 -/701 -/677 -/693 -/693 -/672 891/685 -/689 -/685 -/693 -/681 -/685 -/689 -/681 -/689 -/689 -/701 -/697 -/713 -/693 -/697 -/689 -/697 -/689 -/701 841,978/666 -/689 -/705 -/677 -/689 -/701 -/705 -/701 -/666 -/709 -/681 151/681 -/666 -/681 -/685 -/705 -/705 -/669 -/705 -/666 -/705 -/654 -/685 887/672 -/685 -/693 -/697 857/685 -/697 -/697 -/666 -/685 -/672 -/701 -/701 -/701 -/689 -/693 -/689 -/681 -/705 -/709 -/705 -/705 -/697 -/697 -/685 -/672 -/689 -/672 -/681 -/672 -/672 -/685 -/689 -/677 -/697 -/689 -/666 -/666 -/672 -/697 -/677 -/697 -/681 -/657 -/681 -/689 -/651 -/689 -/685 -/677 -/657 -/677 -/677 -/701 -/701 -/693 -/689 -/701 -/639 -/681 -/639 -/639 -/693 -/701 -/689 757/666 -/630 647/666 -/669 -/697 -/681 -/677 -/677 -/697 -/630 -/689 730/677 -/701 -/681 -/701 -/672 -/689 -/669 -/657 -/701 -/666 -/689 644/648 -/697 -/697 -/693 -/660 -/689 -/701 -/701 864/709 -/709 -/701 -/677 -/697 -/677 -/697 -/697 -/681 -/660 -/681 -/693 -/705 -/660 -/693 -/701 -/705 -/693 -/685 -/697 -/681 -/681 -/681 -/689 1139/689 -/705 -/677 -/705 -/677 -/697 -/681 -/681 -/681 -/689 -/681 -/689 -/685 -/685 -/709 -/681 319,887/669 -/677 -/693 -/705 -/697 -/697 -/701 -/689 -/681 -/681 -/689 -/705 -/677 -/697 -/681 -/697 -/681 -/697 668/685 -/689 -/633 -/648 -/669 -/701 -/701 -/713 -/681 -/689 -/701 -/689 -/689 -/693 -/685 761/685 -/705 -/689 -/705 -/705 -/677 -/705 -/705 -/705 -/705 -/666 718/693 -/689 -/672 -/677 -/669 -/677 -/663 -/689 -/663 -/685 889/681 -/677 -/685 -/651 -/672 -/666 -/672 -/660 -/705 -/705 -/685 -/705 -/660 -/677 -/709 -/660 -/660 -/705 -/660 -/666 -/672 835,992/705 -/685 -/663 -/701 -/677 -/697 -/636 -/672 -/705 -/636 -/672 -/672 -/693 -/697 -/697 -/709 -/697 -/697 -/701 -/672 -/693
[truncated: 48,978,998 more chars]
