# Supplementary material for: Genome-wide identification of new Wnt/β-catenin target genes in the human genome using CART method
Source: BMC Genomics. 2010 Jun 1;11:348. doi: 10.1186/1471-2164-11-348 (PMC2996972; doi:10.1186/1471-2164-11-348)
Supplement: Additional file 6 — Human footprinting matrix used in the CART procedure. The file contains the original data file obtained from [86], the code used to transform them to files "genes.txt", "motifs.txt" and "upstream.txt", and the code used to load them to R data format. File "upstream.txt" contains a text plain matrix with genes in rows and predicted transcription factor binding site motifs in columns, adopting the value 0 when no TF binding site motif is predicted or the number of TF binding site motifs predicted by PRIMA. [file 1471-2164-11-348-S6.ZIP › AdditionalFile6/genes.txt]

orgDBsym	Exon1Start	Exon2Start	TranscriptId	CdsEnd	Intron2Start	Intron1End	nExons	UpstreamStart	CdsStart	chr	LLid	Intron2End	Location	Exon1End	Exon2End	Intron1Start	UpstreamEnd	Strand	GeneLength
L285598	-	3000	3878	ENST00000310389	5131	4080	3877	4	0	3062	5	285598	5129	175773428	3244	4079	3245	2999	1	7999
L93349	-	3000	4163	ENST00000272990	5385	4334	4162	5	0	3001	2	93349	5383	231425053	3166	4333	3167	2999	1	45932
L93611	-	3000	4315	ENST00000251546	4785	4413	4314	4	0	3000	1	93611	4783	11425439	3264	4412	3265	2999	1	6454
L93343	-	3000	3269	ENST00000317040	3495	3368	3268	9	0	3062	19	93343	3493	17391853	3181	3367	3182	2999	1	5289
L221188	GPR114	3000	4535	ENST00000329622	4864	4637	4534	12	0	4573	16	221188	4862	57351998	3484	4636	3485	2999	1	48993
L3899	LAF4	3000	3545	ENST00000272631	4611	3625	3544	25	0	4611	2	3899	4609	100343990	3088	3624	3089	2999	-1	554775
L3898	LAD1	3000	4085	ENST00000290275	5280	4229	4084	9	0	3000	1	3898	5278	198656688	3034	4228	3035	2999	-1	17055
L3897	L1CAM	3000	4146	ENST00000253116	4490	4252	4145	27	0	3020	X	3897	4488	151609215	3095	4251	3096	2999	-1	13925
L221184	CPNE2	3000	4247	ENST00000290776	5513	4462	4246	16	0	4282	16	221184	5511	56901903	3196	4461	3197	2999	1	55371
L3895	KTN1	3000	4605	ENST00000261554	5794	4743	4604	44	0	3032	14	3895	5792	54068776	3554	4742	3555	2999	1	72560
L267	AMFR	3000	4369	ENST00000308841	5513	4462	4368	13	0	3064	16	267	5511	56234700	3318	4461	3319	2999	-1	63851
L3892	KRTHB6	3000	4183	ENST00000293525	5195	4392	4182	9	0	3000	12	3892	5193	50981968	3368	4391	3369	2999	1	7245
L28990	-	3000	4208	ENST00000264992	4472	4329	4207	6	0	4472	3	28990	4470	132066555	3295	4328	3296	2999	-1	12926
L92211	-	3000	3844	ENST00000332904	4856	3940	3843	17	0	3111	10	92211	4854	85618983	3165	3939	3166	2999	1	24969
L554	AVPR2	3000	4412	ENST00000337474	5458	4609	4411	4	0	5458	X	554	5456	151635889	3361	4608	3362	2999	1	4656
L552	AVPR1A	3000	6994	ENST00000299178	7280	-1	6993	2	0	4974	12	552	-1	61832857	5943	8203	5944	2999	-1	6375
L550	AUP1	3000	3261	ENST00000334238	3479	3399	3260	12	0	3131	2	550	3477	74731425	3180	3398	3181	2999	-1	3112
L551	AVP	3000	4908	ENST00000217172	5285	5110	4907	3	0	3738	20	551	5283	3061058	3857	5109	3858	2999	-1	2797
L23614	PPY2	3000	3696	ENST00000247030	3065	-1	3695	2	0	3000	17	23614	-1	26720034	3506	3842	3507	2999	1	843
L23615	PYY2	3000	3492	ENST00000315776	3623	-1	3491	2	0	3522	17	23615	-1	26699404	3064	4249	3065	2999	1	1250
L23616	SH3BP1	3000	4220	ENST00000336738	4469	4263	4219	18	0	3111	22	23616	4467	36278723	3169	4262	3170	2999	1	16362
L79541	OR2A4	3000	-1	ENST00000315453	3932	-1	-1	1	0	3000	6	79541	-1	132003111	3932	-1	-1	2999	-1	933
L151246	-	3000	4146	ENST00000319612	5332	4281	4145	9	0	4148	2	151246	5330	201593423	3095	4280	3096	2999	1	57335
L558	AXL	3000	3107	ENST00000301178	4611	3560	3106	21	0	3475	19	558	4609	46416663	3091	3559	3092	2999	1	42848
L23613	PRKCBP1	3000	4124	ENST00000262975	5246	4195	4123	22	0	5246	20	23613	5244	46670896	3073	4194	3074	2999	-1	147094
L153339	-	3000	4102	ENST00000308489	5263	4212	4101	4	0	4102	5	153339	5261	82457264	3051	4211	3052	2999	-1	24525
L55243	KIRREL	3000	4103	ENST00000330610	5304	4253	4102	14	0	3001	1	55243	5302	155180258	3052	4252	3053	2999	1	102373
L28991	-	3000	4226	ENST00000305103	4957	5074	4225	4	0	4283	8	28991	6123	146083196	3175	5073	3176	2999	-1	15035
L3097	HIVEP2	3000	9344	ENST00000012134	10550	9499	9343	6	0	3002	6	3097	10548	143076552	8293	9498	8294	2999	-1	23377
L3096	HIVEP1	3000	4196	ENST00000265011	5301	4250	4195	8	0	3106	6	3096	5299	12123742	3145	4249	3146	2999	1	149476
L3094	HINT1	3000	4256	ENST00000304043	5412	4361	4255	3	0	3095	5	3094	5410	130577209	3205	4360	3206	2999	-1	6012
L3093	HIP2	3000	4190	ENST00000261427	5339	4288	4189	7	0	3077	4	3093	5337	39597051	3139	4287	3140	2999	1	81712
L3092	HIP1	3000	4149	ENST00000320938	5278	4227	4148	32	0	3000	7	3092	5276	74980306	3098	4226	3099	2999	-1	204176
L3091	HIF1A	3000	4369	ENST00000337138	5497	4560	4368	14	0	3284	14	3091	5495	60152280	3318	4559	3319	2999	1	52738
L3090	HIC1	3000	3361	ENST00000322941	5525	-1	3360	2	0	3000	17	3090	-1	2166195	3036	5525	3037	2999	1	2526
L256364	-	3000	3250	ENST00000278845	3606	3511	3249	21	0	3066	11	256364	3604	62154429	3172	3510	3173	2999	-1	9296
L3099	HK2	3000	4562	ENST00000290573	5776	4725	4561	18	0	3449	2	3099	5774	75035796	3511	4724	3512	2999	1	57855
L3098	HK1	3000	4159	ENST00000287072	5387	4336	4158	22	0	5387	10	3098	5385	70374359	3108	4335	3109	2999	1	131880
L112858	C20orf64	3000	4549	ENST00000303446	5027	-1	4548	2	0	3216	20	112858	-1	46003691	3498	5132	3499	2999	-1	2983
L25924	MYRIP	3000	4155	ENST00000302541	5346	4295	4154	17	0	4185	3	25924	5344	39811895	3104	4294	3105	2999	1	450502
L284358	-	3000	4040	ENST00000318083	4513	4334	4039	8	0	4513	19	284358	4511	53912026	3252	4333	3253	2999	-1	3962
L6911	TBX6	3000	3895	ENST00000279386	5181	4130	3894	8	0	3694	16	6911	5179	30140845	3811	4129	3812	2999	-1	6127
L6910	TBX5	3000	4679	ENST00000335930	5825	4774	4678	8	0	4682	12	6910	5823	113258200	3628	4773	3629	2999	-1	54512
L6915	TBXA2R	3000	4090	ENST00000248419	6010	4959	4089	4	0	4173	19	6915	6008	3557567	3039	4958	3040	2999	-1	11734
L6917	TCEA1	3000	4217	ENST00000302933	5331	4280	4216	10	0	3110	8	6917	5329	54984749	3166	4279	3167	2999	-1	55667
L6916	TBXAS1	3000	4377	ENST00000336425	5522	4471	4376	12	0	3235	7	6916	5520	138936229	3326	4470	3327	2999	1	191140
L192670	EIF2C4	3000	4258	ENST00000257131	5475	4424	4257	18	0	3000	1	192670	5473	35701491	3207	4423	3208	2999	1	48592
L9136	RNU3IP2	3000	3383	ENST00000232888	4517	3466	3382	15	0	3000	3	9136	4515	51934935	3092	3465	3093	2999	-1	8369
L9641	IKBKE	3000	3661	ENST00000271742	4802	3751	3660	22	0	4802	1	9641	4800	203727537	3203	3750	3204	2999	1	26385
L9134	CCNE2	3000	4009	ENST00000337421	4138	4049	4008	12	0	4138	8	9134	4136	95864067	3079	4048	3080	2999	-1	15030
L9135	RABEP1	3000	4273	ENST00000262477	5453	4402	4272	18	0	3105	17	9135	5451	5386158	3222	4401	3223	2999	1	100926
L9132	KCNQ4	3000	4446	ENST00000262916	5346	4537	4445	13	0	3082	1	9132	5344	40662978	3395	4536	3396	2999	1	54677
L9645	-	3000	4186	ENST00000256194	5312	4261	4185	29	0	5312	11	9645	5310	12096447	3135	4260	3136	2999	1	153190
L9130	-	3000	4249	ENST00000158526	4429	4334	4248	13	0	3001	X	9130	4427	152140396	3198	4333	3199	2999	1	6502
L9647	PPM1F	3000	4104	ENST00000263212	5421	4370	4103	8	0	4164	22	9647	5419	20631771	3053	4369	3054	2999	-1	33425
L9648	-	3000	3453	ENST00000309863	4561	3510	3452	22	0	4561	2	9648	4559	108687036	3100	3509	3101	2999	1	60219
L9649	-	3000	4252	ENST00000259351	5425	4374	4251	19	0	3168	9	9649	5423	125053098	3201	4373	3202	2999	1	308391
L203286	-	3000	4078	ENST00000297837	5333	4282	4077	9	0	3001	9	203286	5331	96919552	3027	4281	3028	2999	-1	46104
L9138	ARHGEF1	3000	4139	ENST00000316079	4268	4182	4138	15	0	3000	19	9138	4266	47079108	3088	4181	3089	2999	1	24330
L9139	CBFA2T2	3000	4391	ENST00000262653	5586	4535	4390	6	0	4417	20	9139	5584	32865816	3340	4534	3341	2999	1	87698
L3273	HRG	3000	4256	ENST00000232003	5260	4373	4255	7	0	3023	3	3273	5258	187704711	3205	4372	3206	2999	1	12225
L8511	MMP23A,MMP23B	3000	3210	ENST00000009120	3418	3350	3209	7	0	3000	1	8511,8510	3416	1579666	3142	3349	3143	2999	1	1881
L7205	TRIP6	3000	3445	ENST00000200457	3693	3573	3444	9	0	3082	7	7205	3691	100076435	3190	3572	3191	2999	1	6033
L8517	IKBKG	3000	4259	ENST00000263518	5512	4461	4258	10	0	4274	X	8517	5510	152238010	3208	4460	3209	2999	1	22802
L3276	HRMT1L2	3000	4087	ENST00000246790	5240	4189	4086	10	0	3001	19	3276	5238	54872349	3036	4188	3037	2999	1	11168
L8515	ITGA10	3000	4178	ENST00000271334	4494	4290	4177	30	0	3076	1	8515	4492	143273677	3127	4289	3128	2999	1	18873
L8514	KCNAB2	3000	4176	ENST00000318153	5356	4305	4175	15	0	4228	1	8514	5354	5795926	3125	4304	3126	2999	1	74144
L222611	GPR111	3000	4158	ENST00000296862	5377	4326	4157	6	0	3000	6	222611	5375	47671059	3107	4325	3108	2999	1	26200
L8519	IFITM1	3000	3881	ENST00000328221	4072	-1	3880	2	0	3130	11	8519	-1	304041	3315	4230	3316	2999	1	1231
L8518	IKBKAP	3000	4200	ENST00000262535	5404	4353	4199	36	0	3000	9	8518	5402	107073264	3149	4352	3150	2999	-1	62978
L158427	-	3000	4134	ENST00000259452	5502	4451	4133	9	0	3000	9	158427	5500	95769601	3083	4450	3084	2999	-1	27401
L221491	-	3000	4125	ENST00000335352	4498	4309	4124	5	0	4498	6	221491	4496	34263621	3262	4308	3263	2999	-1	2594
L159371	-	3000	4289	ENST00000316766	5521	4470	4288	3	0	3061	10	159371	5519	95318317	3238	4469	3239	2999	1	8761
L23242	-	3000	4263	ENST00000265136	5518	4467	4262	13	0	3001	7	23242	5516	51126251	3212	4466	3213	2999	-1	300593
L92960	PEX11G	3000	4119	ENST00000221480	5359	4308	4118	5	0	3009	19	92960	5357	7459905	3068	4307	3069	2999	-1	12145
L51213	-	3000	4148	ENST00000218140	5331	4280	4147	4	0	3007	X	51213	5329	113288572	3097	4279	3098	2999	1	17801
L23240	-	3000	4177	ENST00000240487	5339	4288	4176	28	0	3007	4	23240	5337	155055735	3126	4287	3127	2999	1	79749
L3891	KRTHB5	3000	4590	ENST00000257901	5395	4799	4589	9	0	3120	12	3891	5393	51047576	3539	4798	3540	2999	-1	7518
L54093	C21orf18	3000	4089	ENST00000332131	5249	4198	4088	12	0	4125	21	54093	5247	36353079	3038	4197	3039	2999	-1	25844
L51110	-	3000	4209	ENST00000276590	5424	4373	4208	7	0	3037	8	51110	5422	71631353	3158	4372	3159	2999	-1	31902
L285048	-	3000	-1	ENST00000313029	3640	-1	-1	1	0	3431	2	285048	-1	43429015	4514	-1	-1	2999	1	1515
L3890	KRTHB4	3000	4644	ENST00000257951	5378	4853	4643	10	0	3048	12	3890	5376	51065684	3593	4852	3594	2999	-1	8386
L145781	-	3000	4219	ENST00000267853	5357	4306	4218	13	0	3094	15	145781	5355	55600195	3168	4305	3169	2999	1	93419
L128853	DUSP15	3000	4079	ENST00000202013	5164	4113	4078	7	0	4079	20	128853	5162	31203479	3359	4112	3360	2999	-1	23039
L23245	ASTN2	3000	4593	ENST00000277322	5832	4781	4592	22	0	3002	9	23245	5830	115553362	3542	4780	3543	2999	-1	989811
L23532	PRAME	3000	4237	ENST00000337471	6057	5006	4236	5	0	6057	22	23532	6055	21226322	3186	5005	3187	2999	-1	11645
L123591	-	3000	4109	ENST00000305457	5292	4241	4108	11	0	5292	15	123591	5290	74068118	3058	4240	3059	2999	1	145005
L8462	TIEG2	3000	4227	ENST00000305883	5548	4497	4226	4	0	3135	2	8462	5546	10205448	3176	4496	3177	2999	1	9239
L55751	-	3000	4685	ENST00000296582	4914	4816	4684	10	0	3512	4	55751	4912	149116223	3634	4815	3635	2999	1	18075
L257364	-	3000	5617	ENST00000308527	5870	-1	5616	2	0	3096	15	257364	-1	73657167	4566	7280	4567	2999	1	9619
L26019	UPF2	3000	4161	ENST00000313999	5595	4544	4160	22	0	3036	10	26019	5593	12089029	3110	4543	3111	2999	-1	123002
L26018	LRIG1	3000	4788	ENST00000273261	5911	4860	4787	19	0	3520	3	26018	5909	66484421	3737	4859	3738	2999	-1	122130
L90993	-	3000	4255	ENST00000288400	5535	4484	4254	12	0	3103	11	90993	5533	46263869	3204	4483	3205	2999	1	42737
L151531	UPP2	3000	4136	ENST00000005756	5305	4254	4135	7	0	3024	2	151531	5303	159161097	3085	4253	3086	2999	1	33921
L26010	-	3000	4144	ENST00000311007	5245	4194	4143	13	0	3001	2	26010	5243	201373333	3093	4193	3094	2999	1	172463
L26012	-	3000	3753	ENST00000265664	4402	3815	3752	16	0	3200	9	26012	4400	135572368	3270	3814	3271	2999	-1	11078
L26015	-	3000	4077	ENST00000304330	4630	4334	4076	25	0	4153	15	26015	4628	39552499	3026	4333	3027	2999	-1	27067
L26017	-	3000	3201	ENST00000263384	4394	3343	3200	4	0	3020	19	26017	4392	16157234	3093	3342	3094	2999	1	6622
L23538	OR52A1	3000	-1	ENST00000328942	3938	-1	-1	1	0	3000	11	23538	-1	5137908	3938	-1	-1	2999	-1	939
L5932	RBBP8	3000	4234	ENST00000327155	5492	4441	4233	19	0	4332	18	5932	5490	18765331	3183	4440	3184	2999	1	92860
L5933	RBL1	3000	4273	ENST00000262877	5458	4407	4272	22	0	3067	20	5933	5456	36409827	3222	4406	3223	2999	-1	97917
L5930	RBBP6	3000	4625	ENST00000319272	5776	4725	4624	17	0	3409	16	5930	5774	24518090	3574	4724	3575	2999	1	32643
L5931	RBBP7	3000	4122	ENST00000330735	5318	4267	4121	12	0	3193	X	5931	5316	16249891	3304	4266	3305	2999	-1	25689
L5936	RBM4	3000	4002	ENST00000332170	4547	-1	4001	2	0	4014	11	5936	-1	66181529	3054	5488	3055	2999	1	5442
L5937	RBMS1	3000	4558	ENST00000314540	5785	4734	4557	14	0	3433	2	5937	5783	161552851	3507	4733	3508	2999	-1	219793
L5934	RBL2	3000	4398	ENST00000262133	5580	4529	4397	22	0	3108	16	5934	5578	53246963	3347	4528	3348	2999	1	57192
L5935	RBM3	3000	3684	ENST00000218440	4078	3800	3683	7	0	3697	X	5935	4076	47478854	3089	3799	3090	2999	1	3800
L51574	-	3000	4134	ENST00000324052	5389	4338	4133	13	0	5389	4	51574	5387	114017132	3083	4337	3084	2999	1	20431
L51575	C20orf6	3000	4115	ENST00000202816	5846	4795	4114	14	0	4158	20	51575	5844	13760532	3064	4794	3065	2999	-1	70564
L5939	RBMS2	3000	4124	ENST00000262031	5342	4291	4123	14	0	3008	12	5939	5340	55202067	3073	4290	3074	2999	1	67590
L51570	-	3000	4070	ENST00000337393	5182	4131	4069	6	0	5182	1	51570,84146	5180	90954367	3019	4130	3020	2999	-1	106698
L124641	DPH2L1	3000	4171	ENST00000263083	4446	4324	4170	13	0	3045	17	124641,1801	4444	2139995	3120	4323	3121	2999	1	13315
L51573	-	3000	3400	ENST00000321937	4644	3593	3399	7	0	3073	16	51573	4642	19499912	3333	3592	3334	2999	-1	20343
L81488	GRINL1A	3000	4289	ENST00000299638	5985	4934	4288	4	0	3114	15	81488	5983	55714971	3238	4933	3239	2999	1	10838
L831	CAST	3000	4115	ENST00000325674	5238	4187	4114	28	0	5238	5	831	5236	96085314	3064	4186	3065	2999	1	99143
L25930	PTPN23	3000	4197	ENST00000265562	5323	4272	4196	25	0	3063	3	25930	5321	47383116	3146	4271	3147	2999	1	32402
L25937	-	3000	4200	ENST00000317353	5355	4304	4199	8	0	5355	3	25937	5353	150741969	3149	4303	3150	2999	-1	183028
L25936	-	3000	4303	ENST00000261462	5433	4382	4302	6	0	3019	1	25936	5431	210021622	3252	4381	3253	2999	-1	54189
L4519	MTND4L	3000	-1	ENST00000297403	3287	-1	-1	1	0	3000	7	4519,4508,4514,4513,4535,4512,4541,4509,4539,4540,4536,4538,4537	-1	62977644	3287	-1	-1	2999	-1	288
L25934	-	3000	4215	ENST00000238259	5477	4426	4214	6	0	3105	9	25934	5475	102889807	3164	4425	3165	2999	1	12437
L25939	SAMHD1	3000	4431	ENST00000262878	5549	4498	4430	16	0	3173	20	25939	5547	36265648	3380	4497	3381	2999	-1	59123
L55054	-	3000	4321	ENST00000287735	5466	4415	4320	18	0	5466	2	55054	5464	234447132	3270	4414	3271	2999	1	43995
L154214	IBRDC1	3000	4204	ENST00000275183	5337	4286	4203	9	0	5337	6	154214	5335	125285090	3153	4285	3154	2999	1	100355
L154215	TCBA1	3000	4154	ENST00000263693	5286	4235	4153	6	0	3044	1	154215,79570	5284	31163473	3103	4234	3104	2999	-1	8408
L55051	C14orf102	3000	4155	ENST00000298345	5315	4264	4154	11	0	3041	14	55051	5313	88788330	3104	4263	3105	2999	-1	53885
L57532	-	3000	4386	ENST00000225388	6109	6111	4385	4	0	3002	17	57532	7160	27766699	3335	6110	3336	2999	-1	32491
L6003	RGS13	3000	4223	ENST00000247523	4798	4294	4222	7	0	4798	1	6003	4796	189893534	3172	4293	3173	2999	1	24118
L6002	RGS12	3000	5985	ENST00000318734	7150	6099	5984	16	0	3054	4	6002	7148	3349221	4934	6098	4935	2999	1	123568
L6001	RGS10	3000	4116	ENST00000278155	5286	4235	4115	5	0	4118	10	6001	5284	120966754	3065	4234	3066	2999	-1	42716
L6000	RGS7	3000	4128	ENST00000331110	5276	4225	4127	17	0	3000	1	6000	5274	238560225	3077	4224	3078	2999	-1	555130
L2058	EPRS	3000	4366	ENST00000259146	5503	4452	4365	32	0	3054	1	2058	5501	217276291	3315	4451	3316	2999	-1	77853
L6006	RHCE	3000	4284	ENST00000310622	5522	4471	4283	5	0	3086	1	6006	5520	25028052	3233	4470	3234	2999	-1	58575
L6005	RHAG	3000	4234	ENST00000274818	5379	4418	4233	9	0	3027	6	6005	5377	49651388	3183	4417	3184	2999	-1	31656
L6004	RGS16	3000	4069	ENST00000271579	4925	4180	4068	5	0	3149	1	6004	4923	179812924	3192	4179	3193	2999	-1	5785
L387	ARHA	3000	4165	ENST00000265538	5374	4323	4164	5	0	4167	3	387	5372	49408379	3114	4322	3115	2999	-1	52437
L6009	RHEB	3000	4514	ENST00000262187	5637	4586	4513	8	0	3412	7	6009	5635	150608750	3463	4585	3464	2999	-1	53214
L257103	C21orf86	3000	-1	ENST00000333529	3497	-1	-1	1	0	3000	21	257103	-1	45570751	3497	-1	-1	2999	-1	498
L2050	EPHB4	3000	4477	ENST00000252160	4820	4548	4476	17	0	3375	7	2050	4818	100036424	3426	4547	3427	2999	-1	24841
L2051	EPHB6	3000	3378	ENST00000222847	3883	3579	3377	17	0	3524	7	2051	3881	142031437	3084	3578	3085	2999	1	8332
L2052	EPHX1	3000	4070	ENST00000272167	5309	4258	4069	9	0	4075	1	2052	5307	222972483	3019	4257	3020	2999	1	35409
L2053	EPHX2	3000	4151	ENST00000317467	5287	4236	4150	19	0	3000	8	2053	5285	27370636	3100	4235	3101	2999	1	53711
L90199	WFDC8	3000	4155	ENST00000289953	5316	4265	4154	6	0	4156	20	90199	5314	44893394	3104	4264	3105	2999	-1	27565
L90198	-	3000	-1	ENST00000334370	3757	-1	-1	1	0	3416	19	90198	-1	47573969	3784	-1	-1	2999	1	785
L132884	EVC2	3000	4770	ENST00000310917	5876	4825	4769	22	0	4782	4	132884	5874	5775817	3719	4824	3720	2999	-1	147129
L80723	-	3000	4660	ENST00000306215	5916	-1	4659	2	0	4678	3	80723	-1	137858770	3609	6101	3610	2999	1	36866
L836	CASP3	3000	4103	ENST00000296745	5222	4171	4102	7	0	4118	4	836	5220	186266491	3052	4170	3053	2999	-1	21751
L200942	-	3000	4001	ENST00000332780	5562	4511	4000	6	0	4135	3	200942	5560	49168080	3050	4510	3051	2999	1	4851
L57533	-	3000	4157	ENST00000254741	5947	4896	4156	14	0	4219	4	57533	5945	6976114	3106	4895	3107	2999	1	123267
L115416	C7orf30	3000	4338	ENST00000287543	5568	4517	4337	4	0	3032	7	115416	5566	23081212	3287	4516	3288	2999	1	10241
L90381	-	3000	4073	ENST00000268138	5271	4220	4072	9	0	5271	15	90381	5269	87879802	3022	4219	3023	2999	1	21217
L10537	UBD,GABBR1	3000	3696	ENST00000306809	4485	3783	3695	23	0	3698	6	10537,2550	4483	29708753	3231	3782	3232	2999	-1	77450
L10536	-	3000	4154	ENST00000311268	6170	5452	4153	5	0	4585	12	10536,27239	6168	6801224	3103	5451	3104	2999	1	18048
L10535	RNASEH2A	3000	3390	ENST00000221486	3589	3462	3389	8	0	3056	19	10535	3587	12778432	3182	3461	3183	2999	1	6915
L388	ARHB	3000	-1	ENST00000272233	3590	-1	-1	1	0	3000	2	388	-1	20631739	3590	-1	-1	2999	1	591
L10533	-	3000	4084	ENST00000273022	4762	4255	4083	19	0	4095	3	10533	4760	11289083	3033	4254	3034	2999	1	282474
L10531	PITRM1	3000	4141	ENST00000224949	5295	4244	4140	27	0	3035	10	10531	5293	3168999	3090	4243	3091	2999	-1	35078
L23172	-	3000	4138	ENST00000298492	5276	4225	4137	9	0	3000	10	23172	5274	126064787	3087	4224	3088	2999	1	34850
L129790	C7orf13	3000	-1	ENST00000333319	3266	-1	-1	1	0	3000	7	129790	-1	155849326	3266	-1	-1	2999	-1	267
L10539	TXNL2	3000	4162	ENST00000225000	5322	4271	4161	12	0	3020	10	10539	5320	131409065	3111	4270	3112	2999	1	43976
L10538	BATF	3000	4352	ENST00000286639	5508	4457	4351	3	0	3239	14	10538	5506	73978828	3301	4456	3302	2999	1	24541
L90441	-	3000	4799	ENST00000308683	5272	5060	4798	6	0	3124	5	90441	5270	16518636	3748	5059	3749	2999	-1	14270
L219557	-	3000	3673	ENST00000297203	4538	-1	3672	2	0	3777	7	219557	-1	88037062	3079	4612	3080	2999	-1	1613
L90332	-	3000	4069	ENST00000252482	5232	4181	4068	10	0	4091	19	90332	5230	50429309	3018	4180	3019	2999	-1	21591
L10021	HCN4	3000	4835	ENST00000261917	6310	5259	4834	8	0	3000	15	10021	6308	71376428	3784	5258	3785	2999	-1	45790
L5338	PLD2	3000	3639	ENST00000263088	3852	3749	3638	25	0	3640	17	5338	3850	4917233	3085	3748	3086	2999	1	16303
L10514	MYBBP1A	3000	3368	ENST00000254718	4047	3464	3367	26	0	3000	17	10514	4045	4665209	3197	3463	3198	2999	-1	16419
L10022	INSL5	3000	4260	ENST00000304526	4492	-1	4259	2	0	3035	1	10022	-1	66636855	3209	4764	3210	2999	-1	3516
L10025	-	3000	4169	ENST00000325464	5075	4356	4168	16	0	4187	19	10025	5073	844204	3118	4355	3119	2999	-1	25241
L57826	RAP2C	3000	4323	ENST00000262988	4601	-1	4322	2	0	3000	X	57826	-1	130056919	3272	4601	3273	2999	-1	3101
L10026	PIGK	3000	4170	ENST00000329216	5275	4224	4169	9	0	3027	1	10026	5273	77107707	3119	4223	3120	2999	-1	127726
L318	NUDT2	3000	4142	ENST00000297626	4456	4279	4141	4	0	4456	9	318	4454	34319504	3091	4278	3092	2999	1	14193
L319	APOF	3000	3610	ENST00000308170	4574	-1	3609	2	0	3648	12	319	-1	55042850	3069	5227	3070	2999	-1	2228
L282809	-	3000	3796	ENST00000313546	4932	3881	3795	12	0	3796	12	282809	4930	88422245	3119	3880	3120	2999	-1	106273
L93979	CPA5	3000	4023	ENST00000313122	4367	4081	4022	14	0	4367	7	93979	4365	129537659	3389	4080	3390	2999	1	23916
L310	ANXA7	3000	4089	ENST00000260852	5195	4144	4088	13	0	4090	10	310	5193	74518411	3038	4143	3039	2999	-1	38565
L311	ANXA11	3000	4105	ENST00000265447	5272	4221	4104	14	0	3000	10	311	5270	81597194	3054	4220	3055	2999	-1	17009
L312	ANXA13	3000	4138	ENST00000262219	5265	4214	4137	11	0	4138	8	312	5263	124706235	3087	4213	3088	2999	-1	56614
L313	AOAH	3000	4483	ENST00000258749	5630	4579	4482	21	0	3306	7	313	5628	36505206	3432	4578	3433	2999	-1	211450
L314	AOC2	3000	5673	ENST00000253799	6189	5959	5672	4	0	3035	17	314	6187	41369774	4622	5958	4623	2999	1	6113
L93973	ACTR8	3000	4224	ENST00000335754	5446	4395	4223	13	0	3051	3	93973	5444	53873527	3173	4394	3174	2999	-1	14185
L316	AOX1	3000	4389	ENST00000260930	5498	4447	4388	35	0	3294	2	316	5496	201653081	3338	4446	3339	2999	1	85474
L317	APAF1	3000	4586	ENST00000240088	4894	4765	4585	27	0	4627	12	317	4892	97541546	3535	4764	3536	2999	1	90127
L80217	-	3000	4231	ENST00000278064	5536	4485	4230	22	0	4376	10	80217	5534	105656707	3180	4484	3181	2999	-1	64777
L80216	-	3000	4138	ENST00000309610	5241	4190	4137	6	0	5241	4	80216	5239	113677358	3087	4189	3088	2999	1	144292
L80213	-	3000	4161	ENST00000328139	5370	4319	4160	5	0	3020	15	80213	5368	99927848	3110	4318	3111	2999	-1	10528
L80212	-	3000	4138	ENST00000238156	5010	4231	4137	5	0	4197	12	80212	5008	122810262	3087	4230	3088	2999	-1	36209
L150771	-	3000	-1	ENST00000295271	5076	-1	-1	1	0	3433	2	150771	-1	96476717	5105	-1	-1	2999	1	2106
L80210	-	3000	4118	ENST00000258417	5261	4210	4117	21	0	4159	2	80210	5259	232265884	3067	4209	3068	2999	1	171494
L10517	C17orf1A	3000	4774	ENST00000308799	5990	4939	4773	12	0	3219	17	10517	5988	18847905	3723	4938	3724	2999	1	35323
L57531	HACE1	3000	4126	ENST00000262903	5232	4181	4125	24	0	3000	6	57531	5230	105353087	3075	4180	3076	2999	-1	131550
L80219	-	3000	4208	ENST00000263960	5409	4358	4207	5	0	3054	2	80219	5407	198520774	3157	4357	3158	2999	1	21621
L80218	-	3000	3553	ENST00000240922	4123	3673	3552	4	0	3000	3	80218	4121	114763842	3135	3672	3136	2999	-1	2335
L116511	MAS1L	3000	-1	ENST00000306877	4136	-1	-1	1	0	3000	6	116511	-1	29563547	4136	-1	-1	2999	-1	1137
L64946	CENPH	3000	4271	ENST00000283006	5378	4327	4270	9	0	3087	5	64946	5376	68501259	3220	4326	3221	2999	1	20809
L143379	-	3000	4234	ENST00000336616	5351	4300	4233	4	0	4245	10	143379	5349	118094362	3183	4299	3184	2999	-1	6568
L157740	-	3000	-1	ENST00000313159	3362	-1	-1	1	0	3000	8	157740	-1	11179289	3362	-1	-1	2999	-1	363
L26145	IRF2BP1	3000	-1	ENST00000302165	4754	-1	-1	1	0	3000	19	26145	-1	51080872	4754	-1	-1	2999	-1	1755
L221154	-	3000	4287	ENST00000298285	5486	4435	4286	12	0	3027	13	221154	5484	19976314	3236	4434	3237	2999	-1	111477
L5331	PLCB3	3000	4224	ENST00000325234	4507	4311	4223	29	0	3012	11	5331	4505	63794407	3173	4310	3174	2999	1	16348
L201255	-	3000	3882	ENST00000306688	4298	3944	3881	17	0	3248	17	201255	4296	80660085	3467	3943	3468	2999	1	7755
L26272	FBXO4	3000	4295	ENST00000281623	5582	4531	4294	7	0	3056	5	26272	5580	41970857	3244	4530	3245	2999	1	16308
L114928	-	3000	4419	ENST00000332262	4827	4487	4418	4	0	4827	X	114928	4825	100739148	3854	4486	3855	2999	1	5370
L261726	RPL34P1	3000	4154	ENST00000321969	5032	4334	4153	8	0	3000	1	261726	5030	165335693	3103	4333	3104	2999	1	20969
L261729	STEAP2	3000	4410	ENST00000287908	5986	4935	4409	5	0	4443	7	261729	5984	89453029	3359	4934	3360	2999	1	25930
L5333	PLCD1	3000	4172	ENST00000334661	5388	4337	4171	15	0	3088	3	5333	5386	38031743	3121	4336	3122	2999	-1	22130
L85364	C20orf99	3000	-1	ENST00000315015	4228	-1	-1	1	0	3014	20	85364	-1	273214	5746	-1	-1	2999	1	2747
L85365	-	3000	4398	ENST00000238477	5300	-1	4397	2	0	3000	9	85365	-1	97364014	3347	5300	3348	2999	-1	3961
L85366	MYLK2	3000	3545	ENST00000217284	4859	3966	3544	12	0	3000	20	85366	4857	31152384	3051	3965	3052	2999	1	15109
L85360	-	3000	4150	ENST00000221736	4598	4291	4149	8	0	3012	19	85360	4596	15079233	3099	4290	3100	2999	1	7563
L5209	PFKFB3	3000	4455	ENST00000317224	5632	4581	4454	15	0	3329	10	5209	5630	6248901	3404	4580	3405	2999	1	32600
L85362	C20orf158	3000	-1	ENST00000322208	4436	-1	-1	1	0	3000	20	85362	-1	62238370	4436	-1	-1	2999	-1	1437
L85363	TRIM5	3000	4246	ENST00000334659	5316	4724	4245	7	0	4307	11	85363	5314	5670602	3195	4723	3196	2999	-1	21497
L5204	PFDN5	3000	3306	ENST00000243040	3712	3409	3305	6	0	3035	12	5204	3710	51975584	3106	3408	3107	2999	1	3918
L5205	ATP8B1	3000	4231	ENST00000283684	5380	4329	4230	27	0	3000	18	5205	5378	53548026	3180	4328	3181	2999	-1	83449
L5207	PFKFB1	3000	4218	ENST00000289537	5395	4344	4217	14	0	3071	X	5207	5393	53987302	3167	4343	3168	2999	-1	60922
L5201	PFDN1	3000	4108	ENST00000261813	5326	4275	4107	4	0	3025	5	5201	5324	139711184	3057	4274	3058	2999	-1	58037
L5202	PFDN2	3000	4147	ENST00000271485	4352	4236	4146	4	0	3022	1	5202	4350	158304630	3096	4235	3097	2999	-1	17492
L5203	PFDN4	3000	4074	ENST00000217103	5024	4182	4073	4	0	3000	20	5203	5022	53510062	3023	4181	3024	2999	1	11853
L132671	-	3000	4415	ENST00000295213	4779	4521	4414	13	0	3278	4	132671	4777	52833135	3364	4520	3365	2999	1	45865
L348825	-	3000	-1	ENST00000326972	3758	-1	-1	1	0	3000	3	348825	-1	14080678	3758	-1	-1	2999	1	759
L164284	-	3000	4285	ENST00000326026	5475	4424	4284	4	0	3027	20	164284	5473	57775370	3234	4423	3235	2999	-1	55524
L1586	CYP17A1	3000	4407	ENST00000278017	4786	4546	4406	8	0	3060	10	1586	4784	104261765	3356	4545	3357	2999	-1	6887
L1585	CYP11B2	3000	3633	ENST00000323110	4840	3789	3632	9	0	3007	8	1585	4838	144062282	3245	3788	3246	2999	-1	5868
L1584	CYP11B1	3000	3626	ENST00000292427	4833	3782	3625	9	0	3000	8	1584	4831	144024248	3238	3781	3239	2999	-1	7458
L1583	CYP11A1	3000	4363	ENST00000268053	5570	4519	4362	9	0	3044	15	1583	5568	72375787	3312	4518	3313	2999	-1	29867
L1582	CYP8B1	3000	-1	ENST00000316161	4505	-1	-1	1	0	3000	3	1582	-1	42877900	4505	-1	-1	2999	-1	1506
L1581	CYP7A1	3000	4194	ENST00000301645	5486	4435	4193	6	0	3064	8	1581	5484	59462682	3143	4434	3144	2999	-1	9984
L1580	CYP4B1	3000	4242	ENST00000271153	4575	4384	4241	12	0	3012	1	1580	4573	46634659	3191	4383	3192	2999	1	20344
L353142	-	3000	-1	ENST00000335674	3269	-1	-1	1	0	3000	1	353142	-1	149812161	3269	-1	-1	2999	-1	270
L1589	CYP21A2	3000	3307	ENST00000306693	3680	3397	3306	10	0	3008	6	1589	3678	32077638	3209	3396	3210	2999	1	3228
L1588	CYP19A1	3000	4159	ENST00000260433	5393	4342	4158	10	0	4197	15	1588	5391	49332177	3108	4341	3109	2999	-1	114450
L768	CA9	3000	4557	ENST00000291153	4781	4587	4556	11	0	3104	9	768	4779	35663853	3506	4586	3507	2999	1	7295
L29115	-	3000	4183	ENST00000326511	5344	4293	4182	10	0	3027	17	29115	5342	74260549	3132	4292	3133	2999	1	40709
L2	A2M	3000	4188	ENST00000318602	5196	4372	4187	35	0	3052	12	2	5194	9159764	3137	4371	3138	2999	-1	48194
L1	A1BG	3000	3164	ENST00000263100	3295	3200	3163	8	0	3054	19	1	3293	63556669	3087	3199	3088	2999	-1	8314
L761	CA3	3000	4483	ENST00000285381	5732	4681	4482	7	0	3681	8	761	5730	86425117	3714	4680	3715	2999	1	9925
L760	CA2	3000	4084	ENST00000285379	5333	4282	4083	7	0	3000	8	760	5331	86450970	3033	4281	3034	2999	1	17411
L763	CA5A	3000	4248	ENST00000309893	5497	4446	4247	7	0	3056	16	763	5495	87751746	3197	4445	3198	2999	-1	48488
L762	CA4	3000	4108	ENST00000300900	5213	4162	4107	8	0	3000	17	762	5211	58701817	3057	4161	3058	2999	1	9390
L765	CA6	3000	4129	ENST00000319474	5360	4309	4128	3	0	3000	1	765	5358	8715492	3078	4308	3079	2999	1	29201
L767	CA8	3000	4398	ENST00000317995	5641	4590	4397	9	0	3248	8	767	5639	61243915	3347	4589	3348	2999	-1	92445
L766	CA7	3000	4201	ENST00000305657	5450	4399	4200	7	0	3111	16	766	5448	66654517	3150	4398	3151	2999	1	9765
L113730	-	3000	-1	ENST00000252783	4918	-1	-1	1	0	3431	22	113730	-1	49118868	5079	-1	-1	2999	1	2080
L56658	TRIM39	3000	4483	ENST00000259945	4906	4636	4482	8	0	4906	6	56658	4904	30401182	3432	4635	3433	2999	1	15003
L56659	KCNK13	3000	4826	ENST00000282146	5718	-1	4825	2	0	3442	14	56659	-1	88518149	3775	6570	3776	2999	1	124092
L56128	PCDHB8	3000	-1	ENST00000239444	5591	-1	-1	1	0	3186	5	56128	-1	140585931	5591	-1	-1	2999	1	2592
L56129	PCDHB7	3000	-1	ENST00000231137	5555	-1	-1	1	0	3174	5	56129	-1	140580744	6714	-1	-1	2999	1	3715
L56126	PCDHB10,PCDHB9	3000	-1	ENST00000239446	5586	-1	-1	1	0	3184	5	56126,56127	-1	140600443	6273	-1	-1	2999	1	3274
L56655	POLE4	3000	3688	ENST00000233699	4453	3773	3687	4	0	3027	2	56655	4451	75160317	3239	3772	3240	2999	1	11079
L56656	OR2S2	3000	-1	ENST00000242299	3959	-1	-1	1	0	3000	9	56656	-1	35948095	3959	-1	-1	2999	-1	960
L56125	PCDHB11,PCDHB12	3000	-1	ENST00000239450	5576	-1	-1	1	0	3189	5	56125,56124	-1	140616792	6405	-1	-1	2999	1	3406
L56122	PCDHB14	3000	-1	ENST00000239449	5970	-1	-1	1	0	3574	5	56122	-1	140631005	5991	-1	-1	2999	1	2992
L56651	C18orf2	3000	4119	ENST00000269201	5282	4231	4118	3	0	3000	18	56651	5280	1268637	3068	4230	3069	2999	-1	6199
L56652	-	3000	4618	ENST00000311916	5411	4859	4617	5	0	3185	10	56652	5409	102412370	4427	4858	4428	2999	1	5485
L56121	PCDHB15	3000	-1	ENST00000231173	5529	-1	-1	1	0	3166	5	56121	-1	140653482	5761	-1	-1	2999	1	2762
L283294	-	3000	3951	ENST00000326418	5113	4062	3950	5	0	3682	11	283294	5111	6493750	3872	4061	3873	2999	1	12648
L170506	DHX36	3000	4365	ENST00000329463	5249	4490	4364	25	0	3072	3	170506	5247	155363190	3314	4489	3315	2999	-1	48820
L1363	CPE	3000	4641	ENST00000261510	5889	4838	4640	9	0	3284	4	1363	5887	166877717	3590	4837	3591	2999	1	119387
L1362	CPD	3000	4796	ENST00000225719	6095	5044	4795	21	0	3000	17	1362	6093	28851562	3745	5043	3746	2999	1	89701
L1361	CPB2	3000	4148	ENST00000181383	5275	4224	4147	11	0	3024	13	1361	5273	44477169	3097	4223	3098	2999	-1	51847
L1360	CPB1	3000	3182	ENST00000282957	4309	3258	3181	11	0	3004	3	1360	4307	149866516	3074	3257	3075	2999	1	32364
L1366	CLDN7	3000	3850	ENST00000337350	5209	4373	3849	5	0	4150	17	1366	5207	7367077	3034	4372	3035	2999	-1	3057
L1364	CLDN4,CLDN3	3000	-1	ENST00000297926	3662	-1	-1	1	0	3000	7	1364,1365	-1	72596476	3662	-1	-1	2999	-1	663
L1369	CPN1	3000	4525	ENST00000266047	5773	4722	4524	9	0	3252	10	1369	5771	101506221	3474	4721	3475	2999	-1	39561
L1368	CPM	3000	4214	ENST00000258146	5363	4312	4213	8	0	3004	12	1368	5361	67612888	3163	4311	3164	2999	-1	78401
L81786	TRIM7	3000	4653	ENST00000334421	4796	-1	4652	2	0	3183	5	81786	-1	180741955	3704	5167	3705	2999	-1	2168
L55539	-	3000	4812	ENST00000311564	4850	-1	4811	2	0	3664	11	55539	-1	2855572	3831	5070	3832	2999	1	2071
L2915	GRM5	3000	4861	ENST00000305432	6162	5111	4860	9	0	3150	11	2915	6160	88469343	3810	5110	3811	2999	-1	539833
L120	ADD3	3000	4157	ENST00000277902	5432	4381	4156	14	0	4186	10	120	5430	111430390	3106	4380	3107	2999	1	129514
L54876	-	3000	4362	ENST00000295421	4814	4478	4361	4	0	4814	4	54876	4812	17563264	3311	4477	3312	2999	-1	9610
L54877	ZCCHC2	3000	4153	ENST00000269499	5316	4265	4152	15	0	3001	18	54877	5314	58340463	3102	4264	3103	2999	1	62469
L54874	-	3000	4179	ENST00000271234	5377	4326	4178	10	0	3030	1	54874	5375	93468113	3128	4325	3129	2999	1	23905
L54875	-	3000	4410	ENST00000297642	5550	4499	4409	7	0	3000	9	54875	5548	17125064	3359	4498	3360	2999	1	359940
L221935	SDK1	3000	4348	ENST00000320140	5559	4508	4347	45	0	3000	7	221935	5557	3085557	3297	4507	3298	2999	1	967411
L54873	PALMD	3000	4371	ENST00000263174	5503	4452	4370	8	0	4371	1	54873	5501	99574521	3320	4451	3321	2999	1	48638
L54870	-	3000	4359	ENST00000323672	6439	5388	4358	9	0	3000	3	54870	6437	49073462	3308	5387	3309	2999	-1	47085
L220136	-	3000	4210	ENST00000303601	5193	4440	4209	8	0	5193	18	220136	5191	46044852	3159	4439	3160	2999	-1	39300
L51013	-	3000	3147	ENST00000305041	4314	3263	3146	8	0	3009	10	51013	4312	98870338	3039	3262	3040	2999	-1	9748
L2535	FZD2	3000	-1	ENST00000315323	4927	-1	-1	1	0	3230	17	2535	-1	43109992	5029	-1	-1	2999	1	2030
L54878	DPP8	3000	4267	ENST00000321147	5458	4407	4266	20	0	5458	15	54878	5456	63525861	3216	4406	3217	2999	-1	71070
L54879	ST7L	3000	3644	ENST00000309947	4926	3875	3643	16	0	3670	1	54879	4924	112461132	3139	3874	3140	2999	-1	96263
L79652	-	3000	4103	ENST00000336822	5779	4728	4102	4	0	4448	16	79652	5777	1518743	3052	4727	3053	2999	1	26838
L79651	-	3000	4096	ENST00000313080	5479	4428	4095	17	0	5479	17	79651	5477	75076827	3045	4427	3046	2999	-1	11990
L79650	-	3000	4078	ENST00000219281	5296	4245	4077	7	0	3083	16	79650	5294	57810702	3180	4244	3181	2999	1	20210
L79657	-	3000	4133	ENST00000005386	5343	4292	4132	17	0	4139	12	79657	5341	46386084	3082	4291	3083	2999	-1	42530
L79656	-	3000	4367	ENST00000294347	5548	4497	4366	6	0	5548	1	79656	5546	48612507	3316	4496	3317	2999	-1	49047
L79654	-	3000	3151	ENST00000262747	3590	3287	3150	19	0	3590	1	79654	3588	44889238	3071	3286	3072	2999	-1	7724
L283078	-	3000	4162	ENST00000279552	5480	4429	4161	7	0	4241	10	283078	5478	28038753	3111	4428	3112	2999	-1	72942
L79658	-	3000	4204	ENST00000305546	4374	4300	4203	23	0	3000	4	79658	4372	149231080	3153	4299	3154	2999	1	340474
L6091	ROBO1	3000	4138	ENST00000305299	5273	4222	4137	30	0	3000	3	6091	5271	79559962	3087	4221	3088	2999	-1	992672
L92691	-	3000	4107	ENST00000295658	5555	4504	4106	3	0	4233	2	92691	5553	217149184	3056	4503	3057	2999	1	20853
L158160	-	3000	4180	ENST00000277668	5435	4384	4179	9	0	5435	10	158160	5433	38649294	3129	4383	3130	2999	1	22145
L6093	ROCK1	3000	5084	ENST00000261535	6217	5166	5083	32	0	3941	18	6093	6215	16943799	4033	5165	4034	2999	-1	158272
L126119	-	3000	3717	ENST00000293431	4928	3877	3716	5	0	3731	19	126119	4926	55706231	3045	3876	3046	2999	-1	5165
L64431	-	3000	4174	ENST00000188312	4911	4292	4173	11	0	3056	12	64431	4909	99097042	3123	4291	3124	2999	1	23628
L83594	NUDT12	3000	4133	ENST00000230792	4920	4345	4132	7	0	4139	5	83594	4918	102974702	3082	4344	3083	2999	-1	13930
L83597	TMEM7	3000	4273	ENST00000296142	4816	-1	4272	2	0	3068	3	83597	-1	46500077	3222	4866	3223	2999	1	2955
L83596	BCL2L12	3000	4543	ENST00000246784	5709	4658	4542	6	0	3682	19	83596	5707	54860211	3925	4657	3926	2999	1	8774
L83591	-	3000	4627	ENST00000308086	5874	4823	4626	3	0	3506	12	83591	5872	70344051	3576	4822	3577	2999	1	16634
L83590	C7orf21	3000	3940	ENST00000297533	4634	4359	3939	3	0	3970	7	83590	4632	150172361	3099	4358	3100	2999	-1	2448
L83593	RASSF5	3000	4564	ENST00000326289	5737	4686	4563	6	0	3057	1	83593	5735	203764578	3513	4685	3514	2999	1	81728
L83592	-	3000	4118	ENST00000334019	5337	4286	4117	8	0	3029	10	83592	5335	4822488	3067	4285	3068	2999	1	21450
L163702	IL28RA	3000	4121	ENST00000327575	5296	4245	4120	6	0	3013	1	163702	5294	23864919	3070	4244	3071	2999	-1	33105
L54596	-	3000	4108	ENST00000294615	5253	4202	4107	4	0	5253	1	54596	5251	62030453	3057	4201	3058	2999	1	16683
L132720	-	3000	4203	ENST00000309733	4448	-1	4202	2	0	3000	4	132720	-1	113525557	3152	4448	3153	2999	1	41358
L6919	TCEA2	3000	4122	ENST00000302185	4562	4185	4121	9	0	3000	20	6919	4560	63421014	3071	4184	3072	2999	1	9034
L57529	-	3000	4089	ENST00000326129	8725	8187	4088	3	0	3000	X	57529	8723	108452429	3038	8186	3039	2999	1	11097
L2854	GPR32	3000	-1	ENST00000270590	4070	-1	-1	1	0	3000	19	2854	-1	55965670	4070	-1	-1	2999	1	1071
L257415	-	3000	-1	ENST00000332869	3713	-1	-1	1	0	3000	5	257415	-1	60686854	3713	-1	-1	2999	1	714
L57830	-	3000	-1	ENST00000308143	3563	-1	-1	1	0	3000	11	57830	-1	70975410	3563	-1	-1	2999	1	564
L57521	-	3000	4574	ENST00000306801	5728	4677	4573	34	0	3362	17	57521	5726	79219187	3523	4676	3524	2999	1	421104
L57523	-	3000	3744	ENST00000206466	6169	5301	3743	7	0	3000	14	57523	6167	22867242	3619	5300	3620	2999	1	11375
L57834	CYP4F11	3000	3457	ENST00000326712	4707	3656	3456	13	0	3458	19	57834	4705	15906676	3034	3655	3035	2999	-1	21190
L5547	PRCP	3000	4247	ENST00000313010	5439	4388	4246	9	0	3029	11	5547	5437	82337781	3196	4387	3197	2999	-1	76064
L26249	KLHL3	3000	4172	ENST00000309755	5330	4279	4171	14	0	3000	5	26249	5328	137132491	3121	4278	3122	2999	-1	99329
L5546	PRCC	3000	4736	ENST00000271526	5835	4784	4735	7	0	3218	1	5546	5833	153954138	3685	4783	3686	2999	1	33257
L26240	-	3000	3401	ENST00000274639	4401	-1	3400	2	0	3424	6	26240	-1	3794621	3098	4925	3099	2999	1	1926
L246175	CNOT6L	3000	4178	ENST00000310556	5416	4365	4177	10	0	3004	4	246175	5414	79155947	3127	4364	3128	2999	-1	59381
L117245	-	3000	3831	ENST00000301790	5003	3952	3830	6	0	3160	11	117245	5001	63034026	3307	3951	3308	2999	-1	27857
L137970	UNC5D	3000	4194	ENST00000287272	5464	4413	4193	17	0	3056	8	137970	5462	35459578	3143	4412	3144	2999	1	250271
L5816	PVALB	3000	4099	ENST00000216200	5218	4167	4098	5	0	4106	22	5816	5216	35458562	3048	4166	3049	2999	-1	18625
L22954	TRIM32	3000	4102	ENST00000238349	6144	-1	4101	2	0	4183	9	22954	-1	114825654	3051	7189	3052	2999	1	13420
L22955	SCMH1	3000	3551	ENST00000308010	4626	3575	3550	13	0	3001	1	22955	4624	41040415	3085	3574	3086	2999	-1	134247
L22950	SLC4A1AP	3000	4629	ENST00000326019	5876	4825	4628	15	0	3282	2	22950	5874	27860873	4106	4824	4107	2999	1	31494
L151230	-	3000	3618	ENST00000308252	4702	3651	3617	4	0	4702	2	151230	4700	170753651	3025	3650	3026	2999	1	7107
L145957	-	3000	4197	ENST00000305435	4278	-1	4196	2	0	3001	15	145957	-1	73970134	3146	4278	3147	2999	-1	6045
L5542	PRB1	3000	3340	ENST00000308788	3770	-1	3339	2	0	3000	12	5542	-1	11438227	3093	3770	3094	2999	-1	771
L8724	SNX3	3000	4550	ENST00000296991	5697	4646	4549	4	0	3338	6	8724	5695	108628033	3499	4645	3500	2999	-1	49746
L8725	C19orf2	3000	4203	ENST00000269640	5263	4282	4202	10	0	3001	19	8725	5261	35125259	3152	4281	3153	2999	1	73193
L8726	EED	3000	3253	ENST00000336656	4622	3571	3252	13	0	3225	11	8726	4620	85682123	3251	3570	3252	2999	1	33964
L8727	CTNNAL1	3000	4278	ENST00000325551	5519	4468	4277	19	0	3087	9	8727	5517	107155647	3227	4467	3228	2999	-1	70959
L8720	MBTPS1	3000	4213	ENST00000323592	5522	4471	4212	22	0	3000	16	8720	5520	83915079	3162	4470	3163	2999	-1	48018
L8721	EDF1	3000	4156	ENST00000224073	4580	4208	4155	5	0	3028	9	8721	4578	135118031	3105	4207	3106	2999	-1	4168
L89778	SERPINB11	3000	4141	ENST00000269493	5252	4201	4140	7	0	5252	18	89778	5250	59526397	3167	4200	3168	2999	1	13206
L8723	SNX4	3000	4233	ENST00000251775	5406	4355	4232	14	0	3042	3	8723	5404	126559959	3182	4354	3183	2999	-1	73564
L143458	-	3000	4207	ENST00000315571	5384	4333	4206	5	0	3000	11	143458	5382	36021952	3156	4332	3157	2999	1	193305
L8728	ADAM19	3000	4144	ENST00000335620	5281	4230	4143	22	0	3000	5	8728	5279	156983599	3093	4229	3094	2999	-1	95250
L8729	GBF1	3000	4280	ENST00000286983	5437	4386	4279	40	0	4290	10	8729	5435	103669896	3229	4385	3230	2999	1	137341
L9643	MORF4L2	3000	4126	ENST00000243290	5267	4216	4125	4	0	5267	X	9643	5265	101714849	3075	4215	3076	2999	-1	12569
L4817	NIT1	3000	3355	ENST00000289807	3731	3610	3354	6	0	3008	1	4817	3729	158305361	3102	3609	3103	2999	1	2289
L9644	-	3000	4146	ENST00000224947	5289	4238	4145	12	0	4146	10	9644	5287	105160172	3095	4237	3096	2999	-1	136309
L4814	NINJ1	3000	4196	ENST00000253969	5476	4425	4195	4	0	3071	9	4814	5474	91237979	3145	4424	3146	2999	-1	12791
L352954	-	3000	-1	ENST00000328453	3476	-1	-1	1	0	3000	7	352954	-1	99420340	3476	-1	-1	2999	-1	477
L9133	CCNB2	3000	4222	ENST00000288207	4458	4351	4221	9	0	3148	15	9133	4456	57113376	3171	4350	3172	2999	1	19924
L149095	-	3000	3148	ENST00000295542	3612	3274	3147	17	0	3213	1	149095	3610	152223092	3030	3273	3031	2999	1	17107
L4815	NINJ2	3000	4139	ENST00000305108	4917	4368	4138	4	0	3056	12	4815	4915	642843	3088	4367	3089	2999	-1	99120
L9646	SH2BP1	3000	4181	ENST00000263472	5331	4280	4180	25	0	3086	11	9646	5329	10737183	3130	4279	3131	2999	1	28414
L9131	PDCD8	3000	4334	ENST00000287295	5528	4477	4333	16	0	3178	X	9131	5526	128005431	3283	4476	3284	2999	-1	36472
L201973	-	3000	4129	ENST00000314970	5258	4207	4128	14	0	5258	4	201973	5256	186266792	3078	4206	3079	2999	1	45211
L8733	GPAA1	3000	3787	ENST00000318523	4053	3967	3786	12	0	3394	8	8733	4051	145243221	3467	3966	3468	2999	1	3878
L168391	GALNT15	3000	4234	ENST00000223381	5571	4520	4233	9	0	4273	7	168391	5569	151045252	3183	4519	3184	2999	1	63501
L93408	-	3000	3860	ENST00000223167	5016	3965	3859	5	0	3000	7	93408	5014	100826521	3063	3964	3064	2999	-1	9586
L7171	TPM4	3000	4233	ENST00000300933	5418	4367	4232	8	0	3051	19	7171	5416	16048325	3182	4366	3183	2999	1	26084
L55245	C20orf44	3000	4139	ENST00000335310	5295	4244	4138	9	0	5295	20	55245	5293	34876716	3088	4243	3089	2999	-1	270917
L7172	TPMT	3000	4071	ENST00000309983	5306	4255	4070	9	0	4115	6	7172	5304	18263263	3020	4254	3021	2999	-1	26325
L259289	TAS2R43	3000	-1	ENST00000331760	3929	-1	-1	1	0	3000	12	259289	-1	11136095	3929	-1	-1	2999	-1	930
L10418	SPON1	3000	4502	ENST00000310358	5660	4609	4501	17	0	3214	11	10418	5658	13948547	3451	4608	3452	2999	1	305113
L85569	-	3000	4093	ENST00000263438	5270	4219	4092	6	0	4132	19	85569	5268	61379201	3042	4218	3043	2999	1	9752
L2248	FGF3	3000	4761	ENST00000334134	5916	4865	4760	3	0	3491	11	2248	5914	69406878	3710	4864	3711	2999	-1	9213
L8737	RIPK1	3000	3955	ENST00000259808	5163	4112	3954	10	0	3000	6	8737	5161	3022057	3163	4111	3164	2999	1	37117
L259283	-	3000	3571	ENST00000313660	4281	3687	3570	3	0	3000	1	259283	4279	23435074	3142	3686	3143	2999	1	1441
L259282	-	3000	4410	ENST00000273725	5586	4535	4409	10	0	3117	4	259282	5584	13380211	3359	4534	3360	2999	-1	23268
L259287	TAS2R41	3000	-1	ENST00000313125	3923	-1	-1	1	0	3000	7	259287	-1	142645896	3923	-1	-1	2999	1	924
L8736	MYOM1	3000	4187	ENST00000261606	5578	4527	4186	35	0	3114	18	8736	5576	3183952	3136	4526	3137	2999	-1	127147
L7176	TPSG1,TPS1	3000	3327	ENST00000334002	4653	3602	3326	4	0	3000	16	7176,25823	4651	1278850	3175	3601	3176	2999	-1	67062
L9215	LARGE	3000	4478	ENST00000319185	5717	4666	4477	15	0	4560	22	9215	5715	32640964	3427	4665	3428	2999	-1	647564
L29117	BRD7	3000	3481	ENST00000299197	4741	3690	3480	17	0	3005	16	29117	4739	50180723	3053	3689	3054	2999	-1	49742
L8513	LIPF	3000	4021	ENST00000238983	5153	4102	4020	11	0	5153	10	8513	5151	90088792	3033	4101	3034	2999	1	14351
L81533	-	3000	4261	ENST00000262385	5385	4334	4260	18	0	3000	16	81533	5383	47276047	3210	4333	3211	2999	-1	305671
L81532	-	3000	3409	ENST00000329957	4554	3503	3408	4	0	4554	11	81532	4552	1469206	3170	3502	3171	2999	-1	11433
L81537	SGPP1	3000	4765	ENST00000247225	5906	4855	4764	3	0	3031	14	81537	5904	62184734	3714	4854	3715	2999	-1	42771
L81539	SLC38A1	3000	4192	ENST00000321451	5358	4307	4191	18	0	5358	12	81539	5356	44949056	3141	4306	3142	2999	-1	81206
L7204	TRIO	3000	4096	ENST00000252003	5222	4171	4095	57	0	4116	5	7204	5220	14196684	3045	4170	3046	2999	1	364840
L9212	AURKB	3000	3318	ENST00000316199	4442	3391	3317	9	0	3343	17	9212	4440	8314451	3037	3390	3038	2999	-1	5829
L51299	NRN1	3000	4756	ENST00000244766	5952	4901	4755	3	0	3651	6	51299	5950	5952632	3705	4900	3706	2999	-1	9399
L51298	THEG	3000	4367	ENST00000264820	4778	4490	4366	8	0	3009	19	51298	4776	326979	3316	4489	3317	2999	-1	13921
L3270	HRC	3000	5076	ENST00000252825	6013	5151	5075	6	0	3170	19	3270	6011	54350476	5000	5150	5001	2999	-1	4207
L51291	-	3000	3995	ENST00000203556	4564	4080	3994	21	0	3001	19	51291	4562	19615423	3103	4079	3104	2999	-1	14139
L51290	-	3000	4086	ENST00000201023	5280	4229	4085	14	0	4123	12	51290	5278	29425350	3035	4228	3036	2999	-1	43795
L51293	-	3000	4257	ENST00000301458	5326	4383	4256	5	0	3065	19	51293	5324	8279239	3206	4382	3207	2999	-1	6229
L51292	GMPR2	3000	3777	ENST00000335073	4038	3899	3776	10	0	3812	14	51292	4036	22691776	3346	3898	3347	2999	1	6798
L51295	-	3000	4126	ENST00000252440	5296	4245	4125	7	0	4149	19	51295	5294	11500952	3075	4244	3076	2999	-1	23208
L51294	PCDH12	3000	8141	ENST00000231484	9290	8239	8140	4	0	4211	5	51294	9288	141367128	7090	8238	7091	2999	-1	14097
L51297	PLUNC	3000	4105	ENST00000291275	4464	4280	4104	9	0	4120	20	51297	4462	32539478	3054	4279	3055	2999	1	7313
L51296	SLC15A3	3000	4842	ENST00000227880	6183	5132	4841	8	0	3234	11	51296	6181	60494617	3791	5131	3792	2999	-1	14700
L55602	-	3000	3166	ENST00000302350	3889	3423	3165	4	0	3002	4	55602	3887	185061690	3163	3422	3164	2999	1	3547
L55603	C6orf37	3000	3530	ENST00000320172	5170	4119	3529	3	0	3567	6	55603	5168	82458021	3332	4118	3333	2999	-1	6978
L55600	ITLN1	3000	3287	ENST00000326245	4402	3351	3286	8	0	3293	1	55600	4400	158071752	3109	3350	3110	2999	-1	8629
L55601	-	3000	4124	ENST00000260184	5365	4314	4123	36	0	3000	4	55601	5363	169928112	3073	4313	3074	2999	-1	94780
L3275	HRMT1L1	3000	4145	ENST00000291705	5291	4240	4144	11	0	4201	21	3275	5289	46911783	3094	4239	3095	2999	1	29272
L55604	LRRC16	3000	4157	ENST00000259764	5278	4227	4156	10	0	3000	6	55604	5276	25603316	3106	4226	3107	2999	1	125420
L54344	DPM3	3000	3275	ENST00000314990	3558	-1	3274	2	0	3280	1	54344	-1	152329788	3029	3627	3030	2999	-1	628
L55608	ANKRD10	3000	4395	ENST00000267339	5599	4548	4394	6	0	3135	13	55608	5597	109265417	3344	4547	3345	2999	-1	36529
L55609	-	3000	4188	ENST00000247503	5287	4236	4187	19	0	4205	X	55609	5285	128108496	3137	4235	3138	2999	-1	66183
L154043	-	3000	4652	ENST00000283821	5867	4816	4651	13	0	3001	6	154043	5865	154862788	3601	4815	3602	2999	-1	105365
L23399	DULLARD	3000	3343	ENST00000318988	4801	3750	3342	9	0	3648	17	23399	4799	7355828	3145	3749	3146	2999	-1	8105
L23398	-	3000	4267	ENST00000261308	5421	4370	4266	11	0	3021	5	23398	5419	64875001	3216	4369	3217	2999	1	24252
L23395	LARS2	3000	4155	ENST00000265537	5272	4221	4154	22	0	5272	3	23395	5270	45390660	3104	4220	3105	2999	1	160261
L23394	ADNP	3000	4227	ENST00000262599	5391	4340	4226	4	0	4232	20	23394	5389	50230786	3176	4339	3177	2999	-1	38482
L23397	BRRN1	3000	4146	ENST00000240423	4555	4399	4145	18	0	3077	2	23397	4553	96486247	3095	4398	3096	2999	1	38087
L10417	SPON2	3000	3735	ENST00000290902	4324	3958	3734	6	0	3738	4	10417	4322	1156427	3265	3957	3266	2999	-1	5875
L5051	PAFAH2	3000	4183	ENST00000309113	5371	4320	4182	11	0	4230	1	5051	5369	25929336	3132	4319	3133	2999	-1	37334
L51742	RBP1L1	3000	4217	ENST00000264183	5323	4272	4216	24	0	5323	1	51742	5321	232532649	3416	4271	3417	2999	-1	196473
L54517	-	3000	4237	ENST00000257687	5718	4667	4236	17	0	4335	7	54517	5716	104723216	3186	4666	3187	2999	-1	65685
L54516	MTRF1L	3000	4349	ENST00000320707	5480	4429	4348	6	0	3040	6	54516	5478	153354851	3298	4428	3299	2999	-1	14191
L51747	-	3000	4279	ENST00000240304	5397	4346	4278	11	0	3130	17	51747	5395	49271602	3228	4345	3229	2999	1	33107
L5054	SERPINE1	3000	4124	ENST00000223095	5447	4396	4123	9	0	4125	7	5054	5445	100330633	3073	4395	3074	2999	1	11855
L54513	TDRD4	3000	3773	ENST00000255324	4083	3924	3772	16	0	3786	13	54513	4081	23216017	3092	3923	3093	2999	1	36040
L51744	-	3000	4289	ENST00000322302	4706	4607	4288	9	0	3178	1	51744	4704	158049437	3238	4606	3239	2999	-1	32695
L5058	PAK1	3000	4240	ENST00000278568	4847	4341	4239	15	0	3000	11	5058	4845	76829873	3189	4340	3190	2999	-1	69247
L54518	APBB1IP	3000	4122	ENST00000316704	5261	4210	4121	13	0	3000	10	54518	5259	26785262	3071	4209	3072	2999	1	75476
L201134	-	3000	4156	ENST00000317456	5398	4347	4155	24	0	3000	17	201134	5396	64729518	3105	4346	3106	2999	-1	547481
L3516	RBPSUH	3000	4229	ENST00000302796	5319	4268	4228	11	0	3165	4	3516,51580	5317	26072215	3178	4267	3179	2999	1	111348
L128308	MRPL55	3000	3985	ENST00000336297	4435	4069	3984	4	0	4043	1	128308	4433	225271635	3154	4068	3155	2999	-1	2624
L5814	PURB	3000	-1	ENST00000275523	3938	-1	-1	1	0	3000	7	5814	-1	44665727	3938	-1	-1	2999	-1	939
L9929	-	3000	4514	ENST00000216039	4810	4643	4513	4	0	3279	22	9929	4808	37339310	3463	4642	3464	2999	-1	14645
L9928	KIF14	3000	5162	ENST00000236917	6367	5417	5161	29	0	3000	1	9928	6365	197876108	4111	5416	4112	2999	-1	65336
L9925	-	3000	4235	ENST00000307750	6272	-1	4234	2	0	4239	9	9925	-1	37455396	3184	8676	3185	2999	-1	27286
L9924	USP52	3000	3758	ENST00000257931	5205	4154	3757	26	0	3872	12	9924	5203	55014017	3104	4153	3105	2999	-1	17030
L9927	MFN2	3000	4223	ENST00000235329	5419	4368	4222	19	0	5419	1	9927	5417	11749915	3172	4367	3173	2999	1	33197
L9926	-	3000	3915	ENST00000331274	5231	4180	3914	8	0	3942	1	9926	5229	209082970	3788	4179	3789	2999	-1	80442
L9921	RNF10	3000	4207	ENST00000325954	5455	4404	4206	17	0	3000	12	9921	5453	119384568	3156	4403	3157	2999	1	41855
L3913	LAMB2	3000	3503	ENST00000305544	3762	3676	3502	32	0	3299	3	3913	3760	49129611	3374	3675	3375	2999	-1	12052
L9923	-	3000	4188	ENST00000315432	5709	4954	4187	18	0	4257	1	9923	5707	22247835	3137	4953	3138	2999	1	76621
L9922	-	3000	4150	ENST00000273221	6451	5400	4149	13	0	4156	3	9922	6449	12958170	3099	5399	3100	2999	-1	43797
L58189	WFDC1	3000	4371	ENST00000219454	5615	4564	4370	7	0	3177	16	58189	5613	84108092	3320	4563	3321	2999	1	35026
L25825	BACE2	3000	4362	ENST00000332721	5502	4451	4361	8	0	3000	21	25825	5500	41460587	3311	4450	3312	2999	1	108334
L2932	GSK3B	3000	5124	ENST00000316626	6369	5318	5123	11	0	3986	3	2932	6367	121134168	4073	5317	4074	2999	-1	267743
L2931	GSK3A	3000	4467	ENST00000222330	5706	4655	4466	11	0	3134	19	2931	5704	47438591	3416	4654	3417	2999	-1	12406
L2937	GSS	3000	4179	ENST00000216951	5376	4325	4178	12	0	3000	20	2937	5374	34255331	3128	4324	3129	2999	-1	23419
L2936	GSR	3000	4356	ENST00000221130	5434	4383	4355	13	0	3000	8	2936	5432	30643020	3305	4382	3306	2999	-1	48390
L2935	GSPT2,GSPT1	3000	4637	ENST00000219627	4792	4679	4636	15	0	3001	16	2935,23708	4790	11976247	3586	4678	3587	2999	-1	42837
L2934	GSN	3000	4199	ENST00000277268	5148	4404	4198	17	0	3005	9	2934	5146	119438180	3148	4403	3149	2999	1	32986
L10234	LRRC17	3000	4191	ENST00000249377	6154	5103	4190	4	0	4331	7	10234	6152	102113983	3140	5102	3141	2999	1	31945
L10235	RASGRP2	3000	4237	ENST00000320253	5394	4343	4236	18	0	3001	11	10235	5392	64288293	3186	4342	3187	2999	-1	18551
L2939	GSTA2	3000	4133	ENST00000211309	5301	4250	4132	7	0	4163	6	2939	5299	52675160	3082	4249	3083	2999	-1	13144
L10237	SLC35B1	3000	3862	ENST00000240333	4597	3966	3861	9	0	3097	17	10237	4595	48259930	3200	3965	3201	2999	-1	6599
L10230	NBR2	3000	4076	ENST00000331693	4231	-1	4075	2	0	3000	17	10230	-1	41663922	3182	4231	3183	2999	1	1232
L10231	DSCR1L1	3000	4275	ENST00000306764	5500	4449	4274	4	0	3000	6	10231	5498	46471549	3224	4448	3225	2999	-1	236239
L10232	MSLN	3000	3026	ENST00000318336	3543	3075	3025	17	0	3000	16	10232	3541	752692	3020	3074	3021	2999	1	6043
L10233	-	3000	3795	ENST00000007969	4056	3970	3794	7	0	3844	12	10233	4054	6884215	3113	3969	3114	2999	1	9440
L120379	-	3000	3795	ENST00000280350	5054	4003	3794	6	0	3826	11	120379	5052	111482373	3020	4002	3021	2999	-1	6199
L11019	LIAS	3000	4157	ENST00000261434	5381	4330	4156	11	0	3062	4	11019	5379	39357856	3106	4329	3107	2999	1	18594
L11018	-	3000	3954	ENST00000214869	4191	4052	3953	4	0	3116	19	11018	4189	10807983	3298	4051	3299	2999	-1	3869
L79955	-	3000	3738	ENST00000224805	5180	4129	3737	10	0	3903	10	79955	5178	102455466	3049	4128	3050	2999	-1	23313
L25824	PRDX5	3000	4340	ENST00000333917	4483	4379	4339	4	0	3119	11	25824	4481	63860929	3289	4378	3290	2999	1	3714
L91120	-	3000	4180	ENST00000184070	5327	4276	4179	3	0	3000	19	91120	5325	19996188	3129	4275	3130	2999	-1	19131
L11013	-	3000	4130	ENST00000289075	5187	4247	4129	3	0	4147	X	11013	5185	100543530	3079	4246	3080	2999	-1	3063
L11012	KLK11	3000	4146	ENST00000319720	5019	4221	4145	6	0	4181	19	11012	5017	56223107	3095	4220	3096	2999	-1	5807
L84291	ECE2	3000	4284	ENST00000324557	5100	4568	4283	3	0	3038	3	84291,9718	5098	185288358	3233	4567	3234	2999	1	43374
L11010	GLIPR1	3000	4080	ENST00000266659	5377	4326	4079	6	0	3127	12	11010	5375	74160801	3300	4325	3301	2999	1	18358
L11017	-	3000	4111	ENST00000244227	5283	4232	4110	6	0	3003	2	11017	5281	70095624	3060	4231	3061	2999	1	11259
L11016	ATF7	3000	4126	ENST00000328463	5247	4196	4125	12	0	4148	12	11016	5245	52306405	3075	4195	3076	2999	-1	110295
L11015	KDELR3	3000	4297	ENST00000216014	5449	4398	4296	5	0	3156	22	11015	5447	37107122	3246	4397	3247	2999	1	15363
L11014	KDELR2	3000	4153	ENST00000258739	5305	4254	4152	5	0	3012	7	11014	5303	6268037	3102	4253	3103	2999	-1	21431
L146542	-	3000	3519	ENST00000321694	4699	3648	3518	4	0	3158	16	146542,146540	4697	30633150	3362	3647	3363	2999	-1	16063
L146547	-	3000	3335	ENST00000268281	3569	3371	3334	15	0	3569	16	146547	3567	31197447	3067	3370	3068	2999	-1	11139
L91544	-	3000	4121	ENST00000314675	4820	4150	4120	10	0	3000	1	91544	4818	26234062	3070	4149	3071	2999	-1	20579
L147495	APCDD1	3000	4108	ENST00000285134	5343	4292	4107	5	0	3000	18	147495	5341	10444979	3057	4291	3058	2999	1	33057
L84572	-	3000	3162	ENST00000204679	3300	3220	3161	11	0	3026	16	84572	3298	1341942	3077	3219	3078	2999	1	11410
L84571	C6orf200	3000	-1	ENST00000319550	4197	-1	-1	1	0	3871	6	84571	-1	116610978	4444	-1	-1	2999	1	1445
L29937	-	3000	4234	ENST00000261463	5346	4295	4233	4	0	3007	1	29937	5344	209662777	3183	4294	3184	2999	1	13436
L29934	SNX12	3000	4290	ENST00000276105	5273	4386	4289	4	0	3075	X	29934	5271	69155022	3239	4385	3240	2999	-1	7366
L11317	RBPSUHL	3000	4181	ENST00000244068	5358	4307	4180	12	0	3000	20	11317	5356	44622190	3130	4306	3131	2999	1	8839
L29932	-	3000	-1	ENST00000332493	3257	-1	-1	1	0	3045	11	29932	-1	57129218	3436	-1	-1	2999	1	437
L284098	-	3000	4097	ENST00000328396	5619	-1	4096	2	0	4105	17	284098	-1	35086953	3046	6304	3047	2999	1	3748
L284099	-	3000	4215	ENST00000321564	5353	4302	4214	5	0	3107	17	284099	5351	35928478	3164	4301	3165	2999	1	16733
L147945	-	3000	4081	ENST00000301295	5477	4426	4080	10	0	4146	19	147945	5475	61040082	3030	4425	3031	2999	1	44947
L4897	NRCAM	3000	4134	ENST00000318411	5343	4292	4133	32	0	5343	7	4897	5341	107657301	3083	4291	3084	2999	-1	308677
L80008	-	3000	4187	ENST00000241302	5508	4457	4186	7	0	3049	4	80008	5506	38931162	3136	4456	3137	2999	-1	65614
L4892	NRAP	3000	3600	ENST00000309927	4281	3695	3599	41	0	3164	10	4892	4279	115088392	3235	3694	3236	2999	-1	75211
L4893	NRAS	3000	4161	ENST00000261444	5391	4340	4160	4	0	3000	1	4893	5389	114557508	3110	4339	3111	2999	-1	7626
L4891	SLC11A2	3000	4100	ENST00000262051	5223	4172	4099	17	0	4138	12	4891	5221	49706409	3049	4171	3050	2999	-1	46825
L80000	-	3000	4202	ENST00000269218	5363	4312	4201	15	0	5363	18	80000	5361	17074190	3151	4311	3152	2999	1	266474
L80006	-	3000	4112	ENST00000231526	4756	4181	4111	12	0	4756	5	80006	4754	64936756	3061	4180	3062	2999	1	41021
L80007	-	3000	4225	ENST00000239022	5232	4429	4224	6	0	3079	10	80007	5230	124254105	3242	4428	3243	2999	-1	22748
L4898	NRD1	3000	4526	ENST00000262680	5866	4815	4525	33	0	3135	1	4898	5864	51714340	3475	4814	3476	2999	-1	89515
L4899	NRF1	3000	4119	ENST00000311967	5402	4351	4118	12	0	4128	7	4899	5400	128804610	3068	4350	3069	2999	1	144770
L10490	VTI1B	3000	4507	ENST00000216456	5617	4566	4506	6	0	3342	14	10490	5615	66131589	3456	4565	3457	2999	-1	23680
L57091	C20orf32	3000	3217	ENST00000201118	4434	3383	3216	7	0	3347	20	57091	4432	55672590	3095	3382	3096	2999	1	46669
L10492	-	3000	4563	ENST00000257767	5451	4723	4562	11	0	4575	6	10492	5449	86348623	3512	4722	3513	2999	-1	30738
L10493	VAT1	3000	4507	ENST00000246909	5101	4715	4506	6	0	3070	17	10493	5099	41547574	3456	4714	3457	2999	-1	7788
L10494	STK25	3000	3493	ENST00000316586	4674	3623	3492	12	0	3593	2	10494	4672	242768783	3123	3622	3124	2999	-1	13609
L10495	COVA1	3000	4236	ENST00000298514	5340	4289	4235	16	0	5340	X	10495	5338	128742831	3185	4288	3186	2999	-1	279854
L10497	UNC13	3000	4298	ENST00000263223	5379	4328	4297	39	0	3139	9	10497	5377	35152055	3247	4327	3248	2999	1	243277
L10499	NCOA2	3000	4136	ENST00000267974	5244	4193	4135	23	0	5244	8	10499	5242	71365981	3085	4192	3086	2999	-1	291754
L1501	CTNND2	3000	4088	ENST00000304623	5276	4225	4087	22	0	3001	5	1501	5274	11956704	3037	4224	3038	2999	-1	932008
L57093	RNF18,TRIM48	3000	4454	ENST00000305341	4767	4556	4453	4	0	3000	11	57093	4765	89445830	3403	4555	3404	2999	-1	226855
L10901	DHRS4	3000	4215	ENST00000308178	5444	4393	4214	5	0	3091	14	10901	5442	22413089	3164	4392	3165	2999	1	52650
L10906	-	3000	4092	ENST00000257604	5202	4151	4091	12	0	4104	12	10906	5200	110975334	3041	4150	3042	2999	1	28032
L79951	-	3000	3538	ENST00000300681	3844	-1	3537	2	0	3000	11	79951	-1	117845835	3109	3844	3110	2999	1	845
L57094	CPA6	3000	4382	ENST00000297770	5509	4458	4381	11	0	3216	8	57094	5507	68708541	3331	4457	3332	2999	-1	324221
L121355	-	3000	4112	ENST00000305879	5208	4157	4111	9	0	3001	12	121355	5206	53153658	3061	4156	3062	2999	-1	17647
L79109	MAPKAP1	3000	4285	ENST00000265960	5664	4613	4284	12	0	4354	9	79109	5662	123845529	3234	4612	3235	2999	-1	268733
L114823	-	3000	4139	ENST00000326764	4943	4232	4138	16	0	4194	19	114823	4941	59652212	3088	4231	3089	2999	1	12793
L114822	RHPN1	3000	4211	ENST00000289013	5184	4327	4210	15	0	3101	8	114822	5182	144556425	3160	4326	3161	2999	1	13533
L10905	MAN1A2	3000	5087	ENST00000256653	6394	5343	5086	13	0	3735	1	10905	6392	117256452	4036	5342	4037	2999	1	159091
L113835	ZNF257	3000	3670	ENST00000328073	4817	3766	3669	3	0	3001	19	113835	4815	22047441	3136	3765	3137	2999	1	18301
L137362	-	3000	4265	ENST00000307599	5398	4447	4264	10	0	3100	8	137362	5396	37854930	3214	4446	3215	2999	-1	5843
L114824	PNMA5	3000	3493	ENST00000332875	4962	-1	3492	2	0	3604	X	114824	-1	150778371	3298	6387	3299	2999	-1	3388
L112616	CKLFSF7	3000	4445	ENST00000334983	5670	4619	4444	5	0	3236	3	112616	5668	32404931	3394	4618	3395	2999	1	63171
L221718	-	3000	4230	ENST00000331399	4645	-1	4229	2	0	4289	6	221718	-1	10542646	3179	5098	3180	2999	-1	4983
L347918	-	3000	3354	ENST00000332441	5335	4284	3353	5	0	3000	12	347918	5333	131083015	3149	4283	3150	2999	1	10474
L112611	RWDD2	3000	3898	ENST00000014761	5182	4239	3897	3	0	4038	6	112611	5180	83898729	3029	4238	3030	2999	1	3118
L147276	-	3000	-1	ENST00000307678	4180	-1	-1	1	0	3635	18	147276	-1	13229542	5533	-1	-1	2999	1	2534
L4094	MAF	3000	5168	ENST00000326043	5261	-1	5167	2	0	3000	16	4094	-1	79413326	4117	5261	4118	2999	-1	5443
L4092	MADH7	3000	4663	ENST00000262158	5768	4717	4662	4	0	3000	18	4092	5766	44728781	3612	4716	3613	2999	-1	29053
L4093	MADH9	3000	4602	ENST00000239885	5911	4860	4601	5	0	3140	13	4093	5909	35251966	3551	4859	3552	2999	-1	31646
L4090	MADH5	3000	4073	ENST00000336031	5696	4645	4072	8	0	4242	5	4090	5694	135544845	3022	4644	3023	2999	1	45097
L4091	MADH6	3000	5796	ENST00000288840	6904	5853	5795	4	0	3929	15	4091	6902	64710486	4745	5852	4746	2999	1	79658
L1114	CHGB	3000	4211	ENST00000203005	4712	4258	4210	5	0	3112	20	1114	4710	5887168	3160	4257	3161	2999	1	13836
L1116	CHI3L1	3000	3404	ENST00000255409	4365	3434	3403	10	0	3126	1	1116	4363	200444134	3150	3433	3151	2999	-1	7948
L1117	CHI3L2	3000	4110	ENST00000234617	5001	4140	4109	11	0	3020	1	1117	4999	111069059	3059	4139	3060	2999	1	15730
L1111	CHEK1	3000	3307	ENST00000278916	4166	3392	3306	13	0	3327	11	1111	4164	125033989	3133	3391	3134	2999	1	29301
L1112	CHES1	3000	4184	ENST00000261302	5792	4741	4183	7	0	4198	14	1112	5790	87873389	3133	4740	3134	2999	-1	255605
L1113	CHGA	3000	4052	ENST00000334654	5150	4099	4051	7	0	3030	14	1113	5148	91379533	3258	4098	3259	2999	1	12145
L1118	CHIT1	3000	4087	ENST00000255427	5168	4117	4086	11	0	3012	1	1118	5166	200487033	3036	4116	3037	2999	-1	12982
L1119	CHK	3000	4427	ENST00000265689	5590	4539	4426	12	0	3027	11	1119	5588	67664031	3376	4538	3377	2999	-1	68226
L199745	-	3000	4678	ENST00000292894	5097	4871	4677	4	0	3545	19	199745	5095	41237504	3627	4870	3628	2999	-1	19778
L11273	-	3000	3340	ENST00000325215	4594	3543	3339	23	0	3000	16	11273	4592	28872046	3335	3542	3336	2999	1	14220
L199746	U2AF1L3	3000	3193	ENST00000292879	3985	3281	3192	6	0	3014	19	199746	3983	40928146	3057	3280	3058	2999	-1	2808
L29028	-	3000	4221	ENST00000287394	5421	4370	4220	28	0	3000	8	29028	5419	124365185	3170	4369	3171	2999	-1	75857
L140827	C20orf143	3000	-1	ENST00000328644	3375	-1	-1	1	0	3139	20	140827	-1	62203226	3666	-1	-1	2999	1	667
L138639	-	3000	4384	ENST00000330879	5523	4472	4383	10	0	4390	9	138639	5521	92134485	3333	4471	3334	2999	1	79061
L11270	NRM	3000	3731	ENST00000259953	4523	3928	3730	4	0	3000	6	11270	4521	30764918	3132	3927	3133	2999	-1	2925
L140823	C20orf52	3000	3228	ENST00000331030	4410	3359	3227	3	0	3228	20	140823	4408	35002756	3051	3358	3052	2999	1	1575
L79228	-	3000	4352	ENST00000326266	4569	4468	4351	12	0	3263	16	79228	4567	3074350	3301	4467	3302	2999	1	3686
L10825	NEU3	3000	3284	ENST00000294064	4648	3597	3283	4	0	3000	11	10825	4646	74425911	3281	3596	3282	2999	1	18527
L10827	C5orf3	3000	4097	ENST00000265230	4688	4321	4096	14	0	4111	5	10827	4686	153446973	3046	4320	3047	2999	-1	47138
L10826	C5orf4	3000	4177	ENST00000326080	5276	4225	4176	9	0	4177	5	10826	5274	154258679	3126	4224	3127	2999	-1	30294
L57194	ATP10A	3000	3521	ENST00000299264	5127	4076	3520	22	0	3627	15	57194	5125	23656231	3092	4075	3093	2999	-1	186451
L57190	SEPN1	3000	4100	ENST00000294420	5285	4234	4099	11	0	3001	1	57190	5283	25732294	3049	4233	3050	2999	1	17109
L57191	VN1R1	3000	-1	ENST00000321039	4061	-1	-1	1	0	3000	19	57191	-1	62659666	4061	-1	-1	2999	-1	1062
L57192	MCOLN1	3000	4211	ENST00000264079	5468	4417	4210	14	0	3130	19	57192	5466	7493507	3160	4416	3161	2999	1	11362
L54943	C21orf55	3000	4458	ENST00000314399	5655	6052	4457	3	0	4489	21	54943	7101	33784176	3407	6051	3408	2999	-1	5944
L148113	-	3000	4158	ENST00000291495	4684	4257	4157	8	0	3044	19	148113	4682	19510115	3107	4256	3108	2999	1	7789
L64881	PCDH20	3000	3634	ENST00000280051	5981	4930	3633	5	0	5981	13	64881	5979	59799983	3356	4929	3357	2999	-1	17988
L287015	TRIM42	3000	4582	ENST00000286349	6331	5280	4581	5	0	3191	3	287015	6329	141717790	3531	5279	3532	2999	1	23111
L64224	-	3000	3492	ENST00000311350	4987	3936	3491	9	0	3789	7	64224	4985	35475958	3318	3935	3319	2999	-1	61700
L64225	-	3000	4168	ENST00000238798	5464	4413	4167	13	0	3000	2	64225	5462	38578937	3117	4412	3118	2999	-1	81267
L64220	-	3000	4276	ENST00000323940	5455	4404	4275	19	0	4291	15	64220	5453	72217183	3225	4403	3226	2999	-1	29557
L64222	TOR3A	3000	3852	ENST00000334393	5017	3966	3851	6	0	3041	1	64222	5015	176290599	3299	3965	3300	2999	1	15935
L64223	-	3000	3818	ENST00000301725	4117	3973	3817	9	0	3844	16	64223	4115	2195167	3269	3972	3270	2999	1	4155
L7580	ZNF32	3000	4100	ENST00000307900	5292	4241	4099	3	0	4171	10	7580	5290	43428307	3049	4240	3050	2999	-1	4991
L27079	-	3000	4662	ENST00000336790	6010	4959	4661	3	0	3006	15	27079	6008	38577587	3611	4958	3612	2999	1	5361
L8859	STK19	3000	3433	ENST00000299391	3753	3643	3432	8	0	3128	6	8859	3751	32043838	3347	3642	3348	2999	1	9171
L27071	DAPP1	3000	4151	ENST00000296414	5325	4274	4150	8	0	3000	4	27071	5323	101196465	3100	4273	3101	2999	1	51272
L27072	VPS41	3000	4097	ENST00000310301	5187	4136	4096	29	0	3026	7	27072	5185	38689580	3046	4135	3047	2999	-1	185257
L148252	DIRAS1	3000	4118	ENST00000323469	4783	-1	4117	2	0	4187	19	148252	-1	2672369	3067	7425	3068	2999	-1	6804
L27074	LAMP3	3000	4279	ENST00000265598	6040	4989	4278	6	0	3180	3	27074	6038	184201536	3228	4988	3229	2999	-1	40620
L27075	TM4SF13	3000	4319	ENST00000262067	5151	4487	4318	6	0	3206	7	27075	5149	16537724	3268	4486	3269	2999	1	30773
L27076	-	3000	4214	ENST00000244333	4902	4346	4213	5	0	3085	19	27076	4900	48661648	3163	4345	3164	2999	-1	4870
L27077	-	3000	4257	ENST00000261499	5377	4326	4256	7	0	3144	17	27077	5375	19428056	3206	4325	3207	2999	-1	19538
L64089	SNX16	3000	4129	ENST00000312746	5651	4600	4128	8	0	4225	8	64089	5649	82804397	3078	4599	3079	2999	-1	42616
L254013	-	3000	4364	ENST00000333204	5546	4495	4363	3	0	3000	12	254013	5544	31706155	3313	4494	3314	2999	1	6037
L128488	WFDC12	3000	3200	ENST00000306091	3523	3359	3199	3	0	3018	20	128488	3521	44438535	3096	3358	3097	2999	-1	1040
L64080	-	3000	4150	ENST00000302188	5334	4283	4149	8	0	3011	2	64080	5332	28087758	3099	4282	3100	2999	-1	108958
L64081	-	3000	4173	ENST00000309049	5370	4319	4172	10	0	4235	10	64081	5368	69437266	3122	4318	3123	2999	-1	50247
L56829	-	3000	4746	ENST00000242351	5933	4882	4745	13	0	3388	7	56829	5931	138208864	3695	4881	3696	2999	-1	66198
L64083	GOLPH3	3000	4560	ENST00000265070	5743	4692	4559	4	0	3285	5	64083	5741	32219926	3509	4691	3510	2999	-1	49602
L64084	CLSTN2	3000	4159	ENST00000332210	5333	4282	4158	17	0	3000	3	64084	5331	140975126	3108	4281	3109	2999	1	630879
L64087	MCCC2	3000	4278	ENST00000323375	5396	4345	4277	17	0	3099	5	64087	5394	70967227	3227	4344	3228	2999	1	70072
L128077	-	3000	4416	ENST00000281794	5631	4580	4415	6	0	3074	1	128077	5629	143225772	3365	4579	3366	2999	1	22006
L3078	HFL1	3000	4196	ENST00000251421	5442	4391	4195	6	0	3088	1	3078	5440	194077146	3145	4390	3146	2999	1	12424
L3075	HF1	3000	4181	ENST00000001567	5061	4367	4180	22	0	3073	1	3075	5059	193909434	3130	4366	3131	2999	1	95426
L3074	HEXB	3000	4424	ENST00000261416	5621	4570	4423	14	0	3075	5	3074	5619	74065084	3373	4569	3374	2999	1	36103
L3077	HFE	3000	4347	ENST00000336625	5600	4549	4346	3	0	3221	6	3077	5598	26195427	3296	4548	3297	2999	1	9609
L3071	HEM1	3000	4213	ENST00000293373	5375	4324	4212	31	0	3061	12	3071	5373	53177780	3162	4323	3163	2999	1	45381
L3070	HELLS	3000	3455	ENST00000239027	4628	3577	3454	22	0	3000	10	3070	4626	95970266	3030	3576	3031	2999	1	63915
L3073	HEXA	3000	4303	ENST00000268097	5297	4396	4302	14	0	3000	15	3073	5295	70384131	3252	4395	3253	2999	-1	32535
L23492	CBX7	3000	4208	ENST00000216133	5303	4252	4207	6	0	3089	22	23492	5301	37791577	3157	4251	3158	2999	-1	21749
L23493	HEY2	3000	4183	ENST00000258012	4390	4262	4182	5	0	3050	6	23493	4388	126051443	3132	4261	3133	2999	1	11545
L23495	TNFRSF13B	3000	4124	ENST00000261652	5313	4262	4123	5	0	3013	17	23495	5311	17075968	3073	4261	3074	2999	-1	33004
L23498	HAAO	3000	4188	ENST00000294973	5318	4267	4187	10	0	3058	2	23498	5316	42994269	3137	4266	3138	2999	-1	25500
L23499	MACF1	3000	3040	ENST00000289890	4323	3272	3039	11	0	3000	1	23499	4321	38963133	3035	3271	3036	2999	1	402951
L8945	BTRC	3000	4171	ENST00000326547	5300	4249	4170	14	0	3001	10	8945	5298	102778452	3120	4248	3121	2999	1	199376
L10436	-	3000	3197	ENST00000261406	4290	3239	3196	7	0	3072	12	10436	4288	6950276	3194	3238	3195	2999	1	4957
L6939	TCF15	3000	4604	ENST00000246080	4678	-1	4603	2	0	3029	20	6939	-1	585910	3553	5004	3554	2999	-1	6002
L6938	TCF12	3000	4125	ENST00000333725	5249	4198	4124	18	0	3000	15	6938	5247	54928168	3074	4197	3075	2999	1	362674
L6936	C2orf3	3000	4392	ENST00000321027	5572	4521	4391	18	0	3000	2	6936	5570	75912595	3341	4520	3342	2999	-1	46267
L6935	TCF8	3000	4131	ENST00000277674	5383	4332	4130	8	0	3023	10	6935	5381	31612147	3080	4331	3081	2999	1	209978
L6934	TCF7L2	3000	3755	ENST00000277945	4032	3822	3754	14	0	3305	10	6934	4030	114374798	3493	3821	3494	2999	1	215851
L6932	TCF7	3000	3610	ENST00000321603	4199	3677	3609	10	0	3196	5	6932	4197	133526618	3444	3676	3445	2999	1	33263
L83439	TCF7L1	3000	3405	ENST00000282111	3713	3469	3404	12	0	3074	2	83439	3711	85335274	3322	3468	3323	2999	1	176768
L219670	-	3000	4347	ENST00000280623	5544	4493	4346	7	0	3220	10	219670	5542	25309091	3296	4492	3297	2999	-1	34169
L9118	INA	3000	5164	ENST00000278020	6340	5289	5163	3	0	3049	10	9118	6338	104701507	4113	5288	4114	2999	1	13182
L9119	-	3000	4070	ENST00000252245	5257	4285	4069	9	0	3018	12	9119	5255	51114373	3515	4284	3516	2999	-1	10253
L4493	MT1E	3000	4078	ENST00000306061	4493	4144	4077	3	0	3000	16	4493	4491	56426872	3027	4143	3028	2999	1	9550
L9114	ATP6V0D1	3000	4279	ENST00000290949	5502	4451	4278	8	0	3099	16	9114	5500	67291325	3228	4450	3229	2999	-1	42658
L9117	SEC22L3	3000	4233	ENST00000273156	5493	4442	4232	7	0	4260	3	9117	5491	42584112	3182	4441	3183	2999	-1	34058
L9110	MTMR4	3000	4085	ENST00000323456	5175	4124	4084	19	0	5175	17	9110	5173	57069850	3034	4123	3035	2999	-1	28315
L9111	NMI	3000	4318	ENST00000243346	5230	4405	4317	8	0	4324	2	9111	5228	152348919	3267	4404	3268	2999	-1	19390
L58529	MYOZ1	3000	4390	ENST00000332382	5532	4481	4389	6	0	4408	10	58529	5530	74746111	3339	4480	3340	2999	-1	10096
L9113	LATS1	3000	4232	ENST00000253339	5771	4720	4231	7	0	4372	6	9113	5769	150070157	3181	4719	3182	2999	-1	41774
L3219	HOXB9	3000	4653	ENST00000311177	4888	-1	4652	2	0	3086	17	3219	-1	47178355	3602	6624	3603	2999	-1	5192
L8578	SCARF1	3000	3458	ENST00000320989	3763	3520	3457	9	0	3000	17	8578	3761	1755582	3100	3519	3101	2999	-1	11839
L84315	-	3000	4253	ENST00000313379	5444	4393	4252	3	0	4266	3	84315	5442	49926256	3202	4392	3203	2999	-1	20937
L7224	TRPC5	3000	4948	ENST00000262839	6398	5347	4947	11	0	4969	X	7224	6396	110089975	3897	5346	3898	2999	-1	308463
L8570	KHSRP	3000	4396	ENST00000201886	5145	4493	4395	20	0	3001	19	8570	5143	6375809	3345	4492	3346	2999	-1	11451
L3213	HOXB3	3000	4701	ENST00000311626	5840	4789	4700	4	0	5840	17	3213	5838	47126487	3650	4788	3651	2999	-1	24603
L7227	TRPS1	3000	4977	ENST00000220888	7158	6107	4976	5	0	3000	8	7227	7156	116588867	3926	6106	3927	2999	-1	211561
L3215	HOXB5	3000	4300	ENST00000239151	4547	-1	4299	2	0	3074	17	3215	-1	47145756	3635	5498	3636	2999	-1	2499
L8574	AKR7A2	3000	4350	ENST00000235835	4731	4538	4349	7	0	3089	1	8574	4729	19108095	3299	4537	3300	2999	-1	8157
L8577	TMEFF1	3000	4506	ENST00000297846	4915	-1	4505	2	0	3038	9	8577,91283	-1	98584021	3455	5171	3456	2999	1	135735
L8576	STK16	3000	3396	ENST00000248429	4158	3586	3395	8	0	3500	2	8576	4156	220312761	3022	3585	3023	2999	1	3407
L158401	-	3000	4094	ENST00000297885	5226	4175	4093	12	0	4130	9	158401	5224	109937061	3043	4174	3044	2999	-1	108322
L84948	TIGD5	3000	-1	ENST00000321385	4781	-1	-1	1	0	3000	8	84948	-1	144785357	5263	-1	-1	2999	1	2264
L283848	-	3000	3314	ENST00000326686	3757	3495	3313	12	0	3757	16	283848	3755	66810692	3236	3494	3237	2999	1	8591
L84310	-	3000	4119	ENST00000275371	5300	4249	4118	5	0	4120	7	84310	5298	922231	3068	4248	3069	2999	-1	141251
L84809	-	3000	4077	ENST00000338067	5246	4195	4076	11	0	5246	1	84809	5244	16352248	3026	4194	3027	2999	-1	26407
L84807	-	3000	4141	ENST00000252985	4432	4245	4140	12	0	3000	19	84807	4430	41085025	3090	4244	3091	2999	-1	14043
L84804	-	3000	4259	ENST00000258436	5398	4347	4258	6	0	3044	2	84804	5396	102974713	3208	4346	3209	2999	-1	19648
L84311	MRPL45	3000	4268	ENST00000312513	5170	4446	4267	8	0	3152	17	84311	5168	36827954	3217	4445	3218	2999	1	26111
L84803	-	3000	4191	ENST00000264409	5309	4258	4190	12	0	3000	4	84803	5307	84916171	3140	4257	3141	2999	1	69250
L84800	-	3000	4169	ENST00000252520	5620	4569	4168	5	0	4178	14	84800	5618	103127634	3118	4568	3119	2999	1	15179
L84801	-	3000	-1	ENST00000299199	3186	-1	-1	1	0	3100	10	84801	-1	102978539	6116	-1	-1	2999	1	3117
L149421	-	3000	4144	ENST00000324654	5319	-1	4143	2	0	4699	1	149421	-1	25823786	3093	5832	3094	2999	-1	8427
L149420	-	3000	3625	ENST00000308912	4867	3816	3624	4	0	4867	1	149420	4865	26043014	3080	3815	3081	2999	1	13712
L29796	-	3000	3088	ENST00000332801	4237	3186	3087	3	0	3036	22	29796	4235	28487906	3083	3185	3084	2999	1	2581
L127018	LYPLAL1	3000	4153	ENST00000271607	5304	4253	4152	5	0	3012	1	127018	5302	216403719	3102	4252	3103	2999	1	37938
L149428	-	3000	3699	ENST00000295294	4890	4048	3698	10	0	3926	1	149428	4888	148225673	3151	4047	3152	2999	1	10970
L353189	-	3000	4233	ENST00000330880	4328	4322	4232	12	0	3002	5	353189	4326	101682726	3182	4321	3183	2999	-1	33868
L93099	-	3000	3862	ENST00000318119	4176	4063	3861	16	0	3177	19	93099	4174	40696394	3602	4062	3603	2999	-1	16432
L80086	TUBA4	3000	4231	ENST00000295766	5328	4277	4230	4	0	3001	2	80086	5326	220320500	3180	4276	3181	2999	1	18950
L163049	-	3000	4194	ENST00000311359	5145	4321	4193	4	0	3102	19	163049	5143	12582753	3143	4320	3144	2999	1	18893
L54072	C21orf42	3000	4188	ENST00000332587	4295	-1	4187	2	0	3000	21	54072	-1	25725498	3137	4295	3138	2999	-1	1414
L23236	PLCB1	3000	4149	ENST00000338037	5278	4227	4148	35	0	3000	20	23236	5276	8108299	3098	4226	3099	2999	1	835703
L23234	DNAJC9,MRPS16	3000	3588	ENST00000299418	4635	3863	3587	3	0	3604	10	23234,51021	4633	74356986	3155	3862	3156	2999	-1	9794
L84940	-	3000	4205	ENST00000269062	5517	4466	4204	8	0	5517	17	84940	5515	28095423	3154	4465	3155	2999	-1	8080
L23230	CHAC	3000	4150	ENST00000265281	5245	4194	4149	69	0	3000	9	23230	5243	75249740	3099	4193	3100	2999	1	238439
L90990	-	3000	3340	ENST00000301332	3540	3419	3339	17	0	3000	8	90990	3538	145696604	3098	3418	3099	2999	1	7696
L6707	SPRR3	3000	3854	ENST00000295367	4254	3938	3853	3	0	4254	1	6707	4252	150190807	3044	3937	3045	2999	1	2108
L151534	-	3000	-1	ENST00000318886	3955	-1	-1	1	0	3665	2	151534	-1	74704851	4879	-1	-1	2999	1	1880
L26031	OSBPL3	3000	4306	ENST00000313367	5602	4551	4305	23	0	4455	7	26031	5600	24762032	3255	4550	3256	2999	-1	183595
L6249	RSN	3000	4105	ENST00000267191	5347	4296	4104	25	0	4211	12	6249	5345	121317517	3054	4295	3055	2999	-1	124011
L26036	ZNF451	3000	3781	ENST00000306711	4916	3865	3780	14	0	3781	6	26036	4914	57001664	3244	3864	3245	2999	1	80172
L6247	RS1	3000	4117	ENST00000218225	5025	4143	4116	6	0	3015	X	6247	5023	18051629	3066	4142	3067	2999	-1	32167
L26038	CHD5	3000	4229	ENST00000262450	5408	4357	4228	42	0	3100	1	26038	5406	5949729	3178	4356	3179	2999	-1	78331
L6241	RRM2	3000	3377	ENST00000304567	3782	3452	3376	10	0	3193	2	6241	3780	10284472	3291	3451	3292	2999	1	7888
L6240	RRM1	3000	4301	ENST00000300738	5441	4390	4300	19	0	3232	11	6240	5439	4080320	3250	4389	3251	2999	1	44095
L6242	RTKN	3000	4230	ENST00000272430	5481	4430	4229	12	0	3006	2	6242	5479	74643550	3179	4429	3180	2999	-1	16003
L341405	-	3000	3334	ENST00000301190	3838	3585	3333	6	0	3838	12	341405	3836	50568285	3097	3584	3098	2999	1	3422
L151556	-	3000	4206	ENST00000295500	5748	4697	4205	16	0	4237	2	151556	5746	175554300	3155	4696	3156	2999	-1	54247
L151009	-	3000	3498	ENST00000336905	4622	4740	3497	4	0	4218	2	151009	5789	110480930	3127	4739	3128	2999	1	9078
L7041	TGFB1I1	3000	4070	ENST00000268302	4312	4186	4069	11	0	4108	16	7041	4310	31519585	3019	4185	3020	2999	1	5756
L284273	-	3000	4425	ENST00000322342	5349	-1	4424	2	0	3166	18	284273	-1	71048156	3374	5584	3375	2999	-1	8044
L5918	RARRES1	3000	4333	ENST00000237696	5447	4396	4332	6	0	3007	3	5918	5445	159771124	3282	4395	3283	2999	-1	35309
L5919	RARRES2	3000	4000	ENST00000223271	4426	4194	3999	6	0	4020	7	5919	4424	149430459	3051	4193	3052	2999	-1	3311
L5910	RAP1GDS1	3000	4162	ENST00000264572	5336	4285	4161	14	0	3000	4	5910	5334	99672949	3111	4284	3112	2999	1	148714
L5911	RAP2A	3000	4615	ENST00000245304	4852	-1	4614	2	0	3251	13	5911	-1	95784475	3564	8398	3565	2999	1	33769
L54210	TREM1	3000	4163	ENST00000244709	5571	4520	4162	4	0	3064	6	54210	5569	41301312	3112	4519	3113	2999	-1	10746
L5913	RAPSN	3000	4028	ENST00000298854	5418	4367	4027	8	0	3214	11	5913	5416	47435039	3405	4366	3406	2999	-1	11205
L5914	RARA	3000	4143	ENST00000254066	5734	4683	4142	9	0	4505	17	5914	5732	38838611	3092	4682	3093	2999	1	48449
L5915	RARB	3000	4228	ENST00000264330	5428	4377	4227	8	0	3000	3	5915	5426	25190854	3177	4376	3178	2999	1	423532
L5916	RARG	3000	4362	ENST00000327550	4723	4511	4361	8	0	3128	12	5916	4721	51907724	3311	4510	3312	2999	-1	17104
L5917	RARS	3000	4118	ENST00000231572	5304	4253	4117	15	0	3023	5	5917	5302	167894376	3067	4252	3068	2999	1	32819
L55039	-	3000	-1	ENST00000328599	4453	-1	-1	1	0	3107	8	55039	-1	125419650	5031	-1	-1	2999	1	2032
L55038	CDCA4	3000	4208	ENST00000336219	4939	-1	4207	2	0	4214	14	55038	-1	103459169	3157	6199	3158	2999	-1	11213
L55031	USP47	3000	4164	ENST00000305481	5354	4303	4163	26	0	3000	11	55031	5352	11870323	3113	4302	3114	2999	1	74857
L160762	-	3000	4149	ENST00000308208	4696	4254	4148	12	0	4696	12	160762	4694	109696764	3098	4253	3099	2999	1	60528
L55033	FKBP14	3000	4389	ENST00000222803	5592	4541	4388	4	0	3142	7	55033	5590	29808538	3338	4540	3339	2999	-1	13383
L55032	SLC35A5	3000	4276	ENST00000261034	5476	4425	4275	7	0	4295	3	55032	5474	113601796	3225	4424	3226	2999	1	22108
L55035	-	3000	4141	ENST00000316291	4848	4328	4140	7	0	4189	9	55035	4846	90429041	3170	4327	3171	2999	-1	27992
L55034	-	3000	4213	ENST00000261326	5354	4303	4212	15	0	3021	18	55034	5352	32019469	3162	4302	3163	2999	1	81203
L55037	-	3000	4155	ENST00000254630	4306	4208	4154	24	0	4306	2	55037	4304	86307910	3104	4207	3105	2999	1	31947
L55036	-	3000	4090	ENST00000269318	5205	4154	4089	11	0	3011	17	55036	5203	78710570	3039	4153	3040	2999	1	63953
L2038	EPB42	3000	4608	ENST00000300215	5734	4794	4607	13	0	3458	15	2038	5732	41229537	3557	4793	3558	2999	-1	24054
L2039	EPB49	3000	4151	ENST00000265800	4533	4341	4150	16	0	4323	8	2039	4531	21937315	3100	4340	3101	2999	1	24660
L6793	STK10	3000	4256	ENST00000176763	5472	4421	4255	19	0	3050	5	6793	5470	171596018	3205	4420	3206	2999	-1	144475
L6792	CDKL5	3000	4163	ENST00000262697	5440	4389	4162	22	0	4325	X	6792	5438	17805129	3112	4388	3113	2999	1	227962
L2030	SLC29A1	3000	4197	ENST00000313248	5348	4297	4196	14	0	5348	6	2030	5346	44234228	3146	4296	3147	2999	1	14507
L6790	AURKA,STK6	3000	4102	ENST00000312783	5263	4212	4101	10	0	5263	20	6790	5261	55652697	3051	4211	3052	2999	-1	22831
L2036	EPB41L1	3000	4165	ENST00000335287	5271	4220	4164	20	0	5271	20	2036	5269	35394849	3114	4219	3115	2999	1	141302
L2037	EPB41L2	3000	4134	ENST00000237272	5317	4640	4133	18	0	5317	6	2037	5315	131364935	3083	4639	3084	2999	-1	223876
L6795	AURKC	3000	3681	ENST00000302804	3973	3727	3680	7	0	3188	19	6795	3971	62434241	3245	3726	3246	2999	1	4487
L6794	STK11	3000	4340	ENST00000326873	5240	4436	4339	10	0	3000	19	6794	5238	1157913	3289	4435	3290	2999	1	19734
L51035	-	3000	3347	ENST00000301935	3490	3401	3346	9	0	3167	11	51035	3488	62221922	3225	3400	3226	2999	-1	2590
L246213	SLC17A8	3000	4327	ENST00000323346	5631	4580	4326	12	0	3176	12	246213	5629	99253462	3276	4579	3277	2999	1	64844
L118460	-	3000	-1	ENST00000288063	3818	-1	-1	1	0	3000	16	118460	-1	70062009	3818	-1	-1	2999	-1	819
L201895	-	3000	4173	ENST00000295958	5334	4283	4172	5	0	4208	4	201895	5332	39537661	3122	4282	3123	2999	-1	87934
L124599	-	3000	4206	ENST00000314401	5587	4536	4205	4	0	3005	17	124599	5585	73124728	3155	4535	3156	2999	-1	10292
L146223	CKLFSF4	3000	4418	ENST00000330687	5646	4595	4417	5	0	3182	16	146223	5644	66506848	3367	4594	3368	2999	-1	81954
L146956	-	3000	4099	ENST00000285209	4981	4898	4098	9	0	4123	17	146956	4979	48925228	3048	4897	3049	2999	1	8229
L146225	CKLFSF2	3000	3578	ENST00000268595	4788	3737	3577	4	0	3160	16	146225	4786	66389670	3444	3736	3445	2999	1	8825
L84885	ZDHHC12	3000	4163	ENST00000291902	4652	4300	4162	5	0	3013	9	84885	4650	126862430	3112	4299	3113	2999	-1	3235
L91807	-	3000	4643	ENST00000268446	5785	4734	4642	13	0	3188	16	91807	5783	46563309	3592	4733	3593	2999	-1	40763
L91801	-	3000	4151	ENST00000260318	5337	4286	4150	9	0	4157	11	91801	5335	106974144	3100	4285	3101	2999	-1	61088
L10003	NAALAD2	3000	3884	ENST00000321955	5047	3996	3883	19	0	3084	11	10003	5045	89555996	3165	3995	3166	2999	1	57926
L10002	NR2E3	3000	3929	ENST00000299224	4213	4056	3928	8	0	3190	15	10002	4211	69818712	3307	4055	3308	2999	1	7702
L10553	HTATIP2	3000	3444	ENST00000227259	4691	3640	3443	6	0	3445	11	10553	4689	20349648	3119	3639	3120	2999	1	19990
L10000	AKT3	3000	3302	ENST00000336199	4511	3460	3301	14	0	4511	1	10000	4509	240953610	3040	3459	3041	2999	-1	355352
L10007	GNPI	3000	3986	ENST00000311337	5167	4116	3985	8	0	3992	5	10007	5165	141421093	3032	4115	3033	2999	-1	12355
L10006	SSH3BP1	3000	4246	ENST00000279599	5465	4414	4245	10	0	3079	10	10006	5463	27153877	3195	4413	3196	2999	-1	114048
L10005	PTE1	3000	4246	ENST00000217455	5431	4380	4245	6	0	3068	20	10005	5429	45171444	3195	4379	3196	2999	-1	15546
L10556	-	3000	3199	ENST00000277882	4602	3551	3198	12	0	3469	10	10556	4600	92295852	3022	3550	3023	2999	1	30674
L8997	HAPIP	3000	4117	ENST00000240874	5243	4192	4116	34	0	3000	3	8997	5241	125134586	3066	4191	3067	2999	1	425002
L10558	SPTLC1	3000	4145	ENST00000262554	5304	4253	4144	15	0	3038	9	10558	5302	90219099	3094	4252	3095	2999	-1	84264
L8995	TNFSF18	3000	4206	ENST00000239468	5288	4237	4205	3	0	3000	1	8995	5286	170259412	3155	4236	3156	2999	-1	9530
L8994	LIMD1	3000	5458	ENST00000273317	6611	5560	5457	8	0	3000	3	8994	6609	45596964	4407	5559	4408	2999	1	85194
L8993	PGLYRP	3000	4360	ENST00000008938	4589	4482	4359	3	0	3023	19	8993	4587	51218142	3309	4481	3310	2999	-1	3888
L8992	ATP6V0E	3000	4229	ENST00000265093	5328	4277	4228	4	0	3075	5	8992	5326	172391712	3178	4276	3179	2999	1	51105
L8991	SELENBP1	3000	4106	ENST00000290533	4317	4158	4105	12	0	3047	1	8991	4315	148561746	3055	4157	3056	2999	-1	8384
L844	CASQ1	3000	4477	ENST00000271556	5423	4562	4476	11	0	3166	1	844	5421	157377186	3426	4561	3427	2999	1	11286
L337	APOA4	3000	3519	ENST00000227666	4424	3646	3518	3	0	3113	11	337	4422	116231672	3161	3645	3162	2999	-1	2603
L846	CASR	3000	4477	ENST00000296154	5835	4784	4476	6	0	3242	3	846	5833	123293696	3426	4783	3427	2999	1	31418
L847	CAT	3000	4184	ENST00000241052	5407	4356	4183	13	0	3068	11	847	5405	34424802	3133	4355	3134	2999	1	33115
L29894	CPSF1	3000	3153	ENST00000262583	4362	3311	3152	38	0	3167	8	29894	4360	145639510	3036	3310	3037	2999	-1	16260
L333	APLP1	3000	4093	ENST00000221891	5288	4237	4092	17	0	3063	19	333	5286	41051316	3209	4236	3210	2999	1	10856
L330	BIRC3	3000	4159	ENST00000337444	5269	4218	4158	10	0	5269	11	330	5267	101725911	3108	4217	3109	2999	1	20271
L331	BIRC4	3000	4927	ENST00000245836	6078	5027	4926	6	0	3000	X	331	6076	121717268	3876	5026	3877	2999	1	28310
L29899	-	3000	4074	ENST00000264126	5430	4379	4073	15	0	4323	1	29899,26086	5428	108766439	3023	4378	3024	2999	1	53192
L90313	-	3000	3308	ENST00000301057	3609	3377	3307	7	0	3049	17	90313	3607	28041291	3120	3376	3121	2999	1	4447
L338	APOB	3000	3522	ENST00000233242	4612	3561	3521	29	0	3128	2	338	4610	21241481	3209	3560	3210	2999	-1	42645
L339	APOBEC1	3000	4103	ENST00000229304	5182	4131	4102	5	0	3001	12	339	5180	7709772	3052	4130	3053	2999	-1	16509
L4636	MYL5	3000	4273	ENST00000337129	4579	4386	4272	7	0	4275	4	4636	4577	658349	3222	4385	3223	2999	1	7469
L4141	MARS	3000	3951	ENST00000262027	4200	4042	3950	21	0	3023	12	4141	4198	56168118	3131	4041	3132	2999	1	28583
L23382	-	3000	4467	ENST00000325006	5630	4579	4466	18	0	3054	7	23382	5628	128418025	3416	4578	3417	2999	1	205040
L93953	ACRC	3000	4162	ENST00000276116	5274	4223	4161	13	0	5274	X	93953	5272	69665052	3111	4222	3112	2999	1	35173
L29112	PSORS1C2	3000	4044	ENST00000259845	4399	-1	4043	2	0	3324	6	29112	-1	31213394	3378	4814	3379	2999	-1	1815
L4634	MYL3	3000	4233	ENST00000292327	4396	4261	4232	6	0	3054	3	4634	4394	46865526	3182	4260	3183	2999	-1	5201
L199974	-	3000	4134	ENST00000334194	5327	4276	4133	12	0	3003	1	199974	5325	46903077	3179	4275	3180	2999	1	50833
L51571	-	3000	4090	ENST00000311292	5324	4273	4089	12	0	5324	8	51571	5322	130872186	3039	4272	3040	2999	-1	61880
L80271	ITPKC	3000	5205	ENST00000263370	6356	5305	5204	7	0	3000	19	80271	6354	45914881	4154	5304	4155	2999	1	22425
L80270	HSD3B7	3000	3253	ENST00000262520	3843	3618	3252	6	0	3452	16	80270	3841	31032588	3090	3617	3091	2999	1	3944
L80273	GRPEL1	3000	4157	ENST00000264954	5371	4320	4156	4	0	3045	4	80273	5369	7134346	3106	4319	3107	2999	-1	8025
L4143	MAT1A	3000	4141	ENST00000280867	5270	4219	4140	9	0	3000	10	4143	5268	81713756	3090	4218	3091	2999	-1	17599
L80274	SCUBE1	3000	4196	ENST00000337257	5379	4328	4195	22	0	3058	22	80274	5377	41970266	3145	4327	3146	2999	-1	139323
L150209	-	3000	4081	ENST00000335375	4533	4295	4080	19	0	3000	22	150209	4531	19646787	3030	4294	3031	2999	1	13088
L80279	CDK5RAP3	3000	4099	ENST00000316644	4512	4231	4098	13	0	3000	17	80279	4510	46523363	3048	4230	3049	2999	1	10419
L4144	MAT2A	3000	4253	ENST00000306434	4426	4331	4252	9	0	3112	2	4144	4424	85740839	3202	4330	3203	2999	1	6103
L4145	MATK	3000	4125	ENST00000315548	4559	4185	4124	13	0	3000	19	4145	4557	3740345	3074	4184	3075	2999	-1	11378
L7347	UCHL3	3000	4126	ENST00000237800	5316	4265	4125	8	0	5316	13	7347	5314	73921926	3075	4264	3076	2999	1	56142
L5024	P2RX3	3000	4245	ENST00000263314	4818	4381	4244	12	0	3076	11	5024	4816	56881309	3194	4380	3195	2999	1	31601
L4146	MATN1	3000	4633	ENST00000294506	6031	4980	4632	8	0	3489	1	4146	6029	30699359	3582	4979	3583	2999	-1	10892
L126626	GABPB2	3000	4381	ENST00000271733	5540	4489	4380	9	0	4381	1	126626,2553	5538	148259662	3330	4488	3331	2999	1	49317
L5025	P2RX4	3000	4488	ENST00000337233	5687	4636	4487	12	0	3304	12	5025	5685	120059617	3437	4635	3438	2999	1	24244
L157769	-	3000	4166	ENST00000325963	4662	4257	4165	19	0	4662	8	157769	4660	124747485	3115	4256	3116	2999	1	34180
L54504	CPVL	3000	4207	ENST00000265394	5437	4386	4206	13	0	4217	7	54504	5435	28928385	3156	4385	3157	2999	-1	150861
L157983	-	3000	-1	ENST00000331282	3887	-1	-1	1	0	3000	9	157983	-1	205396	3887	-1	-1	2999	-1	888
L29098	-	3000	3285	ENST00000314193	3393	3388	3284	7	0	3118	17	29098	3391	8392555	3194	3387	3195	2999	1	1415
L29099	-	3000	4110	ENST00000263401	5287	4236	4109	6	0	3009	11	29099	5285	36275280	3059	4235	3060	2999	-1	15921
L54505	DHX29	3000	4338	ENST00000251636	5463	4412	4337	27	0	3101	5	54505	5461	54619387	3287	4411	3288	2999	-1	51429
L29090	-	3000	4609	ENST00000169551	4771	4672	4608	6	0	3258	18	29090	4769	69964755	3558	4671	3559	2999	1	10235
L51022	GLRX2	3000	4648	ENST00000025176	5763	4712	4647	4	0	3476	1	51022	5761	190363503	3597	4711	3598	2999	-1	9644
L29760	BLNK	3000	4118	ENST00000314967	5219	4168	4117	15	0	3000	10	29760	5217	97671394	3067	4167	3068	2999	-1	55345
L29093	MRPL22	3000	3131	ENST00000265229	4231	3180	3130	8	0	3025	5	29093	4229	154349156	3052	3179	3053	2999	1	25879
L29094	-	3000	3823	ENST00000238875	4069	3895	3822	5	0	3025	2	29094	4067	64656189	3060	3894	3061	2999	1	6855
L29095	ORMDL2	3000	3914	ENST00000243045	4258	4089	3913	4	0	3915	12	29095	4256	54498136	3027	4088	3028	2999	1	3091
L29097	-	3000	4173	ENST00000272116	5293	4242	4172	4	0	3054	1	29097	5291	221519204	3122	4241	3123	2999	1	19121
L113130	CDCA5	3000	3329	ENST00000275517	3503	3424	3328	6	0	3074	11	113130	3501	64626884	3119	3423	3120	2999	-1	6598
L348807	-	3000	4002	ENST00000296234	5162	4111	4001	17	0	4062	3	348807	5160	127434691	3039	4110	3040	2999	1	41617
L260294	-	3000	3274	ENST00000222857	4077	3394	3273	10	0	4077	7	260294	4075	71837409	3128	3393	3129	2999	-1	6455
L5269	SERPINB6	3000	4683	ENST00000335686	5865	4814	4682	9	0	5865	6	5269	5863	2917398	3632	4813	3633	2999	-1	24006
L51752	-	3000	4130	ENST00000296754	5722	4671	4129	20	0	4147	5	51752	5720	96217715	3079	4670	3080	2999	-1	47122
L5260	PHKG1	3000	4149	ENST00000297373	5317	4266	4148	10	0	4183	7	5260	5315	55902376	3098	4265	3099	2999	-1	12651
L5261	PHKG2	3000	3401	ENST00000328273	4565	3514	3400	7	0	3443	16	5261	4563	30795783	3088	3513	3089	2999	1	8960
L5266	PI3	3000	4004	ENST00000243924	4278	4280	4003	3	0	3066	20	5266	4512	44488927	3144	4279	3145	2999	1	1687
L5264	PHYH	3000	4184	ENST00000263038	5294	4243	4183	9	0	3059	10	5264	5292	13346107	3133	4242	3134	2999	-1	22302
L5265	SERPINA1	3000	4278	ENST00000298844	5978	4927	4277	5	0	5978	14	5265	5976	92845165	3227	4926	3228	2999	-1	10415
L4791	NFKB2	3000	4087	ENST00000336486	4454	4181	4086	24	0	4160	10	4791	4452	103818908	3036	4180	3037	2999	1	7960
L4790	NFKB1	3000	4510	ENST00000226574	5607	4556	4509	24	0	4517	4	4790	5605	103880889	3459	4555	3460	2999	1	115784
L4793	NFKBIB	3000	4282	ENST00000313582	4470	4388	4281	5	0	3053	19	4793	4468	44082460	3231	4387	3232	2999	1	8914
L4792	NFKBIA	3000	3948	ENST00000216797	4387	4057	3947	6	0	3102	14	4792	4385	33863991	3328	4056	3329	2999	-1	3231
L4795	NFKBIL1	3000	3568	ENST00000303818	4896	3845	3567	4	0	3100	6	4795	4894	31619686	3156	3844	3157	2999	1	11233
L4794	NFKBIE	3000	4857	ENST00000275015	5672	4960	4856	8	0	3025	6	4794	5670	44280380	3806	4959	3807	2999	-1	7095
L4796	NFKBIL2	3000	3251	ENST00000292520	3955	3394	3250	25	0	3955	8	4796	3953	145674459	3095	3393	3096	2999	-1	15468
L4799	NFX1	3000	4136	ENST00000318474	6195	5144	4135	24	0	3061	9	4799	6193	33280510	3085	5143	3086	2999	1	80645
L4798	NFRKB	3000	4224	ENST00000304521	5477	4426	4223	25	0	3000	11	4798	5475	129300435	3173	4425	3174	2999	-1	29103
L255877	BCL6B	3000	3590	ENST00000293805	4014	3781	3589	9	0	3602	17	255877	4012	7126954	3029	3780	3030	2999	1	4976
L7694	ZNF135,ZNF78L1,ZNF271,ZNF70	3000	4119	ENST00000313498	5297	4246	4118	4	0	3000	19	7694,7621	5295	63262422	3068	4245	3069	2999	1	10164
L1672	DEFB1	3000	4178	ENST00000297439	4323	-1	4177	2	0	3067	8	1672	-1	6722856	3127	4425	3128	2999	-1	7346
L1565	CYP2D6	3000	4227	ENST00000320777	4929	4390	4226	9	0	3000	22	1565	4927	40781893	3176	4389	3177	2999	-1	14725
L5028	P2RY1	3000	-1	ENST00000305097	4957	-1	-1	1	0	3836	3	5028	-1	153873645	6105	-1	-1	2999	1	3106
L146434	-	3000	3291	ENST00000301744	4428	3377	3290	4	0	3344	16	146434	4426	3493782	3137	3376	3138	2999	-1	7392
L1562	CYP2C18	3000	4218	ENST00000285979	4574	4381	4217	9	0	3000	10	1562	4572	96108164	3167	4380	3168	2999	1	52369
L57147	-	3000	4159	ENST00000004672	5425	4374	4158	13	0	4209	1	57147	5423	167050414	3108	4373	3109	2999	-1	40807
L340419	-	3000	4123	ENST00000276659	5363	4312	4122	5	0	4230	8	340419	5361	109050750	3072	4311	3073	2999	-1	182617
L29926	-	3000	4098	ENST00000313597	4264	4158	4097	13	0	4118	2	29926	4262	220566152	3047	4157	3048	2999	1	8098
L7306	TYRP1	3000	3477	ENST00000224014	4998	3947	3476	8	0	3562	9	7306	4996	12683435	3043	3946	3044	2999	1	16815
L8566	PDXK,C21orf124	3000	4320	ENST00000291565	5426	4375	4319	11	0	3183	21	8566,85006	5424	43995195	3269	4374	3270	2999	1	37143
L51029	-	3000	4309	ENST00000294923	5433	4382	4308	4	0	3001	1	51029	5431	241763123	3258	4381	3259	2999	1	53160
L11202	KLK8,KLK9	3000	3295	ENST00000250366	4503	3452	3294	5	0	3087	19	11202,284366	4501	56204702	3129	3451	3130	2999	-1	13627
L11200	CHEK2	3000	3734	ENST00000333162	4879	3828	3733	16	0	4879	22	11200	4877	27465251	3097	3827	3098	2999	-1	56967
L11201	POLI	3000	4157	ENST00000217800	5334	4283	4156	10	0	3067	18	11201	5332	50047912	3106	4282	3107	2999	1	25168
L205428	-	3000	4969	ENST00000315691	6324	5273	4968	3	0	3262	3	205428	6322	145011822	3918	5272	3919	2999	1	20291
L8165	AKAP1	3000	4189	ENST00000337714	6978	5927	4188	11	0	4213	17	8165	6976	55637259	3138	5926	3139	2999	1	35989
L56106	PCDHGB5,PCDHGA10,PCDHGB4,PCDHGB1,PCDHGA12,PCDHGB2,PCDHGA2,PCDHGA9,PCDHGA8,PCDHGC3,PCDHGA6,PCDHGA11,PCDHGB6,PCDHGA5,PCDHGC5,PCDHGC4,PCDHGA1,PCDHGA4,PCDHGA3,PCDHGB7,PCDHGA7	3000	6659	ENST00000305759	5608	6718	6658	4	0	3185	5	56106,56097,9708,56112,56101,56111,5098,56105,56107,56104,56108,56098,8641,56113,56110,26025,56099,56109,56114,56103,56100	7767	140746855	5608	6717	5609	2999	1	174193
L57410	SCYL1	3000	3112	ENST00000279270	3474	3153	3111	21	0	3042	11	57410	3472	65067943	3107	3152	3108	2999	1	13592
L79411	-	3000	4251	ENST00000295759	4582	4394	4250	15	0	4322	2	79411	4580	220312690	3200	4393	3201	2999	-1	8819
L8874	ARHGEF7	3000	4307	ENST00000317133	5445	4394	4306	19	0	3002	13	8874	5443	109465783	3256	4393	3257	2999	1	190297
L79413	ZBED2	3000	-1	ENST00000317012	3653	-1	-1	1	0	3000	3	79413	-1	112633946	3653	-1	-1	2999	-1	654
L79412	KREMEN2	3000	3652	ENST00000319500	4878	3827	3651	9	0	3314	16	79412	4876	3014493	3407	3826	3408	2999	1	3814
L79415	-	3000	4121	ENST00000333508	5269	4218	4120	5	0	5269	17	79415	5267	81087459	3070	4217	3071	2999	-1	8182
L79414	-	3000	4486	ENST00000246529	6968	5917	4485	3	0	4502	19	79414	6966	41119862	3435	5916	3436	2999	1	8074
L165545	-	3000	3443	ENST00000272440	3990	3699	3442	12	0	3990	2	165545	3988	74727856	3051	3698	3052	2999	-1	8059
L6007	RHD	3000	4232	ENST00000328664	5470	4419	4231	11	0	3034	1	6007	5468	25154715	3181	4418	3182	2999	1	57932
L57412	-	3000	3280	ENST00000210555	4459	3408	3279	9	0	3000	10	57412	4457	104294148	3041	3407	3042	2999	1	20851
L245972	ATP6V0D2	3000	4249	ENST00000285393	5472	4421	4248	8	0	3069	8	245972	5470	87067662	3198	4420	3199	2999	1	55316
L245973	ATP6V1C2	3000	4199	ENST00000272238	5318	4267	4198	12	0	3020	2	245973	5316	10884695	3148	4266	3149	2999	1	62273
L2059	EPS8	3000	4278	ENST00000281172	5409	4358	4277	21	0	4299	12	2059	5407	15833589	3227	4357	3228	2999	-1	169225
L1308	COL17A1	3000	4190	ENST00000309056	5304	4253	4189	52	0	3049	10	1308	5302	105510207	3139	4252	3140	2999	-1	53628
L8787	RGS9	3000	4174	ENST00000262406	5322	4271	4173	19	0	3067	17	8787	5320	63683693	3123	4270	3124	2999	1	90217
L1301	COL11A1	3000	4474	ENST00000314022	5693	4642	4473	64	0	3318	1	1301	5691	103036975	3423	4641	3424	2999	-1	231058
L1300	COL10A1	3000	3626	ENST00000243222	4846	3795	3625	3	0	3641	6	1300	4844	116492866	3080	3794	3081	2999	-1	7185
L1303	COL12A1	3000	4128	ENST00000322507	5288	4237	4127	66	0	4164	6	1303	5286	75911167	3077	4236	3078	2999	-1	121531
L1302	COL11A2	3000	4346	ENST00000316582	4628	4496	4345	62	0	3214	6	1302	4626	33207118	3295	4495	3296	2999	-1	28777
L8784	TNFRSF18	3000	4217	ENST00000328115	5224	4340	4216	4	0	3138	1	8784	5222	1048147	3324	4339	3325	2999	-1	3201
L1306	COL15A1	3000	3254	ENST00000311316	4394	3343	3253	42	0	3154	9	1306	4392	97086028	3164	3342	3165	2999	1	126869
L83608	-	3000	3119	ENST00000269194	4200	3149	3118	5	0	4200	18	83608	4198	31804716	3039	3148	3040	2999	1	6512
L127579	-	3000	3517	ENST00000324761	4014	3688	3516	16	0	3002	1	127579	4012	152223049	3347	3687	3348	2999	-1	15248
L257101	-	3000	4157	ENST00000327205	4943	4282	4156	6	0	4168	1	257101	4941	26303954	3106	4281	3107	2999	-1	11141
L83605	C7orf22	3000	4163	ENST00000258781	5388	4337	4162	10	0	3083	7	83605	5386	44780630	3112	4336	3113	2999	1	75807
L83604	TM4SF10	3000	4535	ENST00000275954	5727	4676	4534	3	0	3259	X	83604	5725	34036831	3484	4675	3485	2999	-1	30223
L142686	ASB14	3000	4032	ENST00000303500	5237	4186	4031	3	0	3000	3	142686	5235	57270328	3575	4185	3576	2999	-1	2403
L2056	EPO	3000	3758	ENST00000252723	4163	3904	3757	5	0	3181	7	2056	4161	99929820	3193	3903	3194	2999	1	2899
L54850	FBXL12	3000	3196	ENST00000247977	4320	3269	3195	3	0	3000	19	54850	4318	9790489	3085	3268	3086	2999	-1	8543
L4134	MAP4	3000	4191	ENST00000335271	5484	4433	4190	19	0	3001	3	4134	5482	48090995	3140	4432	3141	2999	-1	238218
L54852	-	3000	4217	ENST00000260380	5396	4345	4216	7	0	3116	15	54852	5394	67368122	3166	4344	3167	2999	1	46741
L54853	-	3000	4301	ENST00000311741	4483	4402	4300	7	0	3060	5	54853	4481	140072939	3250	4401	3251	2999	1	7492
L54854	-	3000	4515	ENST00000263266	5363	4683	4514	5	0	3000	19	54854	5361	53808441	3464	4682	3465	2999	-1	12563
L8780	RIOK3	3000	4261	ENST00000317320	5265	4377	4260	13	0	3148	18	8780	5263	19285243	3210	4376	3211	2999	1	29778
L4133	MAP2	3000	4269	ENST00000260925	5370	4319	4268	16	0	5370	2	4133	5368	210491325	3218	4318	3219	2999	1	307186
L54857	-	3000	4292	ENST00000327292	4671	4406	4291	16	0	4301	X	54857	4669	68509782	3241	4405	3242	2999	1	10240
L54858	PGPEP1	3000	4126	ENST00000252813	5230	4179	4125	5	0	3042	19	54858	5228	18312450	3075	4178	3076	2999	1	22979
L54859	-	3000	4208	ENST00000296149	5181	4287	4207	7	0	3104	3	54859	5179	47515776	3157	4286	3158	2999	-1	17631
L54838	-	3000	4219	ENST00000299349	5373	4322	4218	4	0	4219	10	54838	5371	104200593	3168	4321	3169	2999	1	38616
L8781	PSPHL,PSPH	3000	4410	ENST00000275605	5655	4604	4409	8	0	5655	7	8781,5723	5653	55860939	3359	4603	3360	2999	-1	40430
L4139	MARK1	3000	3309	ENST00000333284	4466	3415	3308	17	0	4466	1	4139	4464	217758092	3174	3414	3175	2999	1	134489
L10607	TBL3	3000	4193	ENST00000332704	4335	4245	4192	20	0	4335	16	10607	4333	1962065	3142	4244	3143	2999	1	6688
L79692	-	3000	-1	ENST00000323438	4115	-1	-1	1	0	3000	6	79692	-1	26746667	4115	-1	-1	2999	-1	1116
L283011	-	3000	-1	ENST00000321991	3599	-1	-1	1	0	3000	10	283011	-1	91118426	3599	-1	-1	2999	-1	600
L84034	EMILIN2	3000	3779	ENST00000254528	4953	3902	3778	8	0	3159	18	84034	4951	2837028	3292	3901	3293	2999	1	67063
L64145	ZFYVE20	3000	3874	ENST00000253699	5081	4030	3873	14	0	5081	3	64145	5079	15115659	3113	4029	3114	2999	-1	29072
L64412	ZNF336	3000	4106	ENST00000246009	6542	5491	4105	6	0	4127	20	64412	6540	23337819	3055	5490	3056	2999	1	10882
L64147	KIF9	3000	4154	ENST00000265529	5303	4252	4153	21	0	4159	3	64147	5301	47284680	3103	4251	3104	2999	-1	54203
L64410	-	3000	4205	ENST00000337975	5984	6009	4204	3	0	4215	15	64410	7058	84067919	3154	6008	3155	2999	-1	35591
L64417	-	3000	4088	ENST00000313697	5525	4474	4087	3	0	4162	5	64417	5523	43529462	3037	4473	3038	2999	-1	39607
L162239	-	3000	-1	ENST00000332307	4058	-1	-1	1	0	3000	16	162239	-1	74982727	4058	-1	-1	2999	1	1059
L6304	SATB1	3000	4261	ENST00000332610	5207	4438	4260	10	0	3000	3	6304	5205	18437463	3210	4437	3211	2999	-1	73025
L64419	-	3000	4331	ENST00000296003	5531	4480	4330	19	0	3122	3	64419	5529	9666146	3280	4479	3281	2999	1	52931
L64418	-	3000	4284	ENST00000312814	6591	5540	4283	5	0	4412	7	64418	6589	111990979	3233	5539	3234	2999	-1	24662
L64149	-	3000	3872	ENST00000225805	5004	3953	3871	10	0	3017	17	64149	5002	30814725	3156	3952	3157	2999	-1	10784
L119032	-	3000	4216	ENST00000299353	4383	4279	4215	4	0	3028	10	119032	4381	104278606	3165	4278	3166	2999	1	10379
L91673	-	3000	-1	ENST00000309173	4813	-1	-1	1	0	4652	5	91673	-1	154222988	5683	-1	-1	2999	1	2684
L137196	-	3000	-1	ENST00000311357	3329	-1	-1	1	0	3000	8	137196	-1	130321823	3329	-1	-1	2999	-1	330
L1047	CLGN	3000	4142	ENST00000325617	5346	4295	4141	15	0	4151	4	1047	5344	141926409	3091	4294	3092	2999	-1	39174
L149650	-	3000	3936	ENST00000300358	4328	-1	3935	2	0	3241	20	149650	-1	62000997	3282	5577	3283	2999	-1	2578
L6307	SC4MOL	3000	4109	ENST00000261507	5446	4395	4108	6	0	4140	4	6307	5444	166826485	3058	4394	3059	2999	1	15010
L120196	-	3000	-1	ENST00000321505	4188	-1	-1	1	0	3874	11	120196	-1	33657580	5373	-1	-1	2999	1	2374
L1044	CDX1	3000	4576	ENST00000231656	5283	4722	4575	3	0	3081	5	1044	5281	149574869	3525	4721	3526	2999	1	17705
L1045	CDX2	3000	4765	ENST00000298359	5962	4911	4764	3	0	3174	13	1045	5960	26341317	3714	4910	3715	2999	-1	7037
L57502	NLGN4,NLGN4Y	3000	4175	ENST00000321204	6003	4952	4174	6	0	4480	X	57502,22829	6001	5608211	3124	4951	3125	2999	-1	338622
L7584	ZNF35	3000	4122	ENST00000296092	5492	4441	4121	4	0	4273	3	7584	5490	44650847	3071	4440	3072	2999	1	12021
L57509	-	3000	6067	ENST00000262102	7314	6263	6066	14	0	3001	8	57509	7312	17623515	5016	6262	5017	2999	-1	111939
L57508	-	3000	4301	ENST00000251334	5663	4612	4300	25	0	4301	17	57508	5661	60479745	3309	4611	3310	2999	-1	62595
L139411	-	3000	4714	ENST00000297890	6368	-1	4713	2	0	3000	X	139411	-1	22759131	3663	6368	3664	2999	1	14598
L339906	-	3000	3419	ENST00000334430	3890	3576	3418	5	0	3000	3	339906,29122	3888	46836177	3213	3575	3214	2999	-1	121979
L55808	-	3000	4236	ENST00000311686	5987	4936	4235	8	0	3055	17	55808	5985	75236898	3185	4935	3186	2999	-1	18929
L338094	-	3000	4329	ENST00000302250	5524	4473	4328	8	0	3161	1	338094	5522	54459147	3278	4472	3279	2999	-1	14289
L117166	-	3000	4543	ENST00000319070	6018	-1	4542	2	0	3322	16	117166	-1	620933	3492	6077	3493	2999	1	3185
L161582	-	3000	4163	ENST00000321149	4889	4541	4162	10	0	4418	15	161582	4887	53516488	3112	4540	3113	2999	-1	77925
L7163	TPD52	3000	4261	ENST00000263850	5428	4377	4260	6	0	3000	8	7163	5426	81133832	3210	4376	3211	2999	-1	133520
L9564	BCAR1	3000	4233	ENST00000313526	5905	4854	4232	7	0	4233	16	9564	5903	75079458	3182	4853	3183	2999	-1	36971
L9567	GTPBP1	3000	4234	ENST00000335466	5397	4346	4233	12	0	4297	22	9567	5395	37345008	3183	4345	3184	2999	1	27612
L283450	-	3000	4149	ENST00000311694	4760	4382	4148	15	0	4205	12	283450	4758	111123510	3098	4381	3099	2999	-1	24197
L23591	-	3000	-1	ENST00000315714	3460	-1	-1	1	0	3116	17	23591	-1	42469728	3790	-1	-1	2999	1	791
L9563	H6PD	3000	4313	ENST00000054661	6001	4950	4312	5	0	4323	1	9563	5999	9004409	3262	4949	3263	2999	1	30066
L9562	MINPP1	3000	4709	ENST00000224777	5958	4907	4708	5	0	3022	10	9562	5956	88929228	3658	4906	3659	2999	1	48494
L9569	GTF2IRD1	3000	4437	ENST00000265755	5617	4566	4436	27	0	4443	7	9569	5615	73280217	3386	4565	3387	2999	1	148783
L9568	GPR51	3000	4831	ENST00000259455	6020	4969	4830	19	0	3460	9	9568	6018	96851317	3780	4968	3781	2999	-1	421114
L137994	-	3000	4117	ENST00000297720	5249	4198	4116	10	0	5249	8	137994	5247	38261388	3066	4197	3067	2999	1	22042
L7025	NR2F1	3000	6200	ENST00000327111	7779	6728	6199	3	0	4687	5	7025	7777	92993116	5149	6727	5150	2999	1	10736
L90196	-	3000	3364	ENST00000243918	4580	3529	3363	4	0	3001	20	90196	4578	44677234	3150	3528	3151	2999	1	4953
L353514	-	3000	3518	ENST00000302478	3992	3603	3517	6	0	3090	19	353514	3990	59516221	3122	3602	3123	2999	-1	6057
L55806	HR	3000	5491	ENST00000306222	6873	6143	5490	19	0	5531	8	55806	6871	22011319	4440	6142	4441	2999	-1	16800
L57763	ANKRA2	3000	4339	ENST00000296785	5549	4498	4338	8	0	3000	5	57763	5547	72942779	3288	4497	3289	2999	-1	10085
L8743	TNFSF10	3000	4277	ENST00000241261	5466	4415	4276	5	0	3095	3	8743	5464	173562182	3226	4414	3227	2999	-1	17805
L57761	C20orf97	3000	4591	ENST00000217233	5933	4882	4590	4	0	4591	20	57761	5931	356273	3540	4881	3541	2999	1	16933
L8741	TNFSF12,TNFSF13	3000	3416	ENST00000293825	4063	3464	3415	6	0	3096	17	8741,8742	4061	7652940	3254	3463	3255	2999	1	12544
L8747	ADAM21	3000	-1	ENST00000267499	5168	-1	-1	1	0	3000	14	8747	-1	68914258	5405	-1	-1	2999	1	2406
L8744	TNFSF9	3000	4328	ENST00000245817	5410	4359	4327	3	0	3011	19	8744	5408	6482037	3277	4358	3278	2999	1	4897
L8745	ADAM23	3000	4316	ENST00000264377	5585	4534	4315	26	0	3052	2	8745	5583	207511082	3265	4533	3266	2999	1	174341
L8748	ADAM20	3000	4269	ENST00000256389	6625	-1	4268	2	0	4445	14	8748	-1	68991773	3218	6840	3219	2999	-1	12654
L8749	ADAM18	3000	3653	ENST00000265707	4781	3730	3652	20	0	3000	8	8749	4779	39459510	3054	3729	3055	2999	1	145340
L2904	GRIN2B	3000	4241	ENST00000279593	5721	4670	4240	13	0	4259	12	2904	5719	14024319	3190	4669	3191	2999	-1	418909
L145864	-	3000	4131	ENST00000268113	5353	4302	4130	5	0	4178	15	145864	5351	87168538	3080	4301	3081	2999	-1	18252
L2905	GRIN2C	3000	4137	ENST00000337583	5602	4551	4136	13	0	4152	17	2905	5600	73453781	3086	4550	3087	2999	-1	18495
L3150	HMGN1	3000	-1	ENST00000305117	3302	-1	-1	1	0	3000	2	3150	-1	98065111	3302	-1	-1	2999	1	303
L148304	-	3000	3850	ENST00000294811	4734	-1	3849	2	0	3925	1	148304	-1	207037293	3181	5243	3182	2999	-1	2244
L148870	-	3000	4452	ENST00000294600	5627	4576	4451	12	0	3084	1	148870	5625	3451945	3401	4575	3402	2999	1	19248
L2903	GRIN2A	3000	4464	ENST00000330684	6108	5057	4463	12	0	3000	16	2903	6106	10241567	3413	5056	3414	2999	-1	417263
L285367	-	3000	3399	ENST00000287624	4587	3536	3398	9	0	3010	3	285367	4585	9860684	3110	3535	3111	2999	-1	6151
L285362	-	3000	4339	ENST00000272902	5564	4513	4338	9	0	3019	3	285362	5562	4483948	3288	4512	3289	2999	-1	106111
L10206	RFP2	3000	3608	ENST00000298772	4756	3705	3607	3	0	4756	13	10206	4754	48369196	3157	3704	3158	2999	1	16110
L168374	ZNF92	3000	3907	ENST00000327549	5054	4003	3906	3	0	3000	7	168374	5052	64264502	3129	4002	3130	2999	1	13177
L163183	-	3000	3400	ENST00000324444	4500	3551	3399	7	0	3086	19	163183	4498	41191509	3213	3550	3214	2999	-1	5460
L93134	-	3000	4112	ENST00000302851	5314	4263	4111	6	0	5314	19	93134	5312	9592899	3061	4262	3062	2999	-1	12760
L11105	PRDM7	3000	4189	ENST00000325921	4500	4291	4188	6	0	3000	16	11105	4498	89872337	3138	4290	3139	2999	-1	5913
L26476	OR10J1	3000	-1	ENST00000302444	3962	-1	-1	1	0	3000	1	26476	-1	156626341	3962	-1	-1	2999	1	963
L28969	BZW2	3000	4205	ENST00000258761	5321	4270	4204	12	0	4212	7	28969	5319	16430096	3154	4269	3155	2999	1	60389
L28968	-	3000	4188	ENST00000252820	5090	4667	4187	12	0	4252	19	28968	5088	54520254	3137	4666	3138	2999	-1	35546
L27247	HIRIP5	3000	4255	ENST00000303698	5410	4359	4254	8	0	5410	2	27247	5408	69639141	3204	4358	3205	2999	-1	41341
L28966	SNX24	3000	4168	ENST00000261369	5303	4252	4167	7	0	3058	5	28966	5301	122257487	3117	4251	3118	2999	1	163627
L28965	SLC27A6	3000	5541	ENST00000262462	6796	5745	5540	10	0	4010	5	28965	6794	128377037	4490	5744	4491	2999	1	68514
L27244	SESN1	3000	4330	ENST00000302071	5186	4396	4329	10	0	3001	6	27244	5184	109460847	3279	4395	3280	2999	-1	107631
L27243	-	3000	3856	ENST00000312547	5099	4048	3855	6	0	3880	19	27243	5097	63758271	3104	4047	3105	2999	-1	3526
L28962	-	3000	4522	ENST00000193322	5688	4637	4521	6	0	3070	6	28962	5686	108441495	3471	4636	3472	2999	-1	31904
L27241	-	3000	4530	ENST00000313493	5704	4653	4529	12	0	5704	7	27241	5702	32911392	3479	4652	3480	2999	1	476519
L28960	-	3000	4580	ENST00000263579	5806	4755	4579	6	0	3329	11	28960	5804	125711299	3529	4754	3530	2999	1	41998
L25798	BRI3	3000	3653	ENST00000297290	4807	3756	3652	3	0	3098	7	25798	4805	97522407	3239	3755	3240	2999	1	9827
L7020	TFAP2A	3000	4095	ENST00000259733	5581	4530	4094	7	0	3000	6	7020	5579	10523204	3044	4529	3045	2999	-1	17056
L266743	-	3000	4116	ENST00000311034	4448	4268	4115	8	0	3176	11	266743	4446	65963835	3350	4267	3351	2999	1	5703
L266740	MAGEA2	3000	3449	ENST00000331600	4328	3528	3448	6	0	4328	X	266740,4101	4326	150500732	3052	3527	3053	2999	1	3977
L23001	WDFY3	3000	4150	ENST00000295888	5299	4248	4149	67	0	5299	4	23001	5297	86311917	3099	4247	3100	2999	-1	262828
L2805	GOT1	3000	4192	ENST00000239123	5425	4374	4191	9	0	3024	10	2805	5423	100854933	3141	4373	3142	2999	-1	33719
L23002	DAAM1	3000	4138	ENST00000247170	5409	4358	4137	26	0	4154	14	23002	5407	57645440	3087	4357	3088	2999	1	181073
L6879	TAF7	3000	-1	ENST00000313368	4049	-1	-1	1	0	3000	5	6879	-1	140728112	4049	-1	-1	2999	-1	1050
L54681	-	3000	3925	ENST00000318125	5058	4007	3924	9	0	3349	3	54681	5056	48986353	3702	4006	3703	2999	1	17223
L54680	-	3000	4706	ENST00000263718	4859	4772	4705	10	0	3000	1	54680	4857	85596560	3655	4771	3656	2999	-1	54227
L54682	-	3000	4225	ENST00000261344	5599	4548	4224	4	0	4325	12	54682	5597	12394453	3174	4547	3175	2999	-1	20969
L151963	-	3000	4564	ENST00000315470	5828	-1	4563	2	0	3000	3	151963	-1	193956845	3513	5828	3514	2999	-1	119758
L147007	-	3000	4268	ENST00000292114	4668	4342	4267	6	0	3007	17	147007	4666	26830251	3217	4341	3218	2999	1	4402
L118788	-	3000	4083	ENST00000286061	5279	4228	4082	15	0	3000	10	118788	5277	98081174	3032	4227	3033	2999	-1	62336
L128239	IQGAP3	3000	4087	ENST00000328017	5226	4175	4086	38	0	3000	1	128239	5224	153759113	3036	4174	3037	2999	-1	46044
L119559	SFXN4	3000	4284	ENST00000330036	5361	4310	4283	10	0	5361	10	119559	5359	120585247	3233	4309	3234	2999	-1	20240
L3687	ITGAX	3000	3705	ENST00000268296	4438	3811	3704	30	0	3067	16	3687	4436	31402569	3103	3810	3104	2999	1	27810
L3684	ITGAM	3000	4169	ENST00000287497	4586	4273	4168	29	0	3000	16	3684	4584	31309060	3118	4272	3119	2999	1	70029
L3685	ITGAV	3000	4235	ENST00000261023	5417	4366	4234	30	0	3000	2	3685	5415	187657609	3184	4365	3185	2999	1	90562
L3682	ITGAE	3000	4183	ENST00000263087	5355	4304	4182	31	0	4185	17	3682	5353	3911127	3132	4303	3133	2999	-1	86615
L3683	ITGAL	3000	4227	ENST00000315171	5381	4330	4226	31	0	3116	16	3683	5379	30520103	3176	4329	3177	2999	1	50229
L3680	ITGA9	3000	4288	ENST00000264741	5467	4416	4287	28	0	3053	3	3680	5465	37454438	3237	4415	3238	2999	1	367125
L202299	-	3000	4285	ENST00000336593	5440	4389	4284	3	0	4315	5	202299	5438	95262257	3234	4388	3235	2999	1	7654
L3688	ITGB1	3000	4117	ENST00000302278	5254	4203	4116	15	0	3000	10	3688	5252	33228492	3066	4202	3067	2999	-1	35167
L3689	ITGB2	3000	4235	ENST00000302347	4649	4296	4234	16	0	4238	21	3689	4647	45204955	3184	4295	3185	2999	-1	42868
L55628	ZNF407	3000	5490	ENST00000299687	6656	5605	5489	8	0	3002	18	55628	6654	70473200	4439	5604	4440	2999	1	431403
L55629	PNRC2	3000	-1	ENST00000334351	3419	-1	-1	1	0	3000	1	55629	-1	117667509	3419	-1	-1	2999	-1	420
L55624	-	3000	3572	ENST00000316884	4360	3742	3571	22	0	3622	1	55624	4358	46034032	3107	3741	3108	2999	-1	9759
L55625	ZDHHC7	3000	4300	ENST00000313732	5437	4386	4299	8	0	5437	16	55625	5435	84824832	3249	4385	3250	2999	-1	37070
L55626	-	3000	4244	ENST00000314823	4870	4499	4243	9	0	4364	11	55626	4868	46579880	3193	4498	3194	2999	-1	197608
L55627	-	3000	4191	ENST00000259217	5326	4275	4190	20	0	3000	2	55627	5324	131032510	3140	4274	3141	2999	-1	30262
L136647	C7orf11	3000	4358	ENST00000306984	4558	-1	4357	2	0	3050	7	136647	-1	39914996	3388	4873	3389	2999	-1	1874
L55621	-	3000	3347	ENST00000326839	3632	3403	3346	16	0	3000	19	55621	3630	13088213	3253	3402	3254	2999	-1	11498
L55622	-	3000	4320	ENST00000317907	5549	4498	4319	22	0	3182	2	55622	5547	32827713	3269	4497	3270	2999	1	192828
L55623	-	3000	4281	ENST00000173569	5397	4456	4280	4	0	3000	16	55623	5395	20719614	3230	4455	3231	2999	-1	6348
L2629	GBA	3000	3517	ENST00000327247	4158	3605	3516	11	0	3122	1	2629	4156	152427817	3148	3604	3149	2999	-1	6783
L2628	GATM	3000	4210	ENST00000305575	5480	4429	4209	9	0	3091	15	2628	5478	43386798	3159	4428	3160	2999	-1	17419
L2627	GATA6	3000	5089	ENST00000269216	6307	5256	5088	6	0	3342	18	2627	6305	18003189	4038	5255	4039	2999	1	30743
L2626	GATA4	3000	4111	ENST00000335135	6235	5184	4110	7	0	4568	8	2626	6233	11599162	3060	5183	3061	2999	1	55757
L2625	GATA3	3000	3583	ENST00000224463	5244	4193	3582	6	0	3952	10	2625	5242	8100673	3187	4192	3188	2999	1	19793
L2624	GATA2	3000	4337	ENST00000318766	5046	4611	4336	6	0	4382	3	2624	5044	129532937	3286	4610	3287	2999	-1	13757
L2623	GATA1	3000	4123	ENST00000218266	4877	4362	4122	6	0	4142	X	2623	4875	47690957	3072	4361	3073	2999	1	7592
L2622	GAS8	3000	4080	ENST00000316040	5218	4167	4079	11	0	4080	16	2622	5216	89828326	3029	4166	3030	2999	1	25233
L2621	GAS6	3000	3310	ENST00000327773	4528	3477	3309	15	0	3131	13	2621	4526	112446919	3218	3476	3219	2999	1	43487
L2620	GAS2	3000	4195	ENST00000278187	5368	4317	4194	7	0	3000	11	2620	5366	22660725	3144	4316	3145	2999	1	137147
L200197	-	3000	4203	ENST00000310916	5400	4349	4202	6	0	3000	1	200197	5398	14841606	3152	4348	3153	2999	-1	36461
L116988	CENTG3	3000	3153	ENST00000255984	4385	3334	3152	18	0	4385	7	116988	4383	150175567	3044	3333	3045	2999	1	57698
L283476	-	3000	-1	ENST00000326161	3451	-1	-1	1	0	3089	13	283476	-1	95187763	5049	-1	-1	2999	1	2050
L51019	-	3000	3616	ENST00000240079	4766	3715	3615	7	0	3000	12	51019	4764	100958207	3050	3714	3051	2999	-1	49020
L5078	PAX4	3000	3631	ENST00000334763	4170	3847	3630	9	0	3206	7	5078	4168	126810261	3325	3846	3326	2999	-1	5435
L5077	PAX3	3000	4501	ENST00000336840	5788	4737	4500	8	0	3366	2	5077	5786	223366239	3450	4736	3451	2999	-1	99094
L51016	C14orf122	3000	3280	ENST00000216799	3632	3490	3279	6	0	3292	14	51016	3630	22600933	3158	3489	3159	2999	-1	2631
L51015	-	3000	4375	ENST00000173527	4605	4495	4374	5	0	3016	5	51015	4603	128506660	3324	4494	3325	2999	1	19270
L51014	-	3000	4486	ENST00000333314	5783	4732	4485	4	0	5783	5	51014,353376	5781	115037949	3435	4731	3436	2999	-1	45598
L116986	CENTG1	3000	4210	ENST00000257897	4959	4269	4209	18	0	3000	12	116986	4957	56422121	3159	4268	3160	2999	-1	15520
L51012	C20orf45	3000	4166	ENST00000337853	5386	4335	4165	6	0	3084	20	51012	5384	58303279	3115	4334	3116	2999	-1	9664
L51011	-	3000	4223	ENST00000233379	5525	4474	4222	8	0	4229	2	51011	5523	95553204	3172	4473	3173	2999	1	10432
L51010	-	3000	3994	ENST00000327304	5195	4144	3993	4	0	3013	9	51010	5193	37775054	3336	4143	3337	2999	-1	4604
L10791	VAMP5	3000	4141	ENST00000306384	5330	4279	4140	3	0	3001	2	10791	5328	85786066	3090	4278	3091	2999	1	8986
L3822	KLRC2	3000	3621	ENST00000320261	4502	3720	3620	6	0	3045	12	3822	4500	10479897	3231	3719	3232	2999	-1	4915
L9909	-	3000	4450	ENST00000252866	5718	4790	4449	27	0	4618	1	9909	5716	151135964	3399	4789	3400	2999	-1	17196
L9908	-	3000	4146	ENST00000264892	5316	4265	4145	12	0	4170	4	9908	5314	77056693	3095	4264	3096	2999	-1	30328
L150696	PROM2	3000	4008	ENST00000317668	4478	4058	4007	24	0	3133	2	150696	4476	95424957	3376	4057	3377	2999	1	16854
L8303	SNN	3000	-1	ENST00000329565	3352	-1	-1	1	0	3086	16	8303	-1	11736262	6180	-1	-1	2999	1	3181
L9903	-	3000	5255	ENST00000337510	6712	5661	5254	3	0	3184	1	9903	6710	6372607	4204	5660	4205	2999	-1	12283
L9902	MRC2	3000	4284	ENST00000303375	5737	4686	4283	30	0	3116	17	9902	5735	61178419	3233	4685	3234	2999	1	65850
L9901	SRGAP2	3000	4851	ENST00000316691	6095	5044	4850	22	0	3734	3	9901	6093	9266369	3800	5043	3801	2999	-1	264167
L9900	SV2A	3000	4194	ENST00000290269	6214	5163	4193	13	0	4541	1	9900	6212	147106016	3143	5162	3144	2999	-1	14559
L196410	-	3000	4668	ENST00000307755	4904	-1	4667	2	0	3270	12	196410	-1	54361686	3617	5463	3618	2999	1	2974
L9906	SLC35E2	3000	4319	ENST00000246421	4967	4788	4318	7	0	3233	1	9906	4965	1625728	3268	4787	3269	2999	-1	13751
L9904	-	3000	4165	ENST00000261741	5399	4348	4164	25	0	3079	12	9904	5397	112816064	3114	4347	3115	2999	-1	149565
L84634	GPR54	3000	4041	ENST00000234371	4988	4166	4040	5	0	3000	19	84634	4986	868503	3243	4165	3244	2999	1	3246
L3821	KLRC1	3000	4335	ENST00000256965	5458	4407	4334	7	0	5458	12	3821	5456	10498482	3284	4406	3285	2999	-1	8575
L84631	-	3000	4266	ENST00000335565	4645	4415	4265	3	0	4645	X	84631	4643	143569944	4145	4414	4146	2999	1	5102
L84632	-	3000	4367	ENST00000304129	5547	4496	4366	19	0	3301	10	84632	5545	115829102	3316	4495	3317	2999	-1	109931
L131034	CPNE4	3000	4230	ENST00000285130	5461	4410	4229	15	0	3000	3	131034	5459	132945196	3179	4409	3180	2999	-1	370568
L84639	IL1F10	3000	4097	ENST00000259215	5208	4157	4096	5	0	4125	2	84639	5206	113920693	3046	4156	3047	2999	1	7879
L55486	-	3000	4217	ENST00000311101	5464	4413	4216	9	0	3042	3	55486	5462	184923589	3166	4412	3167	2999	-1	55501
L2959	GTF2B	3000	4132	ENST00000260511	5290	4239	4131	7	0	4133	1	2959	5288	88824160	3081	4238	3082	2999	-1	38631
L2958	GTF2A2	3000	4145	ENST00000267869	5317	4266	4144	5	0	4194	15	2958	5315	57665755	3094	4265	3095	2999	-1	18634
L90816	ZNF138,ZNF273	3000	4144	ENST00000319636	4761	4271	4143	4	0	3055	7	90816	4759	63686122	3093	4270	3094	2999	1	114979
L2488	FSHB	3000	4209	ENST00000254122	4439	-1	4208	2	0	3000	11	2488	-1	30217759	3158	4439	3159	2999	1	1898
L222255	-	3000	3702	ENST00000318724	4822	3771	3701	4	0	3024	7	222255	4820	105077559	3204	3770	3205	2999	-1	268730
L2483	FRG1	3000	4303	ENST00000226798	5425	4374	4302	9	0	3191	4	2483	5423	191557864	3252	4373	3253	2999	1	22385
L2950	GSTP1	3000	3327	ENST00000196968	3658	3363	3326	7	0	3001	11	2950	3656	67126638	3037	3362	3038	2999	1	2846
L2953	GSTT2	3000	3815	ENST00000215780	4954	3903	3814	5	0	3065	22	2953	4952	22646878	3176	3902	3177	2999	1	3775
L2952	GSTT1	3000	4202	ENST00000248935	5341	4290	4201	5	0	3040	22	2952	5339	22708825	3151	4289	3152	2999	-1	8130
L220047	-	3000	4212	ENST00000280245	5386	4335	4211	11	0	4240	11	220047	5384	85292774	3161	4334	3162	2999	1	64596
L2954	GSTZ1	3000	4223	ENST00000315126	5326	4275	4222	8	0	3158	14	2954	5324	75777395	3172	4274	3173	2999	1	10586
L2957	GTF2A1	3000	4514	ENST00000298173	5667	4616	4513	9	0	4514	14	2957	5665	79677337	3463	4615	3464	2999	-1	40767
L2956	MSH6	3000	4397	ENST00000234420	5645	4594	4396	10	0	3087	2	2956	5643	47984820	3346	4593	3347	2999	1	23807
L195828	ZNF367	3000	4470	ENST00000297962	5672	4621	4469	5	0	3000	9	195828	5670	94560152	3419	4620	3420	2999	-1	29796
L91147	-	3000	3853	ENST00000323130	4993	3942	3852	29	0	3020	8	91147	4991	94723736	3212	3941	3213	2999	1	64310
L146562	-	3000	4429	ENST00000299320	5660	4609	4428	10	0	4480	16	146562	5658	4784614	3378	4608	3379	2999	1	15075
L25876	C20orf28	3000	4159	ENST00000312411	4583	4271	4158	4	0	3000	20	25876	4581	3756934	3108	4270	3109	2999	-1	2408
L25874	-	3000	4313	ENST00000271373	5405	4354	4312	5	0	3154	1	25874	5403	165092610	3262	4353	3263	2999	-1	17923
L25875	-	3000	3716	ENST00000262055	4919	3868	3715	9	0	3039	12	25875	4917	49728368	3160	3867	3161	2999	1	12101
L25873	RPL36	3000	3211	ENST00000252543	4025	3306	3210	4	0	3213	19	25873	4023	5641306	3032	3305	3033	2999	1	1371
L25870	-	3000	4164	ENST00000275607	5372	4321	4163	9	0	3047	7	25870	5370	55873707	3113	4320	3114	2999	1	16400
L10020	-	3000	4260	ENST00000291192	5763	4712	4259	11	0	3046	9	10020	5761	36239398	3209	4711	3210	2999	-1	32209
L10023	FRAT1	3000	5420	ENST00000298792	4028	-1	5419	2	0	3189	10	10023	-1	98743609	4969	5650	4970	2999	1	2651
L25878	-	3000	4238	ENST00000217939	4604	4368	4237	6	0	3000	X	25878	4602	2857004	3187	4367	3188	2999	-1	35264
L25879	-	3000	4853	ENST00000297579	5565	5059	4852	11	0	3277	8	25879	5563	104383525	3802	5058	3803	2999	1	28259
L6476	SI	3000	4112	ENST00000264382	5281	4230	4111	48	0	4112	3	6476	5279	166117195	3061	4229	3062	2999	-1	99596
L6477	SIAH1	3000	4184	ENST00000335343	5034	-1	4183	2	0	4186	16	6477	-1	48197208	3133	6054	3134	2999	-1	24790
L6474	SHOX2	3000	4034	ENST00000305439	5157	4106	4033	7	0	5157	3	6474	5155	159144865	3484	4105	3485	2999	-1	8137
L6472	SHMT2	3000	4034	ENST00000328923	4713	4232	4033	12	0	3010	12	6472	4711	55909819	3042	4231	3043	2999	1	5163
L6473	SHOX	3000	4327	ENST00000334060	5587	4536	4326	5	0	3000	X	6473	5585	533812	3276	4535	3277	2999	1	13739
L6470	SHMT1	3000	4221	ENST00000316694	5387	4336	4220	12	0	4240	17	6470	5385	18467422	3170	4335	3171	2999	-1	35669
L147965	-	3000	3336	ENST00000252530	3505	3407	3335	6	0	3000	19	147965	3503	43587495	3105	3406	3106	2999	1	4069
L84552	PARD6G	3000	4122	ENST00000314741	5396	4345	4121	3	0	3000	18	84552	5394	76104208	3071	4344	3072	2999	-1	87578
L84553	C6orf168	3000	4361	ENST00000275057	5548	4497	4360	6	0	3045	6	84553	5546	99842891	3310	4496	3311	2999	-1	69942
L84134	-	3000	3292	ENST00000289918	3826	3542	3291	11	0	3427	1	84134	3824	158412645	3073	3541	3074	2999	1	17235
L6478	SIAH2	3000	4775	ENST00000312960	5332	-1	4774	2	0	3308	3	6478	-1	151801853	3724	6346	3725	2999	-1	22031
L84557	MAP1LC3A	3000	4079	ENST00000246181	5255	4204	4078	5	0	4152	20	84557	5253	33850368	3028	4203	3029	2999	1	13458
L29951	-	3000	4069	ENST00000298919	5222	4171	4068	4	0	4069	12	29951	5220	40235811	3018	4170	3019	2999	1	18839
L29953	-	3000	4925	ENST00000261180	6250	5199	4924	19	0	3096	12	29953	6248	70952730	3874	5198	3875	2999	1	390513
L29952	DPP7	3000	3146	ENST00000316744	3341	3260	3145	13	0	3009	9	29952	3339	135366467	3075	3259	3076	2999	-1	4178
L204962	-	3000	4097	ENST00000294639	5230	4179	4096	24	0	5230	1	204962	5228	75499364	3046	4178	3047	2999	-1	404489
L29954	POMT2	3000	4499	ENST00000261534	5635	4584	4498	21	0	3201	14	29954	5633	75777266	3448	4583	3449	2999	-1	45925
L29956	LASS2	3000	4281	ENST00000337274	4593	4399	4280	10	0	3001	1	29956	4591	148163907	3230	4398	3231	2999	-1	9664
L29959	NRBP	3000	4139	ENST00000233557	4564	4374	4138	18	0	4164	2	29959	4562	27626045	3088	4373	3089	2999	1	13613
L3975	LHX1	3000	4943	ENST00000254457	5264	5170	4942	5	0	3723	17	3975	5262	35490322	3892	5169	3893	2999	1	5657
L3316	HSPB2	3000	4199	ENST00000304298	4653	-1	4198	2	0	3588	11	3316	-1	111320615	3681	4850	3682	2999	1	1851
L80024	-	3000	4159	ENST00000202831	5318	4267	4158	10	0	3000	12	80024	5316	112170197	3108	4266	3109	2999	-1	21659
L80025	PANK2	3000	4116	ENST00000336066	5520	4469	4115	7	0	4361	20	80025	5518	3864486	3065	4468	3066	2999	1	35016
L80026	-	3000	-1	ENST00000318084	3433	-1	-1	1	0	3029	10	80026	-1	131060047	4908	-1	-1	2999	1	1909
L80020	-	3000	4577	ENST00000216187	4977	4829	4576	8	0	3000	22	80020	4975	35145508	3526	4828	3527	2999	-1	16415
L80021	-	3000	3733	ENST00000260403	4896	3845	3732	14	0	4896	15	80021	4894	41141778	3458	3844	3459	2999	1	51612
L80023	C20orf98	3000	4250	ENST00000246039	4675	-1	4249	2	0	3011	20	80023	-1	325277	3199	5907	3200	2999	1	5235
L80028	-	3000	4150	ENST00000275418	5420	4369	4149	7	0	3001	7	80028	5418	5297725	3099	4368	3100	2999	-1	82422
L7106	TM4SF7	3000	4142	ENST00000323050	5293	4242	4141	9	0	5293	11	7106	5291	834546	3091	4241	3092	2999	1	24312
L4308	TRPM1	3000	3908	ENST00000256552	4849	4033	3907	24	0	3000	15	4308	4847	29076354	3216	4032	3217	2999	-1	66274
L4306	NR3C2	3000	4262	ENST00000281330	7072	6021	4261	9	0	4264	4	4306	7070	149941150	3211	6020	3212	2999	-1	363604
L8433	UTF1	3000	3693	ENST00000304477	4168	-1	3692	2	0	3015	10	8433	-1	134517069	3564	4283	3565	2999	1	1284
L4302	MLLT6	3000	4159	ENST00000325718	4696	4239	4158	20	0	3000	17	4302	4694	37236849	3108	4238	3109	2999	1	19966
L4303	MLLT7	3000	4672	ENST00000332181	5727	5729	4671	3	0	3199	X	4303	6064	69183001	3621	5728	3622	2999	1	7175
L4300	MLLT3	3000	4257	ENST00000304275	5489	4438	4256	11	0	5489	9	4300	5487	20612450	3206	4437	3207	2999	-1	277483
L4301	MLLT4	3000	4155	ENST00000252692	5402	4351	4154	30	0	3000	6	4301	5400	167985246	3104	4350	3105	2999	1	144888
L26529	OR12D2	3000	-1	ENST00000306911	3923	-1	-1	1	0	3000	6	26529	-1	29472354	3923	-1	-1	2999	1	924
L26528	DAZAP1	3000	4268	ENST00000233078	4973	4309	4267	12	0	4269	19	26528	4971	1358584	3217	4308	3218	2999	1	28100
L284565	-	3000	4323	ENST00000310640	5406	4355	4322	18	0	5406	1	284565,55672	5404	145923370	3272	4354	3273	2999	1	35315
L26525	IL1F5	3000	3774	ENST00000259212	4881	3830	3773	5	0	3801	2	26525	4879	113911361	3105	3829	3106	2999	1	6104
L26524	LATS2	3000	4220	ENST00000279994	5817	4766	4219	8	0	4424	13	26524	5815	19433654	3169	4765	3170	2999	-1	87078
L26526	-	3000	4269	ENST00000316737	5000	4467	4268	7	0	3150	19	26526	4998	11267824	3218	4466	3219	2999	1	30849
L26521	TIMM8B	3000	4167	ENST00000280354	4334	-1	4166	2	0	3033	11	26521	-1	111495129	3116	4480	3117	2999	-1	1608
L26520	TIMM9	3000	4007	ENST00000216463	5154	4103	4006	3	0	3000	14	26520	5152	56868704	3038	4102	3039	2999	-1	3296
L26523	EIF2C1	3000	4288	ENST00000207451	5523	4472	4287	19	0	3213	1	26523	5521	35776472	3237	4471	3238	2999	1	41090
L254863	PLSCR3	3000	3411	ENST00000302422	3711	3443	3410	4	0	3016	17	254863,57048	3709	7507984	3100	3442	3101	2999	-1	14367
L130619	-	3000	3959	ENST00000295729	5056	4005	3958	4	0	5056	2	130619	5054	220108784	3035	4004	3036	2999	-1	7830
L130340	AP1S3	3000	4149	ENST00000334271	5379	4328	4148	6	0	4149	2	130340	5377	224904802	3098	4327	3099	2999	-1	80538
L93974	ATPIF1	3000	3261	ENST00000335514	4404	3353	3260	3	0	3084	1	93974	4402	28167299	3170	3352	3171	2999	1	1879
L54991	-	3000	4082	ENST00000253892	4621	4195	4081	10	0	4621	1	54991	4619	957529	3031	4194	3032	2999	-1	34267
L56899	-	3000	4132	ENST00000329257	5350	4299	4131	19	0	3000	12	56899	5348	98671875	3081	4298	3082	2999	-1	1040070
L54993	ZFP29	3000	4168	ENST00000327179	5733	4682	4167	3	0	4276	15	54993	5731	82874017	3117	4681	3118	2999	1	21023
L54995	-	3000	3910	ENST00000280701	5969	4918	3909	3	0	3941	3	54995	5967	25806536	3067	4917	3068	2999	1	4454
L54994	C20orf11	3000	4185	ENST00000266069	5366	4315	4184	5	0	4197	20	54994	5364	62295820	3134	4314	3135	2999	1	7512
L54997	-	3000	4305	ENST00000335209	5426	4375	4304	8	0	3038	12	54997	5424	115949237	3254	4374	3255	2999	-1	60551
L54996	-	3000	4585	ENST00000308887	5810	4759	4584	5	0	3164	1	54996	5808	217977902	3534	4758	3535	2999	1	35984
L54998	-	3000	3410	ENST00000321729	3756	3496	3409	4	0	3444	1	54998	3754	1216638	3046	3495	3047	2999	-1	1471
L137695	-	3000	4108	ENST00000334667	5061	4153	4107	6	0	5061	8	137695	5059	56735846	3057	4152	3058	2999	-1	34566
L10616	C20orf18	3000	4748	ENST00000254959	5941	4890	4747	12	0	4753	20	10616	5939	383729	3697	4889	3698	2999	1	22346
L10617	-	3000	3404	ENST00000264092	4561	3510	3403	11	0	4561	2	10617	4559	74030666	3069	3509	3070	2999	1	33883
L221806	-	3000	4904	ENST00000275358	6092	5041	4903	18	0	3001	7	221806	6090	12154361	3853	5040	3854	2999	-1	39514
L10615	SPAG5	3000	3644	ENST00000321765	4821	3770	3643	24	0	3333	17	10615	4819	27071861	3383	3769	3384	2999	-1	21690
L10612	TRIM3	3000	3727	ENST00000227588	4943	3892	3726	13	0	4943	11	10612	4941	6459514	3184	3891	3185	2999	-1	25359
L10613	-	3000	4157	ENST00000266059	5290	4239	4156	11	0	3000	10	10613	5288	101609964	3106	4238	3107	2999	-1	35526
L10610	-	3000	4175	ENST00000225276	5287	4236	4174	9	0	3000	17	10610	5285	75179013	3124	4235	3125	2999	-1	19705
L10611	-	3000	4132	ENST00000318007	5321	4270	4131	7	0	4174	4	10611	5319	95831459	3081	4269	3082	2999	1	212154
L131965	-	3000	3897	ENST00000273079	5297	4246	3896	6	0	4021	3	131965	5295	15444043	3130	4245	3131	2999	-1	16189
L1173	AP2M1	3000	4155	ENST00000292807	5323	4272	4154	11	0	4198	3	1173	5321	185213556	3104	4271	3105	2999	1	9236
L1176	AP3S1	3000	4203	ENST00000316788	5346	4295	4202	6	0	3084	5	1176	5344	115253867	3152	4294	3153	2999	1	72126
L1174	AP1S1	3000	4082	ENST00000223096	4867	4262	4081	5	0	4083	7	1174	4865	100357948	3031	4261	3032	2999	1	6283
L1175	AP2S1	3000	4126	ENST00000263271	5327	4276	4125	4	0	3001	19	1175	5325	52045936	3075	4275	3076	2999	-1	12673
L1178	CLC	3000	4141	ENST00000221804	4722	4218	4140	4	0	4141	19	1178	4720	44920508	3090	4217	3091	2999	-1	6773
L1179	CLCA1	3000	3344	ENST00000234701	4817	3766	3343	15	0	3604	1	1179	4815	86356644	3090	3765	3091	2999	1	31894
L284083	-	3000	5356	ENST00000321691	5507	-1	5355	2	0	3136	17	284083	-1	57096321	4696	5735	4697	2999	-1	2736
L79756	-	3000	-1	ENST00000323272	3443	-1	-1	1	0	3000	16	79756	-1	68169424	3443	-1	-1	2999	-1	444
L79754	ASB13	3000	4124	ENST00000263130	5363	4312	4123	6	0	3001	10	79754	5361	5712552	3073	4311	3074	2999	-1	27716
L79755	-	3000	4147	ENST00000269394	5907	5765	4146	3	0	4329	17	79755	5905	81476712	3096	5764	3097	2999	-1	10589
L79752	-	3000	4119	ENST00000220669	5056	4162	4118	8	0	3014	8	79752	5054	82683492	3068	4161	3069	2999	-1	19573
L79753	-	3000	4335	ENST00000296215	5489	4438	4334	4	0	3061	1	79753	5487	37447553	3284	4437	3285	2999	-1	17755
L79750	-	3000	4480	ENST00000281523	5674	4623	4479	8	0	3408	3	79750	5672	21767781	3429	4622	3430	2999	-1	330148
L79751	SLC25A22	3000	4059	ENST00000320230	4329	4243	4058	10	0	4223	11	79751	4327	787871	3187	4242	3188	2999	-1	5754
L159119	HSFY	3000	4108	ENST00000304790	4800	-1	4107	2	0	3117	Y	159119,86614	-1	19830805	3629	4920	3630	2999	-1	42284
L284086	NEK8	3000	4097	ENST00000268766	4887	4303	4096	15	0	3000	17	284086	4885	27201396	3046	4302	3047	2999	1	13953
L79758	-	3000	4154	ENST00000218981	5339	4288	4153	8	0	4162	13	79758	5337	50176294	3103	4287	3104	2999	-1	36163
L79759	-	3000	4575	ENST00000300849	6295	5244	4574	3	0	4597	16	79759	6293	31121564	3524	5243	3525	2999	-1	13333
L10809	STARD10	3000	3671	ENST00000335833	4830	3779	3670	9	0	3687	11	10809	4828	72231006	3243	3778	3244	2999	-1	38924
L10808	HSPH1	3000	4519	ENST00000320027	5628	4577	4518	18	0	3362	13	10808	5626	29534081	3468	4576	3469	2999	-1	24981
L338398	TAS2R60	3000	-1	ENST00000332690	3956	-1	-1	1	0	3000	7	338398	-1	142611476	3956	-1	-1	2999	1	957
L10803	CCR9	3000	4179	ENST00000336401	5279	4228	4178	3	0	5279	3	10803	5277	45888611	3128	4227	3129	2999	1	16649
L10801	MSF	3000	4165	ENST00000329047	5273	4222	4164	12	0	3096	17	10801	5271	75874645	3114	4221	3115	2999	1	219155
L10800	CYSLTR1	3000	4333	ENST00000312206	5474	4423	4332	3	0	5474	X	10800	5472	76338961	3282	4422	3283	2999	-1	54957
L10807	SDCCAG3	3000	3230	ENST00000310368	4431	3380	3229	9	0	3334	9	10807	4429	134662214	3141	3379	3142	2999	-1	8547
L10806	SDCCAG8	3000	4118	ENST00000308312	4992	4271	4117	18	0	3001	1	10806	4990	240366199	3067	4270	3068	2999	1	243914
L10804	GJB6	3000	3700	ENST00000330835	4759	3810	3699	4	0	4759	13	10804	4757	18603646	3125	3809	3126	2999	-1	9545
L201514	-	3000	4245	ENST00000306910	5447	4396	4244	4	0	3167	19	201514	5445	63611875	3469	4395	3470	2999	1	9628
L201516	-	3000	4446	ENST00000318203	4699	4612	4445	3	0	3000	19	201516	4697	62879326	3395	4611	3396	2999	1	2760
L3973	LHCGR	3000	4211	ENST00000294954	5334	4283	4210	11	0	3000	2	3973	5332	48957344	3160	4282	3161	2999	-1	67975
L113675	-	3000	4083	ENST00000266819	4542	4278	4082	8	0	4104	12	113675	4540	112272203	3032	4277	3033	2999	1	15831
L7307	U2AF1	3000	4124	ENST00000291552	5263	4212	4123	8	0	3030	21	7307	5261	43421770	3073	4211	3074	2999	-1	14568
L114801	-	3000	4841	ENST00000296978	5956	4905	4840	3	0	5956	6	114801	5954	130667449	3790	4904	3791	2999	1	77330
L170079	-	3000	4134	ENST00000324138	6206	5155	4133	9	0	4204	X	170079	6204	14252617	3083	5154	3084	2999	-1	29663
L27012	KCNV1	3000	4511	ENST00000297404	6092	5041	4510	3	0	3000	8	27012	6090	110943200	3460	5040	3461	2999	-1	7383
L27013	-	3000	4161	ENST00000336657	4680	4251	4160	9	0	4182	2	27013	4678	220245271	3310	4250	3311	2999	-1	6113
L27010	TPK1	3000	3422	ENST00000265309	4532	3481	3421	9	0	3438	7	27010	4530	143924874	3073	3480	3074	2999	-1	384091
L161931	-	3000	4561	ENST00000268624	4998	4777	4560	11	0	3093	16	161931	4996	84004435	3510	4776	3511	2999	1	6029
L27018	NGFRAP1	3000	3501	ENST00000299872	3937	3580	3500	3	0	3937	X	27018	3935	101403312	3086	3579	3087	2999	1	1545
L27019	DNAI1	3000	4291	ENST00000242317	5375	4324	4290	20	0	4291	9	27019	5373	34448811	3240	4323	3241	2999	1	62171
L117579	RLN3	3000	4240	ENST00000306622	4478	-1	4239	2	0	3000	19	117579	-1	14000017	3189	4501	3190	2999	1	2767
L1796	DOK1	3000	3994	ENST00000233668	4416	4294	3993	5	0	3595	2	1796	4414	74755825	3654	4293	3655	2999	1	3387
L1797	DOM3Z	3000	3578	ENST00000319424	4113	3940	3577	7	0	3584	6	1797	4111	32044228	3330	3939	3331	2999	-1	2449
L1794	DOCK2	3000	4135	ENST00000256935	5227	4176	4134	51	0	3000	5	1794	5225	169062301	3084	4175	3085	2999	1	428457
L1795	DOCK3	3000	4138	ENST00000266037	5247	4196	4137	51	0	3000	3	1795	5245	50775114	3087	4195	3088	2999	1	602925
L1793	DOCK1	3000	4113	ENST00000280333	5248	4197	4112	52	0	3017	10	1793	5246	128168470	3062	4196	3063	2999	1	556512
L1791	DNTT	3000	4355	ENST00000224424	5266	4530	4354	11	0	3102	10	1791	5264	97728740	3304	4529	3305	2999	1	34167
L285600	-	3000	4130	ENST00000329378	5332	4281	4129	5	0	5332	5	285600	5330	94028357	3079	4280	3080	2999	-1	99121
L126382	-	3000	3383	ENST00000331552	3690	3474	3382	5	0	3204	19	126382	3688	19175073	3241	3473	3242	2999	-1	1340
L1798	DPAGT1	3000	3685	ENST00000306519	3981	3806	3684	9	0	3168	11	1798	3979	118510185	3328	3805	3329	2999	-1	5315
L128977	-	3000	3151	ENST00000333059	4370	3319	3150	3	0	3008	22	128977	4368	17809773	3031	3318	3032	2999	-1	6803
L598	BCL2L1	3000	3505	ENST00000307677	5250	4199	3504	3	0	3635	20	598	5248	31055656	3235	4198	3236	2999	-1	58394
L599	BCL2L2	3000	3365	ENST00000250405	3934	3453	3364	4	0	3934	14	599	3932	21766164	3067	3452	3068	2999	1	4923
L166929	-	3000	4182	ENST00000296408	5315	4264	4181	7	0	5315	4	166929	5313	109204638	3131	4263	3132	2999	1	86289
L593	BCKDHA	3000	4172	ENST00000269980	4459	4352	4171	9	0	3014	19	593	4457	46595559	3121	4351	3122	2999	1	26795
L590	BCHE	3000	4199	ENST00000264381	6775	5724	4198	4	0	4207	3	590	6773	166876163	3148	5723	3149	2999	-1	64558
L596	BCL2	3000	3324	ENST00000306316	5246	4195	3323	3	0	3610	18	596	5244	59135478	3102	4194	3103	2999	-1	195931
L597	BCL2A1	3000	4652	ENST00000267953	4759	-1	4651	2	0	3182	15	597	-1	77979462	3601	4933	3602	2999	-1	10409
L594	BCKDHB	3000	4246	ENST00000320393	5375	4324	4245	10	0	3000	6	594	5373	80812007	3195	4323	3196	2999	1	237111
L595	CCND1	3000	4457	ENST00000227507	5259	4673	4456	5	0	3209	11	595	5257	69228803	3406	4672	3407	2999	1	13369
L55871	CBWD2	3000	4310	ENST00000259199	5448	4397	4309	15	0	3106	2	55871,150472	5446	114290485	3259	4396	3260	2999	1	58037
L9358	ITGBL1	3000	4268	ENST00000323385	5537	4486	4267	11	0	3219	13	9358	5535	99802967	3316	4485	3317	2999	1	266166
L9356	SLC22A6	3000	3950	ENST00000336336	4307	4054	3949	10	0	3307	11	9356	4305	62527829	3675	4053	3676	2999	-1	8401
L9354	UBE4A	3000	4102	ENST00000252108	5315	4264	4101	20	0	4143	11	9354	5313	117767990	3051	4263	3052	2999	1	36818
L9355	LHX2	3000	4909	ENST00000223522	6071	5112	4908	5	0	3739	9	9355	6069	122149934	3858	5111	3859	2999	1	21548
L9352	TXNL	3000	4308	ENST00000217515	6057	5006	4307	9	0	4821	18	9352	6055	52467492	3257	5005	3258	2999	-1	48451
L9353	SLIT2	3000	4433	ENST00000273739	5556	4505	4432	37	0	3204	4	9353	5554	20006118	3382	4504	3383	2999	1	365398
L9350	CER1	3000	4557	ENST00000276911	4853	-1	4556	2	0	3000	9	9350	-1	14712670	3506	4853	3507	2999	-1	2583
L9351	SLC9A3R2	3000	4374	ENST00000191922	5626	4575	4373	8	0	3111	16	9351	5624	2016898	3323	4574	3324	2999	1	11500
L8089	-	3000	4322	ENST00000247843	5493	4442	4321	7	0	3221	12	8089	5491	68039799	3271	4441	3272	2999	1	31044
L3059	HCLS1	3000	4101	ENST00000314583	5097	4185	4100	14	0	4101	3	3059	5095	122700618	3050	4184	3051	2999	-1	29471
L51156	SERPINA10	3000	4768	ENST00000261994	6093	5042	4767	4	0	3000	14	51156	6091	92746971	3717	5041	3718	2999	-1	7277
L7799	PRDM2	3000	4841	ENST00000311066	5967	4916	4840	9	0	4907	1	7799	5965	13394047	3790	4915	3791	2999	1	120226
L7029	TFDP2	3000	4117	ENST00000317104	5272	4221	4116	11	0	3000	3	7029	5270	143132878	3066	4220	3067	2999	-1	141626
L3053	SERPIND1	3000	4097	ENST00000215727	6055	5004	4096	5	0	4115	22	3053	6053	19452941	3046	5003	3047	2999	1	13622
L3052	HCCS	3000	3718	ENST00000321143	4911	3860	3717	7	0	3760	X	3052	4909	10490847	3159	3859	3160	2999	1	11778
L7024	TFCP2	3000	4635	ENST00000257915	5661	4787	4634	15	0	3463	12	7024	5659	49852935	3584	4786	3585	2999	-1	78047
L8082	SSPN	3000	4413	ENST00000242729	5551	4500	4412	3	0	3084	12	8082	5549	26239789	3362	4499	3363	2999	1	37346
L7022	TFAP2C	3000	4341	ENST00000201031	4942	4827	4340	7	0	3243	20	7022	4940	55889780	3290	4826	3291	2999	1	8712
L7023	TFAP4	3000	4322	ENST00000204517	4606	4492	4321	7	0	3183	16	7023	4604	4323223	3271	4491	3272	2999	-1	15743
L3055	HCK	3000	4283	ENST00000262651	5455	4404	4282	13	0	3171	20	3055	5453	31385057	3232	4403	3233	2999	1	49599
L7021	TFAP2B	3000	4153	ENST00000263046	5663	4612	4152	7	0	3055	6	7021	5661	50833419	3102	4611	3103	2999	1	24523
L55343	-	3000	5297	ENST00000314134	5856	-1	5296	2	0	3712	11	55343	-1	45790950	4246	7536	4247	2999	1	7926
L84514	-	3000	3572	ENST00000301671	3858	3694	3571	8	0	3018	17	84514	3856	40718782	3282	3693	3283	2999	-1	4512
L9684	-	3000	4085	ENST00000292524	4709	4525	4084	4	0	4196	8	9684	4707	145748192	3034	4524	3035	2999	1	7167
L9685	-	3000	4192	ENST00000296951	4910	4297	4191	12	0	3011	5	9685	4908	157266974	3141	4296	3142	2999	-1	72783
L51157	-	3000	4291	ENST00000325333	4821	-1	4290	2	0	4303	19	51157	-1	60844121	3240	5263	3241	2999	1	2527
L9687	-	3000	4189	ENST00000234142	5559	4508	4188	33	0	4351	2	9687	5557	11695981	3138	4507	3139	2999	1	108672
L9681	-	3000	4108	ENST00000266091	5247	4196	4107	41	0	3000	22	9681	5245	30475462	3057	4195	3058	2999	1	151576
L9682	JMJD2	3000	4136	ENST00000262914	5364	4313	4135	22	0	4175	1	9682	5362	43529132	3085	4312	3086	2999	1	55301
L9683	-	3000	4485	ENST00000262384	7227	6176	4484	7	0	3237	16	9683	7225	48422081	3434	6175	3435	2999	-1	67697
L10409	BASP1	3000	4220	ENST00000322611	4912	-1	4219	2	0	4229	5	10409	-1	17270488	3169	5838	3170	2999	1	59186
L9688	-	3000	4229	ENST00000308159	5398	4347	4228	21	0	3000	16	9688	5396	56557557	3178	4346	3179	2999	1	96517
L9689	BZW1	3000	4139	ENST00000233071	5264	4213	4138	12	0	4149	2	9689	5262	201879168	3088	4212	3089	2999	1	11938
L9179	AP4M1	3000	3323	ENST00000337582	4119	3412	3322	15	0	3158	7	9179	4117	99310577	3215	3411	3216	2999	1	8762
L7060	THBS4	3000	4138	ENST00000264918	5393	4342	4137	22	0	3000	5	7060	5391	79415434	3087	4341	3088	2999	1	47604
L9172	MYOM2	3000	4157	ENST00000262113	5364	4313	4156	36	0	3000	8	9172	5362	1986288	3106	4312	3107	2999	1	94492
L9173	IL1RL1	3000	4172	ENST00000233954	4894	4382	4171	11	0	4321	2	9173	4892	102549362	3121	4381	3122	2999	1	40420
L9170	EDG4	3000	3862	ENST00000326790	5717	4666	3861	3	0	3924	19	9170	5715	19600017	3116	4665	3117	2999	-1	4541
L9177	HTR3B	3000	4239	ENST00000260191	5451	4400	4238	9	0	3137	11	9177	5449	113313171	3188	4399	3189	2999	1	41764
L9175	MAP3K13	3000	4237	ENST00000265026	5848	4797	4236	14	0	4322	3	9175	5846	186401883	3186	4796	3187	2999	1	119646
L144348	-	3000	3653	ENST00000337815	4839	3788	3652	5	0	4839	12	144348	4837	122810879	3070	3787	3071	2999	1	42194
L7248	TSC1	3000	4129	ENST00000298552	5243	4192	4128	23	0	5243	9	7248	5241	131096053	3078	4191	3079	2999	-1	53272
L7249	TSC2	3000	4206	ENST00000248099	5344	4293	4205	40	0	3018	16	7249	5342	2038516	3155	4292	3156	2999	1	40020
L283860	-	3000	3488	ENST00000321214	3997	3662	3487	4	0	3576	16	283860	3995	88969773	3170	3661	3171	2999	1	4456
L3607	ILF1	3000	3438	ENST00000335249	4641	3590	3437	10	0	3191	17	3607	4639	81156407	3433	3589	3434	2999	1	82861
L4882	NPR2	3000	4744	ENST00000314188	6001	4950	4743	22	0	3255	9	4882	5999	35782151	3921	4949	3922	2999	1	17579
L7247	TSN	3000	4351	ENST00000295229	5496	4445	4350	6	0	4351	2	7247	5494	122608266	3300	4444	3301	2999	1	12309
L64600	-	3000	3840	ENST00000255573	4944	3893	3839	5	0	3853	1	64600	4942	19935294	3217	3892	3218	2999	1	11054
L64601	PTPRA,VPS16	3000	4151	ENST00000255007	4487	4240	4150	24	0	3048	20	64601,5786	4485	2816373	3100	4239	3101	2999	1	197942
L84821	-	3000	4262	ENST00000330891	5481	4430	4261	10	0	4278	12	84821,144453	5479	68379463	3211	4429	3212	2999	-1	55863
L84823	LMNB2	3000	4341	ENST00000264564	5529	4478	4340	12	0	3087	19	84823	5527	2407958	3290	4477	3291	2999	-1	26050
L84824	-	3000	4422	ENST00000336637	4871	4575	4421	5	0	3242	1	84824	4869	158864139	3371	4574	3372	2999	1	7381
L84825	-	3000	-1	ENST00000328685	3901	-1	-1	1	0	3821	12	84825	-1	67521073	5176	-1	-1	2999	1	2177
L84826	-	3000	-1	ENST00000310981	3668	-1	-1	1	0	3021	2	84826	-1	128552349	5323	-1	-1	2999	1	2324
L137835	-	3000	4157	ENST00000297757	5285	4234	4156	10	0	4194	8	137835	5283	133729417	3106	4233	3107	2999	-1	50635
L220134	-	3000	4138	ENST00000285116	5314	4263	4137	6	0	3000	18	220134	5312	46154188	3087	4262	3088	2999	1	16417
L54058	C21orf58	3000	5287	ENST00000310126	6240	5496	5286	9	0	5436	21	54058	6238	46599991	4236	5495	4237	2999	-1	22742
L83733	SLC25A18	3000	4281	ENST00000327451	5395	4344	4280	11	0	3197	22	83733	5393	16417737	3230	4343	3231	2999	1	30465
L84517	-	3000	4545	ENST00000330368	5463	-1	4544	2	0	3375	3	84517	-1	170808596	3574	5970	3575	2999	-1	2971
L256329	-	3000	4147	ENST00000329451	4361	4271	4146	14	0	3063	11	256329	4359	550793	3096	4270	3097	2999	-1	5937
L51152	-	3000	3827	ENST00000335307	3295	-1	3826	2	0	3068	1	51152	-1	140488748	3811	5250	3812	2999	1	2251
L23210	PTDSR	3000	3626	ENST00000303996	5066	4015	3625	7	0	3000	17	23210	5064	75319686	3134	4014	3135	2999	-1	13645
L23212	RRS1	3000	-1	ENST00000320270	4196	-1	-1	1	0	3099	8	23212	-1	67391229	4698	-1	-1	2999	1	1699
L23213	-	3000	4330	ENST00000260128	5477	4426	4329	22	0	5477	8	23213	5475	70455042	3279	4425	3280	2999	1	167205
L23215	-	3000	3975	ENST00000263683	5198	4147	3974	32	0	3063	1	23215	5196	168720542	3174	4146	3175	2999	1	79821
L23216	TBC1D1	3000	4312	ENST00000261439	5873	4822	4311	20	0	5873	4	23216	5871	37789888	3261	4821	3262	2999	1	246533
L23219	-	3000	4336	ENST00000272097	5497	4446	4335	5	0	3019	1	23219	5495	221276444	3285	4445	3286	2999	1	45427
L6263	RYR3	3000	4171	ENST00000261671	5342	4291	4170	103	0	4171	15	6263	5340	31319233	3120	4290	3121	2999	1	555123
L5208	PFKFB2	3000	4119	ENST00000271749	5272	4221	4118	16	0	4136	1	5208	5270	204310342	3068	4220	3069	2999	1	19670
L6261	RYR1	3000	4095	ENST00000263374	5266	4215	4094	104	0	3000	19	6261	5264	43616310	3044	4214	3045	2999	1	153591
L283796	-	3000	4196	ENST00000283760	5220	4316	4195	12	0	5220	15	283796	5218	20802951	3145	4315	3146	2999	1	7502
L124602	-	3000	3639	ENST00000320789	4983	3932	3638	14	0	3000	17	124602,350383	4981	72919074	3576	3931	3577	2999	1	49146
L128153	-	3000	4153	ENST00000294885	5294	4243	4152	11	0	3035	1	128153	5292	214861184	3102	4242	3103	2999	1	235799
L7369	UMOD	3000	4072	ENST00000302509	5250	4199	4071	11	0	4111	16	7369	5248	20330585	3021	4198	3022	2999	-1	19659
L7064	THOP1	3000	4226	ENST00000307741	5490	4439	4225	13	0	3001	19	7064	5488	2736501	3175	4438	3176	2999	1	27774
L3945	LDHB	3000	4141	ENST00000229319	5328	4277	4140	8	0	4148	12	3945	5326	21702043	3090	4276	3091	2999	-1	22501
L8556	CDC14A	3000	4271	ENST00000336454	5413	4362	4270	16	0	3464	1	8556	5411	100280970	3512	4361	3513	2999	1	167786
L8555	CDC14B	3000	4662	ENST00000308066	5294	4753	4661	15	0	3452	9	8555	5292	94761950	3611	4752	3612	2999	-1	123544
L8554	PIAS1	3000	4171	ENST00000249636	5667	4616	4170	14	0	3001	15	8554	5665	66062386	3120	4615	3121	2999	1	133835
L8553	BHLHB2	3000	3439	ENST00000256495	3779	3509	3438	5	0	3196	3	8553	3777	4996208	3275	3508	3276	2999	1	5654
L8220	DGCR14	3000	4194	ENST00000252137	4456	4363	4193	10	0	3009	22	8220	4454	17506716	3143	4362	3144	2999	-1	10711
L3231	HOXD1	3000	4229	ENST00000331462	4563	-1	4228	2	0	3223	2	3231	-1	177255851	3874	5328	3875	2999	1	2329
L8550	MAPKAPK5	3000	4345	ENST00000202788	5252	4419	4344	14	0	4345	12	8550	5250	110692232	3294	4418	3295	2999	1	50949
L3949	LDLR	3000	4187	ENST00000252444	5361	4310	4186	18	0	3070	19	3949	5359	11061155	3136	4309	3137	2999	1	42684
L79871	-	3000	4123	ENST00000263784	5220	4169	4122	12	0	3000	1	79871	5218	92236432	3072	4168	3073	2999	1	81798
L3239	HOXD13	3000	4676	ENST00000249505	4926	-1	4675	2	0	3111	2	3239	-1	177160076	3867	5268	3868	2999	1	2269
L3238	HOXD12	3000	3720	ENST00000306412	3753	3748	3719	3	0	3000	2	3238	3751	177167074	3601	3747	3602	2999	1	959
L6047	RNF4	3000	4229	ENST00000314289	5446	4395	4228	7	0	5446	4	6047	5444	2432446	3178	4394	3179	2999	1	46771
L2011	MARK2	3000	4075	ENST00000265458	4497	4255	4074	19	0	4120	11	2011	4495	63382368	3024	4254	3025	2999	1	70038
L6045	RNF2	3000	4280	ENST00000240802	5420	4369	4279	7	0	4282	1	6045	5418	182253933	3229	4368	3230	2999	1	57189
L2013	EMP2	3000	4109	ENST00000176236	5298	4247	4108	5	0	4169	16	2013	5296	10640896	3058	4246	3059	2999	-1	47821
L2542	SLC37A4	3000	4147	ENST00000315343	5286	4490	4146	10	0	4342	11	2542	5284	118439073	3479	4489	3480	2999	-1	6356
L2015	EMR1	3000	4135	ENST00000312053	4887	4279	4134	21	0	3000	19	2015	4885	6841470	3084	4278	3085	2999	1	49991
L6041	RNASEL	3000	5697	ENST00000258306	6834	5783	5696	6	0	3167	1	6041	6832	179795489	4646	5782	4647	2999	-1	13337
L2017	EMS1	3000	4130	ENST00000326720	5278	4227	4129	17	0	5278	11	2017	5276	69970949	3079	4226	3080	2999	1	38049
L2018	EMX2	3000	5279	ENST00000305772	6515	5464	5278	3	0	3823	10	2018	6513	118966543	4228	5463	4229	2999	1	7098
L2019	EN1	3000	5928	ENST00000295206	6244	-1	5927	2	0	4016	2	2019	-1	119700904	4877	6985	4878	2999	-1	5987
L7368	UGT8	3000	4872	ENST00000310836	6066	5015	4871	5	0	3000	4	7368	6064	116002857	3821	5014	3822	2999	1	53408
L3009	HIST1H1B	3000	-1	ENST00000331442	3680	-1	-1	1	0	3000	6	3009	-1	27943286	3680	-1	-1	2999	-1	681
L6049	RNF6	3000	4041	ENST00000319389	5175	4124	4040	5	0	5175	13	6049	5173	24594508	3368	4123	3369	2999	-1	9603
L2549	GAB1	3000	4122	ENST00000262994	5468	4417	4121	10	0	3000	4	2549	5466	144835969	3071	4416	3072	2999	1	133788
L197407	-	3000	4190	ENST00000320159	5967	-1	4189	2	0	3061	16	197407	-1	30443115	3139	6966	3140	2999	1	4373
L51151	MATP	3000	4496	ENST00000296589	5724	4673	4495	7	0	3061	5	51151	5722	34030250	3445	4672	3446	2999	-1	40020
L7032	TFF2	3000	3948	ENST00000291526	5149	4098	3947	4	0	3021	21	7032	5147	42665223	3099	4097	3100	2999	-1	4618
L118442	GPR62	3000	-1	ENST00000322241	4378	-1	-1	1	0	3272	3	118442	-1	51948443	5122	-1	-1	2999	1	2123
L3840	KPNA4	3000	4425	ENST00000334256	5369	4470	4424	17	0	3306	3	3840	5367	161604289	3374	4469	3375	2999	-1	65413
L317671	-	3000	5249	ENST00000311364	6491	5440	5248	5	0	6491	5	317671	6489	95056657	4198	5439	4199	2999	1	10261
L10579	TACC2	3000	4129	ENST00000334433	5293	4242	4128	22	0	3046	10	10579	5291	123446038	3078	4241	3079	2999	1	232603
L10578	GNLY	3000	3902	ENST00000263863	4541	4006	3901	5	0	3001	2	10578	4539	85896081	3052	4005	3053	2999	1	4340
L90480	-	3000	4424	ENST00000316939	4742	-1	4423	2	0	3024	19	90480	-1	12929050	3373	4792	3374	2999	-1	3079
L10573	MRPL28	3000	3359	ENST00000199706	4365	3654	3358	6	0	3000	16	10573	4363	360585	3085	3653	3086	2999	-1	3189
L10572	-	3000	4211	ENST00000329967	5186	4406	4210	4	0	3043	14	10572	5184	103191172	3160	4405	3161	2999	1	6497
L340252	-	3000	3633	ENST00000309683	4780	3729	3632	3	0	3000	7	340252	4778	63416503	3129	3728	3130	2999	-1	24548
L10570	DPYSL4	3000	3109	ENST00000281350	4254	3203	3108	15	0	3164	10	10570	4252	133434804	3092	3202	3093	2999	1	18863
L10577	NPC2	3000	4239	ENST00000238633	5398	4347	4238	5	0	3014	14	10577	5396	72950125	3188	4346	3189	2999	-1	13441
L10575	CCT4	3000	4283	ENST00000233836	5387	4336	4282	14	0	3001	2	10575	5385	62090282	3232	4335	3233	2999	-1	20184
L10574	CCT7	3000	3794	ENST00000258091	4952	3901	3793	11	0	3000	2	10574	4950	73441309	3153	3900	3154	2999	1	13362
L51466	EVL	3000	4127	ENST00000324664	5347	4296	4126	14	0	3066	14	51466	5345	98521813	3076	4295	3077	2999	1	78801
L863	CBFA2T3	3000	4387	ENST00000268679	5591	4540	4386	12	0	3186	16	863	5589	88787547	3336	4539	3337	2999	-1	100018
L860	RUNX2	3000	4416	ENST00000322673	5624	4573	4415	7	0	3000	6	860	5622	45437184	3365	4572	3366	2999	1	124802
L51465	UBE2J1	3000	4099	ENST00000265608	5224	4173	4098	8	0	3000	6	51465	5222	90057902	3048	4172	3049	2999	-1	25062
L866	SERPINA6	3000	4663	ENST00000261992	5985	4934	4662	4	0	3000	14	866	5983	92771026	3612	4933	3613	2999	-1	10400
L51463	-	3000	3561	ENST00000313835	4714	3663	3560	11	0	3000	1	51463	4712	143560691	3108	3662	3109	2999	-1	47406
L864	RUNX3	3000	3542	ENST00000308873	4659	3608	3541	3	0	3002	1	864	4657	24642780	3101	3607	3102	2999	-1	65555
L865	CBFB	3000	3320	ENST00000290858	4458	3407	3319	6	0	3001	16	865	4456	66839547	3078	3406	3079	2999	1	71647
L81706	PPP1R14C	3000	4452	ENST00000265369	5587	4536	4451	4	0	3084	6	81706	5585	150495224	3401	4535	3402	2999	1	107257
L868	CBLB	3000	4299	ENST00000264122	5532	4481	4298	19	0	4313	3	868	5530	106908729	3248	4480	3249	2999	-1	210710
L869	CBLN1	3000	3739	ENST00000219197	4910	3859	3738	3	0	3316	16	869	4908	49093712	3579	3858	3580	2999	-1	2992
L89848	-	3000	3284	ENST00000297165	3998	3382	3283	21	0	3000	5	89848	3996	141059469	3053	3381	3054	2999	-1	12099
L5798	PTPRN	3000	4254	ENST00000295718	4540	4305	4253	23	0	3089	2	5798	4538	220376682	3203	4304	3204	2999	-1	19797
L5799	PTPRN2	3000	4162	ENST00000331938	5264	4213	4161	23	0	3000	7	5799	5262	157797216	3111	4212	3112	2999	-1	1048611
L256815	-	3000	4325	ENST00000323327	5497	4446	4324	5	0	3069	10	256815	5495	23637778	3274	4445	3275	2999	-1	28252
L85019	-	3000	-1	ENST00000256907	3224	-1	-1	1	0	3000	18	85019	-1	19130021	3224	-1	-1	2999	-1	225
L85016	-	3000	3357	ENST00000260246	4490	3439	3356	7	0	3361	11	85016	4488	101455906	3122	3438	3123	2999	1	37103
L5793	PTPRG	3000	4854	ENST00000295874	6010	4959	4853	30	0	3719	3	5793	6008	61504581	3803	4958	3804	2999	1	731740
L85014	-	3000	3340	ENST00000290079	3577	3407	3339	4	0	3000	9	85014	3575	135043116	3053	3406	3054	2999	1	999
L85015	USP45	3000	4091	ENST00000329966	5252	4201	4090	8	0	4101	6	85015	5250	100008906	3040	4200	3041	2999	-1	82992
L5796	PTPRK	3000	4370	ENST00000282833	5544	4493	4369	30	0	3220	6	5796	5542	128822293	3319	4492	3320	2999	-1	551792
L85013	-	3000	4657	ENST00000254742	5850	4799	4656	5	0	3582	4	85013	5848	4314476	3606	4798	3607	2999	-1	12666
L5794	PTPRH	3000	4174	ENST00000263434	4419	4208	4173	24	0	3073	19	5794	4417	60412686	3123	4207	3124	2999	-1	27757
L5795	PTPRJ	3000	4498	ENST00000278456	5568	4517	4497	24	0	3352	11	5795	5566	47966422	3447	4516	3448	2999	1	187558
L55013	-	3000	4222	ENST00000322596	5378	4327	4221	6	0	3090	4	55013	5376	111040170	3171	4326	3172	2999	1	27514
L55012	C14orf10	3000	4462	ENST00000261475	5641	4590	4461	13	0	3354	14	55012	5639	33581558	3411	4589	3412	2999	-1	36836
L55011	-	3000	3962	ENST00000262265	5080	4029	3961	9	0	3236	19	55011	5078	54646879	3325	4028	3326	2999	-1	5512
L80258	-	3000	4183	ENST00000333807	5420	4369	4182	15	0	3001	X	80258	5418	43248904	3132	4368	3133	2999	-1	195010
L55017	C14orf119	3000	4091	ENST00000319074	4514	-1	4090	2	0	4092	14	55017	-1	21554916	3040	6884	3041	2999	1	4873
L55540	IL17RB	3000	4154	ENST00000288167	5146	4179	4153	11	0	3044	3	55540	5144	53837920	3103	4178	3104	2999	1	19255
L55015	PRPF39	3000	4172	ENST00000323751	5055	4515	4171	15	0	5055	14	55015	5053	43543369	3121	4514	3122	2999	1	31472
L55014	-	3000	4073	ENST00000259400	5309	4258	4072	8	0	4135	9	55014	5307	98048804	3022	4257	3023	2999	1	63656
L55018	-	3000	4695	ENST00000300458	3595	6335	4694	3	0	3131	17	55018	7384	49319517	3644	6334	3645	2999	-1	6490
L150737	-	3000	-1	ENST00000286052	4997	-1	-1	1	0	3000	2	150737	-1	178620035	4997	-1	-1	2999	-1	1998
L80256	-	3000	4142	ENST00000263227	4531	4286	4141	8	0	4531	9	80256	4529	35105893	3091	4285	3092	2999	-1	11774
L80255	-	3000	4279	ENST00000245680	4518	4370	4278	16	0	3414	2	80255	4516	114609545	3453	4369	3454	2999	-1	42470
L125950	-	3000	4288	ENST00000331131	5406	4355	4287	10	0	3019	19	125950	5404	10305202	3237	4354	3238	2999	-1	17312
L63926	ANKRD5	3000	4318	ENST00000245965	5759	4708	4317	10	0	4362	20	63926	5757	10010714	3267	4707	3268	2999	1	20756
L63924	-	3000	3545	ENST00000336832	4674	3623	3544	6	0	3570	3	63924	4672	9895740	3114	3622	3115	2999	-1	12342
L63925	ZNF335	3000	3737	ENST00000243961	3886	3881	3736	26	0	3004	20	63925	3884	45286258	3075	3880	3076	2999	-1	23543
L63922	CHTF18	3000	3119	ENST00000317063	3886	3730	3118	24	0	3000	16	63922	3884	778047	3070	3729	3071	2999	1	10027
L63920	-	3000	4448	ENST00000297150	5573	4522	4447	3	0	5573	5	63920	5571	159807938	3397	4521	3398	2999	-1	6503
L63921	-	3000	4263	ENST00000324723	5445	4394	4262	4	0	4304	6	63921,10973	5443	101374747	3212	4393	3213	2999	-1	372538
L63928	-	3000	4034	ENST00000300113	4221	4107	4033	7	0	3423	16	63928	4219	23732501	3489	4106	3490	2999	1	4309
L63929	-	3000	4198	ENST00000334842	5366	4315	4197	10	0	3084	22	63929	5364	39496141	3147	4314	3148	2999	1	70495
L5536	PPP5C	3000	4231	ENST00000012443	5524	4473	4230	13	0	3060	19	5536	5522	51542134	3180	4472	3181	2999	1	43810
L5537	PPP6C	3000	4193	ENST00000238362	5340	4289	4192	7	0	3068	9	5537	5338	123328110	3142	4288	3143	2999	-1	40659
L5243	ABCB1	3000	4144	ENST00000265724	5033	4468	4143	29	0	5033	7	5243	5031	86954599	3093	4467	3094	2999	-1	209391
L5244	ABCB4	3000	4138	ENST00000265723	5244	4193	4137	27	0	3008	7	5244	5242	86716818	3087	4192	3088	2999	-1	73424
L5533	PPP3CC	3000	4427	ENST00000289963	4974	4625	4426	13	0	3229	8	5533	4972	22320533	3376	4624	3377	2999	1	100041
L5530	PPP3CA	3000	4508	ENST00000323055	5760	4709	4507	14	0	3268	4	5530	5758	102726747	3457	4708	3458	2999	-1	323759
L5531	PPP4C	3000	3260	ENST00000279387	4472	3421	3259	9	0	3323	16	5531	4470	30125013	3039	3420	3040	2999	1	9302
L10895	-	3000	-1	ENST00000325515	3320	-1	-1	1	0	3000	4	10895	-1	75386782	3320	-1	-1	2999	-1	321
L5538	PPT1	3000	4186	ENST00000253546	4522	4296	4185	9	0	3012	1	5538	4520	39976216	3135	4295	3136	2999	-1	24538
L5539	PPY	3000	3795	ENST00000225992	4236	3986	3794	4	0	3795	17	5539	4234	42494982	3028	3985	3029	2999	-1	1645
L91689	-	3000	4236	ENST00000331479	4373	-1	4235	2	0	3000	22	91689	-1	40718812	3185	4373	3186	2999	1	2294
L113444	-	3000	4120	ENST00000296204	4985	-1	4119	2	0	4422	1	113444	-1	34753009	3069	6579	3070	2999	-1	6224
L91683	SYT12	3000	4728	ENST00000308930	5673	4972	4727	11	0	5673	11	91683	5671	66549609	3677	4971	3678	2999	1	44081
L113115	DUFD1	3000	4080	ENST00000275229	5364	4313	4079	5	0	4282	6	113115	5362	136544598	3029	4312	3030	2999	-1	11861
L192111	-	3000	4268	ENST00000317555	5498	4447	4267	6	0	3027	12	192111	5496	131526354	3217	4446	3218	2999	1	8311
L319101	-	3000	4532	ENST00000305748	5574	4747	4531	9	0	3035	12	319101	5572	51298610	3481	4746	3482	2999	-1	10989
L123036	MTAC2D1	3000	4117	ENST00000298868	5402	4351	4116	11	0	3000	14	123036	5400	90270154	3066	4350	3067	2999	-1	30670
L1548	CYP2A6,CYP2A7	3000	4143	ENST00000334309	5357	4306	4142	8	0	3000	19	1548,1549	5355	46260102	3092	4305	3093	2999	-1	243640
L43847	KLK14	3000	3911	ENST00000156499	5134	4083	3910	5	0	3000	19	43847	5132	56277683	3039	4082	3040	2999	-1	4608
L1543	CYP1A1	3000	4146	ENST00000268062	5553	4997	4145	7	0	4172	15	1543	5551	72733694	3095	4996	3096	2999	-1	5988
L43849	KLK12	3000	3252	ENST00000250351	3754	3308	3251	7	0	3271	19	43849	3752	56229960	3097	3307	3098	2999	-1	5801
L1540	CYLD	3000	3688	ENST00000311559	4819	3768	3687	19	0	4819	16	1540	4817	50554018	3050	3767	3051	2999	1	54435
L56156	TEX13B	3000	3211	ENST00000302917	3812	3702	3210	3	0	3243	X	56156	3810	105997457	3060	3701	3061	2999	-1	1507
L1545	CYP1B1	3000	3760	ENST00000260630	5855	4804	3759	3	0	3761	2	1545	5853	38277827	3369	4803	3370	2999	-1	8547
L1544	CYP1A2	3000	4458	ENST00000268107	5035	4579	4457	6	0	3008	15	1544	5033	72757889	3838	4578	3839	2999	1	5393
L11228	C12orf2	3000	4153	ENST00000282884	6094	5043	4152	3	0	3000	12	11228	6092	26099544	3102	5042	3103	2999	1	12387
L91355	-	3000	6781	ENST00000215872	8004	6953	6780	4	0	5465	22	91355	8002	24083078	5730	6952	5731	2999	-1	11096
L56164	STK31	3000	4167	ENST00000258753	4303	4214	4166	24	0	3067	7	56164	4301	23492110	3116	4213	3117	2999	1	122148
L56165	TDRD1	3000	3582	ENST00000251864	4232	3726	3581	18	0	4232	10	56165	4230	115627837	3076	3725	3077	2999	1	24929
L11221	DUSP10	3000	4189	ENST00000271794	6094	5043	4188	4	0	4232	1	11221	6092	218971752	3138	5042	3139	2999	-1	40696
L11222	MRPL3	3000	4306	ENST00000264995	5542	4491	4305	10	0	3164	3	11222	5540	132542738	3255	4490	3256	2999	-1	40784
L56169	MLZE	3000	4270	ENST00000276708	5505	4454	4269	13	0	3000	8	56169	5503	130746422	3219	4453	3220	2999	-1	29087
L11224	RPL35	3000	3412	ENST00000259469	4600	3549	3411	4	0	3001	9	11224	4598	123000291	3057	3548	3058	2999	-1	4084
L346389	-	3000	4165	ENST00000332878	7258	6207	4164	4	0	3000	7	346389	7256	19945801	3114	6206	3115	2999	-1	20917
L11226	GALNT6	3000	3476	ENST00000267083	4615	3564	3475	12	0	4615	12	11226	4613	50071464	3126	3563	3127	2999	-1	37509
L11227	GALNT5	3000	5759	ENST00000259056	6977	5926	5758	10	0	3255	2	11227	6975	158316885	4708	5925	4709	2999	1	53574
L219623	-	3000	4241	ENST00000277749	5371	4320	4240	5	0	3000	10	219623	5369	62557442	3190	4319	3191	2999	-1	37025
L219621	-	3000	4255	ENST00000330194	5476	4425	4254	7	0	4355	10	219621	5474	62767322	3204	4424	3205	2999	1	103371
L26994	RNF11	3000	4631	ENST00000242719	5852	4801	4630	3	0	3458	1	26994	5850	51071889	3580	4800	3581	2999	1	37240
L26995	-	3000	3700	ENST00000300450	4883	3832	3699	8	0	3022	9	26995	4881	126460754	3130	3831	3131	2999	-1	13326
L26996	-	3000	3903	ENST00000315826	5083	4032	3902	4	0	5083	3	26996	5081	171076713	3203	4031	3204	2999	1	47379
L79929	-	3000	4481	ENST00000318631	5157	4599	4480	3	0	3030	3	79929	5155	184864278	3430	4598	3431	2999	-1	9696
L26993	-	3000	4128	ENST00000263378	5254	4203	4127	14	0	3065	19	26993	5252	15390799	3077	4202	3078	2999	-1	38938
L79924	-	3000	3788	ENST00000248853	4626	-1	3787	2	0	3958	22	79924	-1	49052614	3178	6104	3179	2999	1	3105
L7360	UGP2	3000	4199	ENST00000311536	5379	4328	4198	10	0	4214	2	7360	5377	64042752	3148	4327	3149	2999	1	50475
L79926	OBSCN	3000	4083	ENST00000284548	5760	5090	4082	87	0	4102	1	79926	5758	225370485	3032	5089	3033	2999	1	153098
L26998	FETUB	3000	3569	ENST00000265029	3573	3571	3568	8	0	3000	3	26998	3571	187679163	3228	3570	3229	2999	1	12545
L26999	CYFIP2	3000	4165	ENST00000320842	5356	4305	4164	31	0	3054	5	26999	5354	156673986	3114	4304	3115	2999	1	127125
L79923	NANOG	3000	4201	ENST00000229307	5515	4464	4200	4	0	3000	12	79923	5513	7833478	3150	4463	3151	2999	1	5481
L79922	-	3000	3458	ENST00000250156	4603	3552	3457	5	0	3510	17	79922	4601	35154074	3257	3551	3258	2999	1	6883
L5437	POLR2H	3000	4210	ENST00000296223	4378	4294	4209	5	0	3087	3	5437	4376	185402107	3159	4293	3160	2999	1	5170
L64386	MMPL1,MMP25	3000	3734	ENST00000336577	4918	3867	3733	11	0	3237	16	64386,4328	4916	3096967	3335	3866	3336	2999	1	14046
L257044	-	3000	4157	ENST00000317209	5257	4206	4156	21	0	3042	1	257044	5255	241571414	3106	4205	3107	2999	1	178969
L3851	KRT4	3000	4512	ENST00000293774	5674	4727	4511	9	0	3000	12	3851	5672	51494109	3461	4726	3462	2999	-1	7509
L221955	-	3000	4257	ENST00000297056	5460	4409	4256	15	0	3112	7	221955	5458	6231922	3206	4408	3207	2999	-1	38825
L51677	-	3000	4769	ENST00000308893	5121	4936	4768	16	0	4804	16	51677,9344	5119	30022888	3718	4935	3719	2999	1	18329
L127557	-	3000	5041	ENST00000291374	6271	5220	5040	4	0	3000	1	127557	6269	32438699	3990	5219	3991	2999	1	65595
L5432	POLR2C	3000	3362	ENST00000337361	4463	3412	3361	10	0	3058	16	5432	4461	57271976	3143	3411	3144	2999	1	9343
L4113	MAGEB2	3000	4146	ENST00000215129	5110	-1	4145	2	0	4151	X	4113	-1	29595103	3095	5657	3096	2999	1	4528
L79696	C14orf140	3000	3903	ENST00000238686	4746	5260	3902	3	0	3922	14	79696	6309	73526396	3097	5259	3098	2999	1	8437
L4111	MAGEA12	3000	4119	ENST00000276344	5138	-1	4118	2	0	4194	X	4111	-1	150520785	3068	5692	3069	2999	-1	3871
L54839	-	3000	3936	ENST00000260382	5044	3993	3935	16	0	3247	15	54839	5042	68900805	3294	3992	3295	2999	1	157432
L4117	MAK	3000	4380	ENST00000313243	5350	4435	4379	13	0	3229	6	4117	5348	10939096	3329	4434	3330	2999	-1	68155
L129642	-	3000	4258	ENST00000305997	5365	4314	4257	10	0	5365	2	129642	5363	9165615	3207	4313	3208	2999	-1	145626
L4115	MAGEB1,MAGEB4	3000	4122	ENST00000333335	5224	4227	4121	4	0	5224	X	4115,4112	5222	29623274	3071	4226	3072	2999	1	8308
L79690	-	3000	4098	ENST00000323473	4577	4411	4097	4	0	4250	7	79690	4575	99377613	3047	4410	3048	2999	-1	9349
L54832	-	3000	4142	ENST00000249837	5333	4282	4141	13	0	3023	15	54832	5331	59888955	3091	4281	3092	2999	-1	28308
L3850	KRT3	3000	4695	ENST00000309505	5804	4916	4694	9	0	3000	12	3850	5802	51476093	3644	4915	3645	2999	-1	6337
L54830	-	3000	4211	ENST00000336427	5368	4317	4210	7	0	4259	X	54830	5366	105221520	3160	4316	3161	2999	-1	82953
L54831	-	3000	3667	ENST00000042931	4813	3762	3666	9	0	3000	19	54831	4811	12724407	3151	3761	3152	2999	1	5863
L54836	BSPRY	3000	4290	ENST00000238359	5440	4389	4289	6	0	3039	9	54836	5438	111487866	3239	4388	3240	2999	1	21692
L9044	BTAF1	3000	4162	ENST00000265990	5337	4286	4161	38	0	3098	10	9044	5335	93348313	3111	4285	3112	2999	1	104955
L54834	GDAP2	3000	4186	ENST00000263166	5480	4429	4185	14	0	4253	1	54834	5478	117818587	3135	4428	3136	2999	-1	60170
L54835	-	3000	-1	ENST00000281235	3989	-1	-1	1	0	3618	10	54835	-1	115338653	5883	-1	-1	2999	1	2884
L84059	MASS1	3000	4172	ENST00000296619	5408	4357	4171	90	0	3001	5	84059	5406	89938686	3121	4356	3122	2999	1	605420
L84058	-	3000	3423	ENST00000338127	4141	3646	3422	10	0	3424	2	84058	4139	74623395	3086	3645	3087	2999	1	4025
L9045	RPL14	3000	-1	ENST00000333650	3404	-1	-1	1	0	3000	4	9045	-1	141865641	3404	-1	-1	2999	-1	405
L4927	NUP88	3000	4373	ENST00000225696	5594	4543	4372	17	0	3026	17	4927	5592	5523561	3322	4542	3323	2999	-1	33577
L161742	SPRED1	3000	4159	ENST00000299084	5385	4334	4158	7	0	4160	15	161742	5383	36261366	3108	4333	3109	2999	1	100932
L133482	-	3000	4580	ENST00000331786	5889	4838	4579	13	0	3172	5	133482	5887	101910936	3529	4837	3530	2999	-1	127067
L9	NAT1	3000	4107	ENST00000337146	5237	4186	4106	3	0	5237	8	9	5235	18077906	3056	4185	3057	2999	1	13184
L253018	-	3000	4173	ENST00000315288	4508	4505	4172	3	0	4328	6	253018	4506	31271803	3122	4504	3123	2999	1	6203
L84057	-	3000	4096	ENST00000240488	5213	4162	4095	8	0	4096	4	84057	5211	154843474	3045	4161	3046	2999	1	70397
L84056	-	3000	4172	ENST00000261628	5399	4348	4171	11	0	4186	13	84056	5397	28679589	3121	4347	3122	2999	-1	98980
L353355	-	3000	4133	ENST00000334152	5363	4312	4132	6	0	3000	19	353355	5361	49446158	3082	4311	3083	2999	1	25145
L127731	-	3000	4087	ENST00000289825	5322	4271	4086	12	0	4108	1	127731	5320	20128883	3036	4270	3037	2999	1	21337
L127733	-	3000	4119	ENST00000294544	4976	-1	4118	2	0	4134	1	127733	-1	19982053	3068	7020	3069	2999	1	7364
L64168	EFCBP1	3000	4162	ENST00000242753	5322	4271	4161	12	0	3000	8	64168	5320	91760698	3111	4270	3112	2999	1	163626
L64167	-	3000	4078	ENST00000328234	5826	4775	4077	19	0	4200	5	64167	5824	96286277	3027	4774	3028	2999	1	41406
L116092	DNTTIP1	3000	3734	ENST00000217439	4856	3805	3733	13	0	3062	20	116092	4854	45106004	3166	3804	3167	2999	1	19475
L116093	DIRC1	3000	4292	ENST00000308100	4635	-1	4291	2	0	4321	2	116093	-1	189857374	3241	5454	3242	2999	-1	56318
L4435	CITED1	3000	4514	ENST00000246139	5205	4639	4513	3	0	4579	X	4435	5203	70393581	3463	4638	3464	2999	-1	5286
L7040	TGFB1	3000	5244	ENST00000221930	6456	5405	5243	7	0	3839	19	7040	6454	46551628	4193	5404	4194	2999	-1	23373
L55374	-	3000	3276	ENST00000252100	4440	3389	3275	12	0	4440	5	55374	4438	140047549	3149	3388	3150	2999	1	5940
L7737	ZNF183	3000	-1	ENST00000245419	4031	-1	-1	1	0	3000	X	7737	-1	117759678	4031	-1	-1	2999	-1	1032
L4921	DDR2	3000	4217	ENST00000294781	5432	4381	4216	19	0	5432	1	4921	5430	159789632	3166	4380	3167	2999	1	147979
L80820	-	3000	3878	ENST00000242108	5999	4948	3877	8	0	4058	7	80820	5997	35934012	3419	4947	3420	2999	1	148283
L8061	FOSL1	3000	4194	ENST00000312562	5443	4392	4193	4	0	3045	11	8061	5441	65443215	3143	4391	3144	2999	-1	8164
L285962	-	3000	3770	ENST00000323402	4996	3945	3769	3	0	3000	7	285962	4994	140835225	3156	3944	3157	2999	-1	4212
L57561	-	3000	4542	ENST00000265138	5675	4624	4541	8	0	3143	5	57561	5673	90763194	3491	4623	3492	2999	-1	14579
L117144	CATSPER1	3000	5408	ENST00000312106	6591	5621	5407	12	0	3001	11	117144	6589	65569352	4357	5620	4358	2999	-1	9769
L57563	KLHL8	3000	4155	ENST00000273963	5573	4522	4154	10	0	4306	4	57563	5571	88600069	3104	4521	3105	2999	-1	59950
L57001	-	3000	4228	ENST00000308825	4232	4230	4227	3	0	3000	7	57001	4230	96358767	3177	4229	3178	2999	1	64036
L117143	-	3000	4133	ENST00000282228	4478	4225	4132	8	0	3009	1	117143	4476	164032856	3082	4224	3083	2999	-1	19727
L132851	-	3000	4377	ENST00000280191	4884	4507	4376	6	0	3109	4	132851	4882	177812712	3326	4506	3327	2999	-1	11098
L7044	EBAF	3000	4218	ENST00000272113	4621	4465	4217	4	0	3080	1	7044	4619	223103551	3329	4464	3330	2999	-1	4623
L169792	-	3000	4162	ENST00000335956	5426	4375	4161	10	0	4247	9	169792	5424	4142183	3111	4374	3112	2999	-1	326929
L5977	-	3000	4094	ENST00000252268	4676	4255	4093	11	0	3012	11	5977	4674	64876706	3043	4254	3044	2999	1	19106
L57007	-	3000	4175	ENST00000272928	5289	-1	4174	2	0	4201	2	57007	-1	237765193	3124	6083	3125	2999	1	12549
L1891	ECH1	3000	3282	ENST00000221418	3633	3490	3281	10	0	3026	19	1891	3631	44014278	3077	3489	3078	2999	-1	16369
L56654	NPDC1	3000	4376	ENST00000265665	5574	4523	4375	9	0	3214	9	56654	5572	135297948	3325	4522	3326	2999	-1	6731
L1893	ECM1	3000	4268	ENST00000271629	4399	4319	4267	10	0	3148	1	1893	4397	147697120	3217	4318	3218	2999	1	5499
L1892	ECHS1	3000	4209	ENST00000248508	4936	4407	4208	8	0	3071	10	1892	4934	134660199	3158	4406	3159	2999	-1	10919
L1894	ECT2	3000	3787	ENST00000232458	4918	3867	3786	23	0	3023	3	1894	4916	173793211	3152	3866	3153	2999	1	66966
L1896	ED1	3000	4446	ENST00000289824	5603	4552	4445	8	0	3000	X	1896	5601	67702944	3395	4551	3396	2999	1	419307
L138009	-	3000	-1	ENST00000319675	4187	-1	-1	1	0	3000	8	138009	-1	88842722	4187	-1	-1	2999	-1	1188
L1329	COX5B	3000	4009	ENST00000258424	4287	4083	4008	4	0	3029	2	1329	4285	97883921	3131	4082	3132	2999	1	2134
L9543	PUNC	3000	4353	ENST00000327987	5710	4659	4352	14	0	3200	15	9543	5708	63386143	3302	4658	3303	2999	-1	49387
L9542	NRG2	3000	4975	ENST00000297092	6198	5147	4974	7	0	3225	5	9542	6196	139451380	3924	5146	3925	2999	-1	195620
L9541	-	3000	4168	ENST00000332516	5314	4263	4167	9	0	3046	2	9541	5312	175462940	3117	4262	3118	2999	-1	47303
L9540	TP53I3	3000	4720	ENST00000238721	6039	4988	4719	5	0	3532	2	9540	6037	24282263	3669	4987	3670	2999	-1	7424
L9547	CXCL14	3000	3740	ENST00000337225	4897	3846	3739	4	0	3186	5	9547	4895	134991185	3564	3845	3565	2999	-1	8601
L9546	APBA3	3000	4180	ENST00000316757	4882	4793	4179	11	0	4217	19	9546	4880	3712663	3129	4792	3130	2999	-1	10845
L9545	RAB3D	3000	4227	ENST00000222120	5567	4516	4226	5	0	4288	19	9545	5565	11311321	3176	4515	3177	2999	-1	15228
L56650	C3orf4	3000	4127	ENST00000313557	5488	4437	4126	5	0	4145	3	56650	5486	99562670	3076	4436	3077	2999	-1	7415
L203102	-	3000	4169	ENST00000313767	5300	4249	4168	25	0	3061	8	203102	5298	38982602	3118	4248	3119	2999	1	177202
L56123	PCDHB13	3000	-1	ENST00000313398	5396	-1	-1	1	0	3000	5	56123	-1	140622197	7855	-1	-1	2999	1	4856
L6124	RPL4	3000	4109	ENST00000307961	4475	4281	4108	10	0	4109	15	6124	4473	64513002	3058	4280	3059	2999	-1	5531
L6697	SPR	3000	3897	ENST00000234454	5239	4188	3896	3	0	3016	2	6697	5237	73089084	3319	4187	3320	2999	1	4741
L7552	ZNF6	3000	4210	ENST00000276122	5382	4331	4209	9	0	5382	X	7552	5380	83270895	3159	4330	3160	2999	1	27890
L10742	RAI2	3000	4189	ENST00000331511	5434	4383	4188	3	0	5434	X	10742	5432	17240782	3138	4382	3139	2999	-1	61186
L7553	ZNF7	3000	4105	ENST00000325217	4541	4153	4104	5	0	3001	8	7553	4539	146057737	3054	4152	3055	2999	1	19955
L26610	ELP4	3000	4308	ENST00000265650	5395	4344	4307	10	0	3035	11	26610	5393	31495606	3257	4343	3258	2999	1	274031
L338567	-	3000	4273	ENST00000334549	5453	4402	4272	3	0	3000	10	338567	5451	118621587	3222	4401	3223	2999	1	12811
L7499	XG	3000	4111	ENST00000262688	5204	4153	4110	9	0	3000	X	7499	5202	2265446	3060	4152	3061	2999	1	59177
L7498	XDH	3000	4173	ENST00000289041	5282	4231	4172	36	0	4173	2	7498	5280	31612148	3122	4230	3123	2999	-1	79118
L8760	CDS2	3000	4364	ENST00000217268	5552	4501	4363	13	0	4364	20	8760	5550	5102482	3313	4500	3314	2999	1	64508
L8761	PABPC4	3000	4985	ENST00000204732	6230	5179	4984	16	0	3742	1	8761	6228	39455659	3934	5178	3935	2999	-1	15878
L57787	MARK4	3000	4398	ENST00000262893	5650	4599	4397	11	0	3297	19	57787	5648	50446390	3347	4598	3348	2999	1	53992
L7494	XBP1	3000	4325	ENST00000216037	5473	4422	4324	5	0	3048	22	7494	5471	27521114	3274	4421	3275	2999	-1	6012
L8764	TNFRSF14	3000	4360	ENST00000288726	4978	4469	4359	8	0	3299	1	8764	4976	2366166	3367	4468	3368	2999	-1	7461
L8766	RAB11A	3000	4218	ENST00000261890	4649	4414	4217	5	0	3128	15	8766	4647	63877614	3167	4413	3168	2999	1	19997
L8767	RIPK2	3000	4447	ENST00000220751	5652	4601	4446	11	0	3224	8	8767	5650	90726607	3396	4600	3397	2999	1	33232
L677	ZFP36L1	3000	5905	ENST00000333211	6864	6872	5904	3	0	4798	14	677	7588	67251494	4854	6871	4855	2999	-1	7079
L676	BRDT	3000	3519	ENST00000260512	4639	3588	3518	20	0	4639	1	676	4637	91886729	3311	3587	3312	2999	1	65050
L675	BRCA2	3000	3942	ENST00000267071	5099	4048	3941	28	0	3981	13	675	5097	30687617	3187	4047	3188	2999	1	84189
L673	BRAF	3000	4249	ENST00000288602	5402	4351	4248	18	0	3061	7	673	5400	140031841	3198	4350	3199	2999	-1	190288
L672	BRCA1	3000	4171	ENST00000246907	5321	4270	4170	19	0	4190	17	672	5319	41650573	3120	4269	3121	2999	-1	81091
L671	BPI	3000	4229	ENST00000262865	5395	4344	4228	15	0	3037	20	671	5393	37618006	3178	4343	3179	2999	1	33329
L670	BPHL	3000	4157	ENST00000333931	5312	4261	4156	7	0	3000	6	670	5310	3063974	3106	4260	3107	2999	1	34288
L282618	IL29	3000	3480	ENST00000333625	4609	3558	3479	5	0	3097	19	282618	4607	44478805	3267	3557	3268	2999	1	2192
L10295	-	3000	3647	ENST00000219794	4112	4019	3646	12	0	3824	16	10295	4110	31155781	3079	4018	3080	2999	1	4167
L8649	MAP2K1IP1	3000	3546	ENST00000226522	4643	3592	3545	7	0	4643	4	8649	4641	101274097	3211	3591	3212	2999	-1	13333
L148327	-	3000	3601	ENST00000271889	4010	3779	3600	10	0	3605	1	148327	4008	151157189	3263	3778	3264	2999	1	6436
L678	ZFP36L2	3000	3563	ENST00000282388	4996	-1	3562	2	0	3000	2	678	-1	43427989	3050	4996	3051	2999	-1	1997
L285343	-	3000	4109	ENST00000317803	5233	4182	4108	11	0	4153	3	285343	5231	44340860	3058	4181	3059	2999	1	70670
L285349	-	3000	4094	ENST00000322734	5254	4203	4093	3	0	5254	3	285349	5252	44587048	3043	4202	3044	2999	1	11102
L830	CAPZA2	3000	4146	ENST00000316874	5261	4210	4145	10	0	3057	7	830	5259	116057112	3095	4209	3096	2999	1	56094
L112936	-	3000	4729	ENST00000281187	5937	4886	4728	6	0	3456	11	112936	5935	133632213	3678	4885	3679	2999	1	21064
L170589	GPHA2	3000	3428	ENST00000279168	3714	3531	3427	4	0	3428	11	170589	3712	64478720	3054	3530	3055	2999	-1	1416
L3613	IMPA2	3000	4388	ENST00000269159	5573	4522	4387	8	0	3242	18	3613	5571	11971427	3337	4521	3338	2999	1	49451
L112939	-	3000	4047	ENST00000292431	5087	4221	4046	5	0	3023	19	112939	5085	13106999	3968	4220	3969	2999	1	5957
L27229	-	3000	4388	ENST00000260383	4794	4517	4387	18	0	3260	15	27229	4792	41379349	3337	4516	3338	2999	1	34946
L23022	-	3000	4179	ENST00000261509	6220	5169	4178	21	0	3082	4	23022	6218	170114107	3128	5168	3129	2999	1	431350
L23020	-	3000	3678	ENST00000323810	4893	3842	3677	15	0	3109	2	23020	4891	96456040	3153	3841	3154	2999	-1	30815
L83881	MIXL1	3000	4443	ENST00000331353	4748	-1	4442	2	0	3000	1	83881	-1	223386014	3392	4748	3393	2999	1	2131
L23028	-	3000	4511	ENST00000246149	5728	4677	4510	20	0	3011	1	23028	5726	22815455	3460	4676	3461	2999	1	64204
L116540	MRPL53	3000	4458	ENST00000258105	4625	4545	4457	9	0	3159	2	116540,84865	4623	74684661	4179	4544	4180	2999	-1	11011
L116541	MRPL54	3000	4195	ENST00000330133	5412	4361	4194	3	0	3027	19	116541	5410	3713672	3144	4360	3145	2999	1	4884
L3859	KRT12	3000	3973	ENST00000251643	5107	4056	3972	8	0	3024	17	3859	5105	39396627	3590	4055	3591	2999	-1	5550
L116238	-	3000	3649	ENST00000292090	3827	3732	3648	4	0	3115	17	116238	3825	27198794	3308	3731	3309	2999	-1	1849
L346673	-	3000	4110	ENST00000275764	5359	4308	4109	9	0	3000	7	346673	5357	134332827	3059	4307	3060	2999	1	26522
L51259	-	3000	3624	ENST00000334888	4278	3726	3623	5	0	4278	11	51259	4276	60935439	3072	3725	3073	2999	1	6237
L51258	MRPL51	3000	3319	ENST00000229238	3825	3430	3318	3	0	3155	12	51258	3823	6472718	3233	3429	3234	2999	-1	1140
L202500	-	3000	4082	ENST00000274996	5503	4452	4081	5	0	4175	6	202500	5501	44312282	3031	4451	3032	2999	-1	17525
L51255	-	3000	3788	ENST00000306368	4077	3919	3787	5	0	3033	2	51255	4075	85797394	3118	3918	3119	2999	1	1851
L51257	-	3000	4453	ENST00000215555	5732	4681	4452	5	0	4505	19	51257	5730	8389289	3402	4680	3403	2999	1	20607
L51256	TBC1D7	3000	4139	ENST00000274679	5310	4259	4138	9	0	4147	6	51256	5308	13436755	3088	4258	3089	2999	-1	62003
L51251	NT5C3	3000	4169	ENST00000242210	5319	4268	4168	9	0	4169	7	51251	5317	32844516	3118	4267	3119	2999	-1	48544
L51250	C6orf203	3000	4109	ENST00000311381	5642	4591	4108	4	0	4121	6	51250	5640	107394987	3058	4590	3059	2999	1	23130
L51253	MRPL37	3000	4473	ENST00000263297	4751	4657	4472	7	0	3077	1	51253	4749	54035758	3422	4656	3423	2999	1	18211
L51252	-	3000	4132	ENST00000327896	5245	4194	4131	15	0	3001	2	51252	5243	97122475	3081	4193	3082	2999	-1	96063
L132320	-	3000	4588	ENST00000281142	5707	4656	4587	21	0	3504	4	132320	5705	130473583	3537	4655	3538	2999	-1	209376
L132321	-	3000	4394	ENST00000281146	5635	4584	4393	6	0	4403	4	132321	5633	130473661	3343	4583	3344	2999	1	18969
L3858	KRT10	3000	4478	ENST00000269576	4929	4561	4477	8	0	3010	17	3858	4927	39352012	3636	4560	3637	2999	-1	4478
L253832	-	3000	3645	ENST00000320234	3868	-1	3644	2	0	3000	13	253832	-1	19747329	3165	3868	3166	2999	-1	869
L9961	MVP	3000	4094	ENST00000263021	4499	4295	4093	15	0	4170	16	9961	4497	29869425	3043	4294	3044	2999	1	27555
L54558	SPATA6	3000	4266	ENST00000254448	5455	4404	4265	13	0	4266	1	54558	5453	48307762	3215	4403	3216	2999	-1	173568
L9963	SLC23A1,SLC23A2	3000	3695	ENST00000302269	4252	3809	3694	15	0	3047	5	9963	4250	138795205	3082	3808	3083	2999	-1	16096
L9962	SLC23A1,SLC23A2	3000	4158	ENST00000278812	5308	4257	4157	15	0	3000	20	9962	5306	4908208	3107	4256	3108	2999	-1	75591
L9965	FGF19	3000	3974	ENST00000294312	5129	4078	3973	3	0	3462	11	9965	5127	69292036	3693	4077	3694	2999	-1	6100
L9967	-	3000	4118	ENST00000264293	5269	4218	4117	12	0	5269	1	9967	5267	36117701	3067	4217	3068	2999	1	80119
L9966	TNFSF15	3000	4380	ENST00000313163	5474	4423	4379	4	0	3120	9	9966	5472	112944457	3329	4422	3330	2999	-1	16800
L9969	-	3000	3059	ENST00000262436	4220	3169	3058	29	0	3000	17	9969	4218	60604487	3056	3168	3057	2999	-1	107025
L54550	-	3000	4268	ENST00000305202	5344	4293	4267	13	0	3017	16	54550	5342	83781928	3217	4292	3218	2999	1	34141
L51073	MRPL4	3000	3182	ENST00000307422	3434	3347	3181	12	0	3290	19	51073	3432	10223640	3045	3346	3046	2999	1	8080
L54552	-	3000	4142	ENST00000312363	5259	4208	4141	16	0	5259	X	54552,80060	5257	53523435	3091	4207	3092	2999	1	30861
L54555	DDX49	3000	3900	ENST00000247003	4984	4024	3899	13	0	3062	19	54555	4982	18891489	3176	4023	3177	2999	1	8950
L3293	HSD17B3	3000	4252	ENST00000253260	5350	4299	4251	11	0	3048	9	3293	5348	94444272	3201	4298	3202	2999	-1	66846
L51077	C14orf111	3000	4121	ENST00000238591	5244	4193	4120	8	0	3003	14	51077	5242	73170226	3070	4192	3071	2999	1	23237
L51076	-	3000	4111	ENST00000312750	5234	4183	4110	9	0	3000	10	51076	5232	101156693	3060	4182	3061	2999	1	23785
L3558	IL2	3000	3531	ENST00000226730	4642	3591	3530	4	0	3294	4	3558	4640	123836710	3440	3590	3441	2999	-1	5262
L3559	IL2RA	3000	4272	ENST00000281359	5515	4464	4271	8	0	3158	10	3559	5513	6108278	3221	4463	3222	2999	-1	50767
L3552	IL1A	3000	4616	ENST00000263339	5631	4671	4615	7	0	4624	2	3552	5629	113638117	3951	4670	3952	2999	-1	11477
L3553	IL1B	3000	3531	ENST00000263341	4163	3597	3530	7	0	3550	2	3553	4161	113689502	3067	3596	3068	2999	-1	7020
L3550	IK	3000	3672	ENST00000261812	4790	3739	3671	20	0	3674	5	3550	4788	140055885	3125	3738	3126	2999	1	14681
L3556	IL1RAP	3000	4168	ENST00000072516	5284	4233	4167	11	0	4169	3	3556	5282	191552804	3117	4232	3118	2999	1	143953
L3557	IL1RN	3000	4186	ENST00000259206	5300	4249	4185	6	0	3126	2	3557	5298	113970616	3135	4248	3136	2999	1	16123
L3554	IL1R1	3000	4126	ENST00000233946	5244	4193	4125	11	0	4132	2	3554	5242	102391802	3075	4192	3076	2999	1	25933
L8242	SMCX	3000	4733	ENST00000246239	5862	4811	4732	26	0	3533	X	8242	5860	52221395	3682	4810	3683	2999	-1	33152
L2977	GUCY1A2	3000	4743	ENST00000282249	5856	4805	4742	8	0	3390	11	2977	5854	106426888	3692	4804	3693	2999	-1	331262
L2976	GTF3C2	3000	4065	ENST00000264720	4497	4336	4064	19	0	4089	2	2976	4495	27554155	3014	4335	3015	2999	-1	30898
L2975	GTF3C1	3000	4271	ENST00000170629	5532	4481	4270	39	0	3000	16	2975	5530	27527584	3220	4480	3221	2999	-1	89277
L2974	GUCY1B2	3000	4106	ENST00000242850	5231	4180	4105	17	0	5231	13	2974	5229	49438143	3055	4179	3056	2999	-1	71374
L2972	BRF1	3000	4597	ENST00000327359	5729	4678	4596	18	0	3363	14	2972	5727	103739005	3546	4677	3547	2999	-1	91705
L2971	GTF3A	3000	3128	ENST00000241462	4446	3395	3127	10	0	3019	13	2971	4444	25796681	3123	3394	3124	2999	1	11143
L84618	NT5C1A	3000	4185	ENST00000235628	4772	4353	4184	6	0	3000	1	84618	4770	39551004	3134	4352	3135	2999	-1	12918
L84617	-	3000	3446	ENST00000317702	4606	3555	3445	4	0	3052	18	84617	4604	12298240	3108	3554	3109	2999	1	18328
L84616	KRTAP4-13,KRTAP4-4	3000	4511	ENST00000330773	4766	-1	4510	2	0	3000	17	84616	-1	39690108	3460	4766	3461	2999	-1	20531
L84614	-	3000	4215	ENST00000327714	4623	4621	4214	5	0	4516	1	84614	4621	171077470	3164	4620	3165	2999	1	17489
L2979	GUCA1B	3000	4393	ENST00000230361	5594	4543	4392	4	0	3136	6	2979	5592	42209549	3342	4542	3343	2999	-1	11672
L2978	GUCA1A	3000	4208	ENST00000053469	5435	4384	4207	6	0	5435	6	2978	5433	42170029	3157	4383	3158	2999	1	24614
L151903	-	3000	4162	ENST00000292314	5281	4230	4161	7	0	3016	3	151903	5279	46978830	3111	4229	3112	2999	-1	55018
L22887	-	3000	4302	ENST00000313061	5410	4359	4301	13	0	4320	1	22887	5408	42214842	3251	4358	3252	2999	-1	159329
L22884	-	3000	4154	ENST00000263150	5383	4332	4153	14	0	4194	10	22884	5381	1049478	3103	4331	3104	2999	1	82760
L22885	-	3000	3438	ENST00000326685	4590	3539	3437	20	0	3526	5	22885	4588	148549643	3084	3538	3085	2999	1	118867
L6046	BRD2	3000	4447	ENST00000308627	6831	5780	4446	13	0	5751	6	6046	6829	32983359	3396	5779	3397	2999	1	12638
L22883	CLSTN1	3000	4934	ENST00000317478	6108	5057	4933	19	0	3793	1	22883	6106	9594130	3883	5056	3884	2999	-1	95499
L22880	-	3000	5186	ENST00000215862	6347	5296	5185	27	0	6347	22	22880	6345	29688741	4135	5295	4136	2999	-1	41588
L22881	ANKRD6	3000	4075	ENST00000324524	5389	4338	4074	15	0	4218	6	22881	5387	90138666	3024	4337	3025	2999	1	200486
L22888	-	3000	4180	ENST00000246016	6664	-1	4179	2	0	4238	20	22888,60493	-1	3135541	3129	6915	3130	2999	-1	52322
L22889	-	3000	3524	ENST00000255016	4792	3741	3523	13	0	3000	1	22889	4790	153120956	3037	3740	3038	2999	-1	21329
L8892	EIF2B2	3000	3332	ENST00000266126	3609	3453	3331	8	0	3048	14	8892	3607	73459687	3210	3452	3211	2999	1	6647
L10125	RASGRP1	3000	4188	ENST00000310803	5424	4373	4187	17	0	3103	15	10125	5422	36572988	3137	4372	3138	2999	-1	76635
L10126	DNAL4	3000	4132	ENST00000216068	5391	4340	4131	4	0	4271	22	10126	5389	37433193	3081	4339	3082	2999	-1	15642
L84532	ACAS2L	3000	5262	ENST00000323482	6410	5359	5261	14	0	3878	20	84532	6408	25034616	4211	5358	4212	2999	-1	52743
L25851	-	3000	4079	ENST00000275657	4454	4262	4078	25	0	3000	7	25851	4452	97486855	3224	4261	3225	2999	-1	28757
L25852	-	3000	3853	ENST00000251576	5034	3983	3852	13	0	5034	3	25852	5032	139227299	3051	3982	3052	2999	1	108874
L8891	EIF2B3	3000	4141	ENST00000234553	5349	4298	4140	12	0	4150	1	8891	5347	44865549	3090	4297	3091	2999	-1	135804
L84536	C21orf67	3000	4371	ENST00000332379	5166	4635	4370	4	0	3246	21	84536	5164	45216030	3320	4634	3321	2999	-1	6640
L7137	TNNI3	3000	3544	ENST00000263421	4035	3629	3543	7	0	3545	19	7137	4033	60360858	3110	3628	3111	2999	-1	5909
L25856	-	3000	-1	ENST00000312247	4156	-1	-1	1	0	3731	15	25856	-1	65201312	5013	-1	-1	2999	1	2014
L10120	ACTR1B	3000	4215	ENST00000289228	5331	4280	4214	11	0	3117	2	10120	5329	97901870	3164	4279	3165	2999	-1	8036
L84539	GPR145	3000	4107	ENST00000281806	5367	4316	4106	6	0	4134	6	84539	5365	100487705	3056	4315	3057	2999	-1	73466
L7733	ZNF180	3000	4356	ENST00000221327	5496	4445	4355	5	0	3263	19	7733	5494	49696395	3305	4444	3306	2999	-1	24695
L10121	ACTR1A	3000	4156	ENST00000260680	5272	4221	4155	11	0	3058	10	10121	5270	103927049	3105	4220	3106	2999	-1	23476
L157574	FBXO16	3000	4132	ENST00000332698	5299	4248	4131	9	0	4149	8	157574	5297	28369696	3081	4247	3082	2999	-1	61856
L284765	-	3000	4249	ENST00000329258	5430	5424	4248	3	0	5202	20	284765	5428	4096626	3198	5423	3199	2999	1	23208
L6455	SH3GL1	3000	4201	ENST00000269886	4623	4270	4200	10	0	4201	19	6455	4621	4351471	3150	4269	3151	2999	-1	40104
L6456	SH3GL2	3000	4142	ENST00000315856	5262	4211	4141	9	0	3047	9	6456	5260	17569194	3091	4210	3092	2999	1	217927
L6457	SH3GL3	3000	4118	ENST00000324537	5238	4187	4117	9	0	3023	15	6457	5236	81836031	3067	4186	3068	2999	1	171229
L6450	SH3BGR	3000	4300	ENST00000333634	5537	4486	4299	8	0	3016	21	6450	5535	39744214	3249	4485	3250	2999	1	63604
L6451	SH3BGRL	3000	3138	ENST00000253481	4353	3302	3137	5	0	4353	X	6451	4351	79213317	3051	3301	3052	2999	1	96594
L6452	SH3BP2	3000	4162	ENST00000310699	5353	4302	4161	13	0	4166	4	6452	5351	2826367	3111	4301	3112	2999	1	45962
L6453	ITSN1	3000	4078	ENST00000318681	5222	4171	4077	38	0	3000	21	6453	5220	34011530	3027	4170	3028	2999	1	169471
L127002	-	3000	4177	ENST00000294668	4627	4243	4176	11	0	3000	1	127002	4625	109325303	3126	4242	3127	2999	1	7355
L29978	UBQLN2,UBQLN1	3000	4504	ENST00000257468	5707	4656	4503	10	0	3274	9	29978,29979	5705	81779987	3453	4655	3454	2999	-1	47990
L51780	C5orf7	3000	4442	ENST00000239930	5661	4610	4441	24	0	3122	5	51780	5659	137764501	3391	4609	3392	2999	1	84433
L29970	SCHIP1	3000	4113	ENST00000337808	5860	4809	4112	8	0	3000	3	29970	5858	160312523	3062	4808	3063	2999	1	623540
L339883	-	3000	4152	ENST00000332506	4397	-1	4151	2	0	3000	3	339883	-1	37418739	3101	4397	3102	2999	1	18564
L29974	-	3000	4145	ENST00000325859	5340	4289	4144	13	0	5340	10	29974	5338	51990038	3094	4288	3095	2999	-1	79105
L4324	MMP15	3000	5003	ENST00000219271	5798	5152	5002	10	0	3791	16	4324	5796	57834861	3952	5151	3953	2999	1	21339
L55207	-	3000	4347	ENST00000256496	5479	4428	4346	7	0	3174	3	55207	5477	5138977	3296	4427	3297	2999	1	58623
L55204	-	3000	4216	ENST00000271732	5462	4411	4215	5	0	4228	1	55204	5460	147886215	3165	4410	3166	2999	-1	50928
L4327	MMP19	3000	3511	ENST00000267105	4648	3597	3510	4	0	4648	12	4327	4646	54523000	3205	3596	3206	2999	-1	7519
L4320	MMP11	3000	4180	ENST00000215743	5353	4410	4179	8	0	3022	22	4320	5351	22439590	3129	4409	3130	2999	1	11467
L4321	MMP12	3000	4164	ENST00000326227	5325	4412	4163	11	0	3012	11	4321	5323	102283396	3113	4411	3114	2999	-1	12204
L55200	-	3000	4130	ENST00000310347	5388	4337	4129	16	0	4199	12	55200	5386	6289863	3079	4336	3080	2999	1	18070
L55201	VCY2IP1	3000	4174	ENST00000324096	5327	4276	4173	7	0	3000	19	55201	5325	17691306	3123	4275	3124	2999	1	15018
L255426	-	3000	4195	ENST00000274820	4542	4378	4194	14	0	3001	5	255426	4540	179745834	3144	4377	3145	2999	-1	108377
L4329	ALDH6A1	3000	4197	ENST00000238696	5311	4260	4196	12	0	3099	14	4329	5309	72541237	3146	4259	3147	2999	-1	24316
L55208	C13orf17	3000	4075	ENST00000279933	5257	4206	4074	5	0	4085	13	55208	5255	112093007	3024	4205	3025	2999	-1	34873
L55209	-	3000	3831	ENST00000336571	4736	3890	3830	19	0	3263	3	55209	4734	9450677	3492	3889	3493	2999	1	42467
L26507	CNNM1	3000	4735	ENST00000308717	5930	4879	4734	11	0	3207	10	26507	5928	100754620	3684	4878	3685	2999	1	64053
L2204	FCAR	3000	4281	ENST00000337043	5368	4317	4280	4	0	3197	19	2204	5366	60077361	3230	4316	3231	2999	1	17695
L2207	FCER1G	3000	4124	ENST00000289902	4380	4216	4123	5	0	3025	1	2207	4378	158401879	3073	4215	3074	2999	1	3952
L2206	MS4A2	3000	4028	ENST00000278888	4673	4158	4027	7	0	3102	11	2206	4671	59631497	3157	4157	3158	2999	1	9875
L26503	SLC17A5	3000	3346	ENST00000337730	4593	3542	3345	12	0	3346	6	26503	4591	74359655	3282	3541	3283	2999	-1	60955
L26502	-	3000	4185	ENST00000309794	5321	4270	4184	11	0	3108	17	26502	5319	81095385	3134	4269	3135	2999	1	29570
L2203	FBP1	3000	4431	ENST00000253266	5645	4594	4430	7	0	3211	9	2203	5643	92743212	3380	4593	3381	2999	-1	36381
L2202	EFEMP1	3000	4107	ENST00000309781	5246	4195	4106	11	0	4114	2	2202	5244	56125436	3056	4194	3057	2999	-1	57806
L84284	-	3000	4171	ENST00000258258	4962	4334	4170	5	0	3087	1	84284	4960	230170639	3120	4333	3121	2999	1	27850
L54872	-	3000	4175	ENST00000310340	5432	4381	4174	13	0	3115	4	54872	5430	483010	3268	4380	3269	2999	1	40308
L84286	-	3000	4118	ENST00000264771	4527	4303	4117	11	0	4150	4	84286	4525	916090	3067	4302	3068	2999	1	26182
L84287	ZDHHC16	3000	4239	ENST00000304974	4659	4487	4238	11	0	4244	10	84287	4657	98870509	3188	4486	3189	2999	1	11205
L84280	-	3000	4234	ENST00000278174	5443	4392	4233	9	0	4291	11	84280	5441	13449131	3183	4391	3184	2999	-1	75252
L2208	FCER2	3000	4143	ENST00000264072	5136	4251	4142	11	0	4229	19	2208	5134	7672997	3092	4250	3093	2999	-1	13335
L26509	FER1L3	3000	4138	ENST00000324526	5245	4194	4137	52	0	3000	10	26509	5243	94906538	3087	4193	3088	2999	-1	175765
L84283	-	3000	4168	ENST00000314148	5245	4968	4167	5	0	4211	1	84283	5243	153469531	3117	4967	3118	2999	1	9496
L130367	SGPP2	3000	4077	ENST00000321276	5287	4236	4076	5	0	5287	2	130367	5285	223491310	3026	4235	3027	2999	1	136897
L339779	-	3000	3388	ENST00000335524	3717	3441	3387	3	0	3717	2	339779	3715	27336813	3107	3440	3108	2999	-1	2556
L254887	-	3000	3893	ENST00000330212	5114	4063	3892	6	0	3197	3	254887	5112	114987649	3289	4062	3290	2999	1	15078
L79594	-	3000	4307	ENST00000264198	5446	4395	4306	4	0	3137	1	79594	5444	20304129	3256	4394	3257	2999	-1	8712
L79595	-	3000	4170	ENST00000259234	5339	4288	4169	17	0	4176	2	79595	5337	128878900	3119	4287	3120	2999	-1	86837
L79596	C13orf7	3000	4181	ENST00000282003	5368	4317	4180	6	0	5368	13	79596	5366	77031315	3130	4316	3131	2999	-1	44885
L200958	-	3000	4183	ENST00000320736	5151	4730	4182	5	0	3057	3	200958	5149	196775617	3132	4729	3133	2999	1	12555
L79590	MRPL24	3000	4170	ENST00000271551	4497	4413	4169	6	0	4230	1	79590	4495	153927715	3119	4412	3120	2999	-1	3830
L79591	-	3000	4124	ENST00000263485	5236	4185	4123	9	0	3004	10	79591	5234	103416386	3073	4184	3074	2999	-1	146444
L353143	-	3000	-1	ENST00000335633	3287	-1	-1	1	0	3000	1	353143	-1	149802869	3287	-1	-1	2999	1	288
L121391	-	3000	4158	ENST00000305620	4822	4373	4157	9	0	3048	12	121391	4820	51253876	3518	4372	3519	2999	-1	8007
L90589	-	3000	4210	ENST00000292288	4558	4333	4209	4	0	4558	19	90589	4556	12128530	3159	4332	3160	2999	-1	11820
L79598	-	3000	4127	ENST00000327230	4917	4270	4126	11	0	3034	3	79598	4915	102764388	3076	4269	3077	2999	1	40909
L10630	-	3000	4325	ENST00000294489	5510	4459	4324	6	0	3001	1	10630	5508	13273018	3274	4458	3275	2999	1	34132
L10631	-	3000	4180	ENST00000255475	5330	4279	4179	23	0	3011	13	10631	5328	35970874	3129	4278	3130	2999	-1	36096
L10632	ATP5L	3000	4166	ENST00000300688	5378	4327	4165	3	0	3064	11	10632	5376	117809969	3115	4326	3116	2999	1	8243
L10633	-	3000	4779	ENST00000216101	5199	4904	4778	3	0	3510	22	10633	5197	28036299	3728	4903	3729	2999	-1	2456
L10634	GAS2L1	3000	4080	ENST00000333679	5783	4732	4079	7	0	4099	22	10634	5781	28027551	3179	4731	3180	2999	1	5778
L10635	-	3000	4117	ENST00000228843	5218	4167	4116	9	0	3050	12	10635	5216	4518317	3066	4166	3067	2999	1	21159
L10636	RGS14	3000	4248	ENST00000303066	4463	4270	4247	16	0	3153	5	10636	4461	176765820	3197	4269	3198	2999	1	14730
L10637	LEFTB	3000	4104	ENST00000272134	4499	4351	4103	4	0	3070	1	10637	4497	223051467	3319	4350	3320	2999	-1	2854
L10638	-	3000	-1	ENST00000305803	3426	-1	-1	1	0	3235	1	10638	-1	226401858	3601	-1	-1	2999	1	602
L221823	-	3000	-1	ENST00000283289	3953	-1	-1	1	0	3000	7	221823	-1	17811718	3953	-1	-1	2999	-1	954
L1158	CKM	3000	4106	ENST00000221476	5368	4317	4105	8	0	4124	19	1158	5366	50517974	3055	4316	3056	2999	-1	16463
L1159	CKMT1	3000	3133	ENST00000338026	3946	3341	3132	10	0	3192	15	1159	3944	41702113	3097	3340	3098	2999	1	5363
L81931	ZNF93	3000	4168	ENST00000221367	5315	4264	4167	3	0	3000	19	81931	5313	19887098	3117	4263	3118	2999	1	19530
L81930	-	3000	4087	ENST00000263181	5509	4458	4086	17	0	4133	11	81930	5507	28093956	3036	4457	3037	2999	-1	87482
L81932	-	3000	4552	ENST00000238379	5482	-1	4551	2	0	4727	9	81932	-1	111514406	3628	5657	3629	2999	-1	2658
L1152	CKB	3000	3328	ENST00000299198	3657	3533	3327	8	0	3340	14	1152	3655	101979211	3067	3532	3068	2999	-1	3175
L1153	CIRBP	3000	4124	ENST00000320936	4338	4234	4123	7	0	4131	19	1153	4336	1220336	3073	4233	3074	2999	1	5471
L1154	CISH	3000	4192	ENST00000294173	4644	4413	4191	3	0	3122	3	1154	4642	50608215	3141	4412	3142	2999	-1	5283
L1155	CKAP1	3000	3555	ENST00000221855	4750	3699	3554	6	0	3075	19	1155	4748	41298228	3188	3698	3189	2999	1	10455
L255055	-	3000	4135	ENST00000298949	5398	4347	4134	4	0	4270	12	255055	5396	89834914	3084	4346	3085	2999	1	9241
L152100	-	3000	4230	ENST00000334841	5371	4320	4229	4	0	5371	3	152100	5369	28258089	3179	4319	3180	2999	1	78138
L199786	-	3000	4209	ENST00000335393	5387	4336	4208	16	0	3138	19	199786	5385	17495110	3158	4335	3159	2999	1	30345
L79770	-	3000	4844	ENST00000231550	6383	5332	4843	6	0	3691	5	79770	6381	134285643	3793	5331	3794	2999	1	27526
L79772	-	3000	4270	ENST00000312202	5439	4388	4269	20	0	3163	5	79772	5437	94491422	3219	4387	3220	2999	-1	375054
L79774	GRTP1	3000	4069	ENST00000326039	5279	4228	4068	7	0	4149	13	79774	5277	111966096	3018	4227	3019	2999	-1	39580
L79776	-	3000	6579	ENST00000050961	8055	7004	6578	10	0	3044	8	79776	8053	77666242	5633	7003	5634	2999	1	160522
L79777	-	3000	4083	ENST00000321854	4582	4335	4082	12	0	4582	17	79777	4580	43685163	3032	4334	3033	2999	1	11801
L79778	-	3000	4280	ENST00000316271	6030	4979	4279	13	0	3114	7	79778	6028	1243447	3229	4978	3230	2999	-1	30995
L57822	-	3000	4128	ENST00000288955	5366	4315	4127	16	0	4129	1	57822	5364	24000698	3077	4314	3078	2999	1	41332
L286183	-	3000	4104	ENST00000328472	5293	4242	4103	5	0	3000	8	286183	5291	63211594	3053	4241	3054	2999	1	669505
L286006	-	3000	4406	ENST00000312849	5589	4538	4405	4	0	4411	7	286006	5587	111681577	3355	4537	3356	2999	1	9897
L126014	-	3000	4021	ENST00000303606	5105	4054	4020	5	0	3009	19	126014	5103	59295904	3045	4053	3046	2999	-1	5607
L342945	HKR2	3000	4146	ENST00000329665	5651	4600	4145	3	0	4197	19	342945	5649	63530197	3095	4599	3096	2999	1	15308
L353140	-	3000	-1	ENST00000335546	3332	-1	-1	1	0	3000	1	353140	-1	149865074	3332	-1	-1	2999	1	333
L220992	-	3000	3386	ENST00000329636	4533	3482	3385	7	0	3000	10	220992	4531	43255175	3126	3481	3127	2999	1	142183
L113655	-	3000	4191	ENST00000301327	4430	4339	4190	5	0	3165	8	113655	4428	145739353	3846	4338	3847	2999	1	2038
L113878	DTX2	3000	4154	ENST00000324432	5370	4319	4153	11	0	3004	7	113878	5368	75703139	3103	4318	3104	2999	1	44256
L201191	-	3000	4093	ENST00000330175	4726	4260	4092	10	0	3000	17	201191	4724	48676961	3042	4259	3043	2999	-1	13649
L127943	-	3000	4346	ENST00000318716	4412	-1	4345	2	0	3221	1	127943	-1	158883068	4092	5241	4093	2999	1	2242
L152815	-	3000	3960	ENST00000311638	5111	4060	3959	5	0	3980	4	152815	5109	76898078	3047	4059	3048	2999	1	15552
L152816	-	3000	4152	ENST00000311623	4477	-1	4151	2	0	3035	4	152816	-1	76939653	3101	4755	3102	2999	1	8670
L6392	SDHD	3000	3984	ENST00000280356	4995	4101	3983	4	0	3035	11	6392	4993	111495246	3086	4100	3087	2999	1	8897
L65977	PLEKHA3	3000	4090	ENST00000234453	5258	4207	4089	8	0	3000	2	65977	5256	179548141	3039	4206	3040	2999	1	24184
L27039	PKD2L2	3000	3989	ENST00000290431	5142	4091	3988	14	0	3000	5	27039	5140	137301397	3030	4090	3031	2999	1	50632
L65975	STK33	3000	4263	ENST00000315204	5463	4412	4262	14	0	5463	11	65975	5461	8579812	3212	4411	3213	2999	-1	202086
L27034	ACAD8	3000	4247	ENST00000281182	4788	4348	4246	11	0	3088	11	27034	4786	133661059	3196	4347	3197	2999	1	12338
L27035	NOX1	3000	4165	ENST00000008736	5312	4261	4164	6	0	3070	X	27035	5310	98901055	3114	4260	3115	2999	-1	30865
L27036	SIGLEC7	3000	4546	ENST00000317643	5490	4594	4545	6	0	3063	19	27036	5488	56337376	3495	4593	3496	2999	1	11220
L27037	-	3000	3820	ENST00000252136	4154	3929	3819	11	0	3000	22	27037	4152	18478677	3562	3928	3563	2999	-1	4726
L27030	MLH3	3000	4101	ENST00000238662	8495	7444	4100	12	0	4164	14	27030	8493	73508174	3050	7443	3051	2999	-1	34648
L27032	ATP2C1	3000	3717	ENST00000302567	4836	3785	3716	28	0	4836	3	27032	4834	131933744	3346	3784	3347	2999	1	109158
L27033	-	3000	4072	ENST00000320535	5683	5057	4071	4	0	4176	19	27033	5681	40896175	3021	5056	3022	2999	1	3606
L84441	MAML2	3000	5679	ENST00000331217	6934	5883	5678	4	0	3000	11	84441	6932	95514837	4628	5882	4629	2999	-1	115245
L9374	EGFL8,PPT2	3000	4063	ENST00000324816	4507	4254	4062	9	0	4065	6	9374,80864	4505	32192764	3112	4253	3113	2999	1	14741
L9375	TM9SF2	3000	4221	ENST00000245361	5340	4289	4220	17	0	3000	13	9375	5338	97851862	3170	4288	3171	2999	1	61152
L9376	SLC22A8	3000	3854	ENST00000336232	5265	4214	3853	11	0	3881	11	9376	5263	62558671	3108	4213	3109	2999	-1	23015
L9377	COX5A	3000	4268	ENST00000322347	5436	4385	4267	5	0	3118	15	9377	5434	72946290	3217	4384	3218	2999	-1	17850
L9370	-	3000	4125	ENST00000320741	4645	-1	4124	2	0	3000	3	9370	-1	187891761	3213	4645	3214	2999	1	1646
L9371	KIF3B	3000	4152	ENST00000262652	6672	5621	4151	9	0	4217	20	9371	6670	31610467	3101	5620	3102	2999	1	57343
L9372	MADHIP	3000	4145	ENST00000287722	5302	4251	4144	18	0	4181	1	9372	5300	52051970	3094	4250	3095	2999	1	130306
L9373	PLAA	3000	4617	ENST00000259584	5862	4811	4616	14	0	4639	9	9373	5860	26937461	3566	4810	3567	2999	-1	42123
L162681	-	3000	3300	ENST00000300091	4417	3629	3299	8	0	3346	18	162681	4415	50138584	3014	3628	3015	2999	1	18121
L9378	NRXN1	3000	4822	ENST00000272301	5903	4852	4821	20	0	3000	2	9378	5901	51229945	3771	4851	3772	2999	-1	1107924
L9379	NRXN2	3000	4183	ENST00000265459	6208	5157	4182	23	0	4427	11	9379	6206	64265935	3132	5156	3133	2999	-1	116930
L56311	ANKRD7	3000	4167	ENST00000265224	4438	4282	4166	7	0	3001	7	56311	4436	117419450	3116	4281	3117	2999	1	17795
L285668	-	3000	4239	ENST00000313303	4406	-1	4238	2	0	3000	5	285668	-1	60998594	3188	6908	3189	2999	1	19654
L123970	-	3000	4243	ENST00000299191	4983	4363	4242	5	0	3043	16	123970	4981	49185828	3192	4362	3193	2999	1	25510
L92181	-	3000	4094	ENST00000306184	5382	4331	4093	3	0	4156	5	92181	5380	171691565	3043	4330	3044	2999	-1	72242
L27433	TOR2A	3000	3714	ENST00000336067	4719	3980	3713	3	0	3008	9	27433	4717	125873602	3158	3979	3159	2999	-1	3754
L64591	TSPY	3000	4139	ENST00000303982	4346	4217	4138	6	0	3046	Y	64591,7258	4344	8979584	3531	4216	3532	2999	1	2796
L55743	CHFR	3000	3268	ENST00000266880	4464	3413	3267	18	0	3280	12	55743	4462	131703112	3061	3412	3062	2999	-1	47257
L64598	-	3000	3685	ENST00000223054	3969	3761	3684	5	0	3283	7	64598	3967	99821529	3487	3760	3488	2999	1	2867
L64599	PERQ1	3000	3489	ENST00000336975	3717	3623	3488	19	0	3575	7	64599	3715	99897619	3148	3622	3149	2999	-1	8118
L9150	CTDP1	3000	4511	ENST00000075430	5264	4595	4510	13	0	3147	18	9150	5262	75538778	3460	4594	3461	2999	1	74707
L161882	ZFPM1	3000	4412	ENST00000319555	5568	4517	4411	10	0	4414	16	161882	5566	88266667	3361	4516	3362	2999	1	79180
L83478	-	3000	4230	ENST00000318116	5369	4318	4229	9	0	3000	4	83478	5367	86950090	3179	4317	3180	2999	1	432126
L83479	-	3000	4282	ENST00000331314	6148	5097	4281	8	0	4293	1	83479	6146	197927383	3231	5096	3232	2999	-1	46084
L9154	SLC28A1	3000	4120	ENST00000286749	5194	4236	4119	19	0	5194	15	9154	5192	83157681	3069	4235	3070	2999	1	60866
L27436	EML4	3000	4311	ENST00000318522	5545	4494	4310	23	0	3236	2	27436	5543	42371051	3260	4493	3261	2999	1	163171
L9156	EXO1	3000	3488	ENST00000309338	3870	3785	3487	16	0	3870	1	9156	3868	239052694	3110	3784	3111	2999	1	41507
L27166	-	3000	3828	ENST00000303204	5105	4054	3827	5	0	3189	5	27166	5103	176711736	3280	4053	3281	2999	1	3152
L9159	PCSK7	3000	4119	ENST00000320934	4732	4239	4118	17	0	4732	11	9159	4730	116640463	3068	4238	3069	2999	-1	27018
L7328	UBE2H	3000	4090	ENST00000335400	5194	4143	4089	4	0	3002	7	7328	5192	129051794	3039	4142	3040	2999	-1	25787
L83475	-	3000	4324	ENST00000250937	5452	4401	4323	4	0	3000	19	83475	5450	3447812	3273	4400	3274	2999	-1	5989
L284613	-	3000	4043	ENST00000310611	4657	4081	4042	3	0	3040	1	284613	4655	109335449	3187	4080	3188	2999	1	4756
L84842	-	3000	-1	ENST00000334815	4359	-1	-1	1	0	3244	1	84842	-1	45205871	4625	-1	-1	2999	1	1626
L84843	-	3000	-1	ENST00000332867	3392	-1	-1	1	0	3267	22	84843	-1	30049564	4163	-1	-1	2999	1	1164
L84841	-	3000	-1	ENST00000323562	3562	-1	-1	1	0	3314	1	84841	-1	224823570	4222	-1	-1	2999	1	1223
L84847	-	3000	4264	ENST00000275513	4579	-1	4263	2	0	4424	7	84847	-1	47543743	3213	5206	3214	2999	1	3407
L84844	PHF5A	3000	3540	ENST00000216252	4074	3564	3539	4	0	3034	22	84844	4072	40107730	3085	3563	3086	2999	-1	8970
L245933	-	3000	4111	ENST00000318138	4316	-1	4110	2	0	3000	20	245933	-1	30723286	3060	4373	3061	2999	-1	1516
L84848	-	3000	-1	ENST00000298557	3254	-1	-1	1	0	3000	X	84848	-1	132384440	3254	-1	-1	2999	-1	255
L84849	-	3000	-1	ENST00000275618	3550	-1	-1	1	0	3440	7	84849	-1	91779818	4288	-1	-1	2999	1	1289
L83595	SOX7	3000	4367	ENST00000304501	5295	-1	4366	2	0	3079	8	83595	-1	10625432	3316	7265	3317	2999	-1	6745
L27044	-	3000	4322	ENST00000308991	5523	4472	4321	24	0	4322	7	27044	5521	126846715	3271	4471	3272	2999	1	440422
L6048	RNF5	3000	3140	ENST00000332213	4172	3282	3139	7	0	3142	6	6048	4170	32217589	3026	3281	3027	2999	1	2417
L220296	-	3000	4179	ENST00000298251	5239	4521	4178	7	0	3044	11	220296	5237	124343598	3128	4520	3129	2999	-1	15265
L92454	-	3000	4431	ENST00000307403	5770	4719	4430	3	0	3000	7	92454	5768	154949195	3380	4718	3381	2999	1	5966
L23500	DAAM2	3000	4120	ENST00000337888	5395	4344	4119	3	0	4176	6	23500	5393	39807027	3069	4343	3070	2999	1	112477
L64432	MRPS25	3000	4242	ENST00000253686	5400	4349	4241	4	0	3058	3	64432	5398	15081763	3191	4348	3192	2999	-1	16735
L285754	-	3000	4170	ENST00000325649	5414	4363	4169	10	0	3000	6	285754	5412	109603434	3119	4362	3120	2999	1	33711
L285755	PPIL6	3000	4223	ENST00000327404	5370	4319	4222	9	0	3038	6	285755	5368	109807401	3172	4318	3173	2999	-1	47898
L285759	-	3000	4355	ENST00000314481	5516	4465	4354	3	0	3000	6	285759	5514	114271174	3304	4464	3305	2999	1	14738
L115024	-	3000	3926	ENST00000269534	4083	3996	3925	8	0	3944	17	115024	4081	40365615	3339	3995	3340	2999	-1	10992
L27040	LAT	3000	3550	ENST00000323081	3888	3692	3549	12	0	3592	16	27040	3886	29033784	3101	3691	3102	2999	1	5958
L7004	TEAD4	3000	3531	ENST00000317067	4678	3627	3530	13	0	4678	12	7004	4676	2938841	3064	3626	3065	2999	1	81257
L7005	TEAD3	3000	4305	ENST00000327242	5421	4370	4304	11	0	3053	6	7005	5419	35501347	3254	4369	3255	2999	-1	13065
L7006	TEC	3000	4083	ENST00000258070	5326	4275	4082	18	0	4137	4	7006	5324	48187356	3032	4274	3033	2999	-1	134014
L7007	TECTA	3000	4114	ENST00000264037	5299	4248	4113	23	0	3000	11	7007	5297	120511027	3063	4247	3064	2999	1	88141
L256309	-	3000	3676	ENST00000307588	4832	3781	3675	7	0	3042	4	256309	4830	187088769	3051	3780	3052	2999	-1	26535
L3034	HAL	3000	3302	ENST00000261208	4301	3630	3301	21	0	3383	12	3034	4299	94892539	3215	3629	3216	2999	-1	22930
L3037	HAS2	3000	4677	ENST00000303924	5830	4779	4676	3	0	3000	8	3037	5828	122598168	3626	4778	3627	2999	-1	15232
L3036	HAS1	3000	4094	ENST00000222115	5838	4787	4093	5	0	3035	19	3036	5836	56919033	3043	4786	3044	2999	-1	10857
L3039	HBA1,HBA2	3000	4142	ENST00000331055	4497	4347	4141	3	0	3000	16	3039,3040	4495	155997	3091	4346	3092	2999	1	11524
L3038	HAS3	3000	4110	ENST00000219322	5797	4746	4109	4	0	4110	16	3038	5795	68916348	3059	4745	3060	2999	1	12453
L3887	KRTHB1	3000	4179	ENST00000271963	5191	4388	4178	9	0	3000	12	3887	5189	50971516	3368	4387	3369	2999	-1	5551
L7008	TEF	3000	4293	ENST00000266304	5662	4611	4292	4	0	3086	22	7008	5660	40021002	3242	4610	3243	2999	1	17366
L7009	TEGT	3000	3479	ENST00000267115	4639	3588	3478	9	0	3000	12	7009	4637	48432544	3055	3587	3056	2999	1	12217
L2741	GLRA1	3000	4399	ENST00000274576	5578	4527	4398	9	0	3293	5	2741	5576	151332913	3348	4526	3349	2999	-1	102236
L2780	GNAT2	3000	4381	ENST00000251337	4708	4424	4380	8	0	3213	1	2780	4706	109454432	3330	4423	3331	2999	-1	9931
L2781	GNAZ	3000	4273	ENST00000248996	6496	5445	4272	3	0	4722	22	2781	6494	21737088	3222	5444	3223	2999	1	54690
L2782	GNB1	3000	4287	ENST00000263750	5387	4336	4286	12	0	5387	1	2782	5385	1770792	3236	4335	3237	2999	-1	105766
L6202	RPS8	3000	3465	ENST00000271105	4107	3572	3464	6	0	3001	1	6202	4105	44654535	3031	3571	3032	2999	1	3172
L2784	GNB3	3000	3658	ENST00000229264	4048	3823	3657	11	0	4048	12	2784	4046	6819636	3209	3822	3210	2999	1	7183
L2785	GNG3	3000	3637	ENST00000294117	4021	3737	3636	3	0	3638	11	2785	4019	62250490	3257	3736	3258	2999	1	1548
L6207	RPS13	3000	3196	ENST00000228140	3428	3245	3195	6	0	3032	11	6207	3426	17063529	3054	3244	3055	2999	-1	3241
L6206	RPS12	3000	3161	ENST00000230050	3402	3212	3160	6	0	3402	6	6206	3400	133116280	3042	3211	3043	2999	1	2991
L6209	RPS15	3000	-1	ENST00000260968	3446	-1	-1	1	0	3000	2	6209	-1	172576770	3446	-1	-1	2999	-1	447
L549	AUH	3000	4312	ENST00000277161	4498	4380	4311	10	0	3000	9	549	4496	89465580	3261	4379	3262	2999	-1	147542
L23270	TSPYL4	3000	3448	ENST00000319412	3604	3549	3447	4	0	3604	6	23270	3602	116620846	3239	3548	3240	2999	-1	4144
L23507	-	3000	6189	ENST00000294680	6461	-1	6188	2	0	3000	1	23507	-1	89515123	5138	6461	5139	2999	1	10393
L23276	-	3000	4195	ENST00000232766	5377	4326	4194	10	0	4261	3	23276	5375	47285032	3144	4325	3145	2999	1	63863
L23277	-	3000	3197	ENST00000322335	3453	3352	3196	22	0	3000	17	23277	3451	2811602	3104	3351	3105	2999	-1	12330
L23275	C21orf80	3000	4195	ENST00000331343	5497	4446	4194	8	0	3014	21	23275	5495	45564002	3144	4445	3145	2999	-1	23949
L337968	KRTAP6-3	3000	3200	ENST00000327378	3284	-1	3199	2	0	3000	21	337968	-1	30885233	3097	3284	3098	2999	1	285
L54617	-	3000	3397	ENST00000263793	3658	3567	3396	35	0	3000	15	54617	3656	39104579	3157	3566	3158	2999	-1	116103
L337960	KRTAP13-3	3000	-1	ENST00000334147	3518	-1	-1	1	0	3000	21	337960	-1	30718677	3518	-1	-1	2999	-1	519
L337966	KRTAP6-1	3000	-1	ENST00000329122	3215	-1	-1	1	0	3000	21	337966	-1	30906670	3215	-1	-1	2999	-1	216
L340561	-	3000	-1	ENST00000329978	3616	-1	-1	1	0	3389	X	340561	-1	82961014	3738	-1	-1	2999	1	739
L54788	DNAJB12	3000	4211	ENST00000277926	5440	4389	4210	9	0	3028	10	54788	5438	73459286	3160	4388	3161	2999	-1	20376
L93589	CACNA2D4	3000	4508	ENST00000280663	5641	4590	4507	38	0	3231	12	93589	5639	1898131	3457	4589	3458	2999	-1	125050
L4211	MEIS1	3000	4519	ENST00000272369	5797	4746	4518	13	0	3382	2	4211	5795	66637066	3468	4745	3469	2999	1	137050
L93587	-	3000	4353	ENST00000273962	5493	4550	4352	8	0	4365	4	93587	5491	100943221	3302	4549	3303	2999	-1	16941
L54785	-	3000	-1	ENST00000316211	3671	-1	-1	1	0	3000	17	54785	-1	8293622	3671	-1	-1	2999	-1	672
L54787	-	3000	-1	ENST00000302895	3689	-1	-1	1	0	3000	2	54787	-1	109582774	3689	-1	-1	2999	-1	690
L54780	-	3000	4114	ENST00000263449	5243	4192	4113	11	0	3030	10	54780	5241	123399297	3321	4191	3322	2999	-1	18102
L80758	-	3000	4218	ENST00000323249	5092	4303	4217	4	0	5092	5	80758	5090	176854746	3167	4302	3168	2999	1	9390
L54782	-	3000	-1	ENST00000331686	4109	-1	-1	1	0	3423	16	54782	-1	66359481	4153	-1	-1	2999	1	1154
L171425	CLYBL	3000	4121	ENST00000323941	5359	4308	4120	10	0	3009	13	171425	5357	97956942	3070	4307	3071	2999	1	302773
L7260	TSSC1	3000	4239	ENST00000263884	5374	4323	4238	9	0	3147	2	7260	5372	4991031	3188	4322	3189	2999	-1	188865
L8202	NCOA3	3000	4157	ENST00000262979	5287	4236	4156	23	0	5287	20	8202	5285	46816079	3106	4235	3107	2999	1	154960
L7262	PHLDA2	3000	3753	ENST00000314222	3514	-1	3752	2	0	3056	11	7262	-1	2914959	3524	4140	3525	2999	-1	1141
L8200	GDF5	3000	5000	ENST00000246185	5874	-1	4999	2	0	3319	20	8200	-1	34741456	3949	6432	3950	2999	-1	4879
L7264	TSTA3	3000	4284	ENST00000312971	5450	4399	4283	10	0	3792	8	7264	5448	144804810	3937	4398	3938	2999	-1	4887
L7265	TTC1	3000	4071	ENST00000231238	5481	4430	4070	8	0	4100	5	7265	5479	159417075	3020	4429	3021	2999	1	56371
L7266	DNAJC7	3000	4136	ENST00000316603	5276	4225	4135	14	0	3009	17	7266	5274	40542608	3085	4224	3086	2999	-1	40967
L3964	LGALS8	3000	4129	ENST00000312321	5328	4277	4128	11	0	5328	1	3964	5326	233722871	3078	4276	3079	2999	1	29740
L3787	KCNS1	3000	3751	ENST00000306117	4874	3953	3750	5	0	4874	20	3787	4872	44415182	3191	3952	3192	2999	-1	8803
L3786	KCNQ3	3000	4436	ENST00000330569	5578	4527	4435	15	0	3000	8	3786	5576	133449368	3385	4526	3386	2999	-1	351271
L3785	KCNQ2	3000	4523	ENST00000323656	5665	4614	4522	17	0	3177	20	3785	5663	62830341	3472	4613	3473	2999	-1	72425
L3784	KCNQ1	3000	4436	ENST00000155840	5578	4527	4435	16	0	3000	11	3784	5576	2430638	3385	4526	3386	2999	1	402905
L3783	KCNN4	3000	4605	ENST00000262888	5752	4701	4604	9	0	3396	19	3783	5750	48977249	3554	4700	3555	2999	-1	14725
L122481	AK7	3000	4169	ENST00000267584	5409	4358	4168	17	0	3014	14	122481	5407	94848519	3118	4357	3119	2999	1	94931
L3781	KCNN2	3000	4587	ENST00000264773	5734	4683	4586	8	0	3457	5	3781	5732	113774232	3942	4682	3943	2999	1	134182
L259307	IL4I1,NUP62	3000	4254	ENST00000306162	5460	4409	4253	3	0	5460	19	259307,23636,84335	5458	55124598	3203	4408	3204	2999	-1	60484
L54436	-	3000	4153	ENST00000309767	5404	4353	4152	16	0	5404	4	54436	5402	8393625	3102	4352	3103	2999	1	41796
L126353	-	3000	4096	ENST00000215582	6984	5933	4095	5	0	4153	19	126353	6982	702126	3045	5932	3046	2999	1	13193
L2568	GABRP	3000	4217	ENST00000265294	4773	4312	4216	10	0	4259	5	2568	4771	170191607	3166	4311	3167	2999	1	30337
L2569	GABRR1	3000	4191	ENST00000275066	5293	4242	4190	10	0	3037	6	2569	5291	89922656	3140	4241	3141	2999	-1	39089
L25802	LMOD1	3000	4227	ENST00000295632	5549	4672	4226	3	0	3000	1	25802	5547	199203641	3176	4671	3177	2999	-1	47023
L2564	GABRE	3000	4160	ENST00000218410	4827	4378	4159	9	0	3054	X	2564	4825	149760764	3109	4377	3110	2999	-1	21555
L2565	GABRG1	3000	4154	ENST00000295452	5354	4303	4153	9	0	3000	4	2565	5352	46041472	3103	4302	3104	2999	-1	82926
L2566	GABRG2	3000	4446	ENST00000231253	5649	4598	4445	9	0	3289	5	2566	5647	161475612	3395	4597	3396	2999	1	87828
L4217	MAP3K5	3000	4859	ENST00000265606	6050	4999	4858	29	0	3361	6	4217	6048	137094226	3808	4998	3809	2999	-1	235466
L2560	GABRB1	3000	3352	ENST00000295454	3856	3444	3351	9	0	3090	4	2560	3854	46949121	3169	3443	3170	2999	1	394867
L51154	C1orf33	3000	4109	ENST00000062038	5219	4168	4108	8	0	3031	1	51154	5217	19047774	3058	4167	3059	2999	1	7460
L51155	HN1	3000	4383	ENST00000335826	5402	4526	4382	4	0	3277	17	51155	5400	73747892	3332	4525	3333	2999	-1	19424
L255330	-	3000	4126	ENST00000290889	5012	4207	4125	4	0	3001	3	255330	5010	127703186	3075	4206	3076	2999	1	8506
L339965	-	3000	4134	ENST00000318586	5324	4273	4133	15	0	4203	4	339965	5322	77786853	3083	4272	3084	2999	-1	94298
L54432	-	3000	4081	ENST00000072644	5296	4245	4080	9	0	3000	1	54432	5294	53724528	3030	4244	3031	2999	-1	37204
L339967	-	3000	4141	ENST00000334830	5314	4263	4140	10	0	3080	4	339967	5312	68832571	3090	4262	3091	2999	-1	52050
L56001	NXF2	3000	4150	ENST00000331670	4567	4340	4149	21	0	3057	X	56001	4565	100333841	3099	4339	3100	2999	1	19650
L5771	PTPN2	3000	4313	ENST00000309660	5455	4404	4312	10	0	3194	18	5771	5453	12874334	3262	4403	3263	2999	-1	98850
L118429	ANTXR2	3000	3915	ENST00000318057	5032	3981	3914	11	0	5032	4	118429	5030	81452112	3160	3980	3161	2999	-1	165161
L51117	COQ4	3000	3480	ENST00000300452	4663	3612	3479	7	0	3323	9	51117	4661	126460860	3392	3611	3393	2999	1	11537
L51402	-	3000	4417	ENST00000306309	5124	-1	4416	2	0	3016	X	51402	-1	147561993	3579	5193	3580	2999	1	2194
L114771	-	3000	4158	ENST00000290722	5411	4360	4157	7	0	3053	1	114771	5409	150499776	3107	4359	3108	2999	-1	12857
L114770	-	3000	4241	ENST00000292609	6363	5312	4240	4	0	3130	19	114770	6361	15451312	3190	5311	3191	2999	-1	10850
L118421	C21orf100	3000	3735	ENST00000324961	3209	-1	3734	2	0	3042	21	118421	-1	28833511	3566	4036	3567	2999	1	1037
L25804	LSM4	3000	4181	ENST00000252816	5274	4223	4180	5	0	3008	19	25804	5272	18294958	3130	4222	3131	2999	-1	16241
L118426	LOH12CR1	3000	4439	ENST00000314565	5634	4583	4438	4	0	3331	12	118426	5632	12401322	3388	4582	3389	2999	1	109784
L118425	-	3000	4146	ENST00000312610	4229	-1	4145	2	0	3000	4	118425	-1	81207057	3095	4229	3096	2999	1	50191
L118424	UBE2J2	3000	4217	ENST00000328069	5399	4348	4216	7	0	4217	1	118424	5397	1115270	3166	4347	3167	2999	-1	19919
L55783	-	3000	3673	ENST00000338099	4784	3733	3672	3	0	4784	16	55783	4782	71099695	3258	3732	3259	2999	-1	7308
L55781	RIOK2	3000	4165	ENST00000283109	5355	4304	4164	10	0	3049	5	55781	5353	96593017	3114	4303	3115	2999	-1	20304
L55787	CXorf15	3000	4203	ENST00000262691	5558	4507	4202	10	0	3051	X	55787	5556	16165986	3152	4506	3153	2999	1	55737
L80975	TMPRSS5	3000	4202	ENST00000299882	4679	4306	4201	13	0	4209	11	80975	4677	113114747	3151	4305	3152	2999	-1	18823
L55784	-	3000	4334	ENST00000310362	5915	4864	4333	24	0	5915	15	55784	5913	92504719	3283	4863	3284	2999	1	248682
L132724	-	3000	4191	ENST00000332644	5358	4307	4190	10	0	3133	4	132724	5356	69114789	3140	4306	3141	2999	-1	19038
L55789	-	3000	4139	ENST00000265036	5456	4405	4138	11	0	4139	5	55789	5454	60011846	3088	4404	3089	2999	-1	103220
L55788	-	3000	4119	ENST00000302569	5347	4296	4118	16	0	3000	6	55788	5345	70502371	3068	4295	3069	2999	-1	120724
L112464	PRKCDBP	3000	3912	ENST00000303927	4313	-1	3911	2	0	3000	11	112464	-1	6306015	3383	4313	3384	2999	-1	1314
L90353	-	3000	4078	ENST00000270637	5658	4607	4077	3	0	4099	19	90353	5656	56303443	3027	4606	3028	2999	-1	9856
L64978	MRPL38	3000	4228	ENST00000337792	4868	4314	4227	17	0	4263	17	64978	4866	74534229	3177	4313	3178	2999	-1	42383
L128497	C20orf165	3000	3490	ENST00000279026	4118	-1	3489	2	0	3045	20	128497	-1	45201696	3099	4146	3100	2999	-1	1147
L90355	-	3000	4207	ENST00000319933	5348	4297	4206	3	0	5348	5	90355	5346	102670657	3156	4296	3157	2999	1	19921
L64979	MRPL36	3000	3885	ENST00000304431	4208	-1	3884	2	0	3897	5	64979	-1	1852684	3040	4447	3041	2999	-1	1448
L56833	-	3000	4178	ENST00000289707	5556	4505	4177	5	0	3088	1	56833	5554	157013393	3127	4504	3128	2999	1	10681
L51440	HPCAL4	3000	4159	ENST00000235630	4619	4329	4158	4	0	4167	1	51440	4617	39570380	3108	4328	3109	2999	-1	12446
L51441	-	3000	3687	ENST00000294415	4289	3712	3686	5	0	3150	1	51441	4287	28750995	3176	3711	3177	2999	1	32804
L51442	VGLL1	3000	4195	ENST00000218366	5485	4434	4194	5	0	4220	X	51442	5483	134319918	3144	4433	3145	2999	1	24653
L51444	RNF138	3000	3486	ENST00000261593	4724	3673	3485	8	0	3563	18	51444	4722	27924164	3021	3672	3022	2999	1	39347
L120071	-	3000	4099	ENST00000298826	4752	4446	4098	17	0	4752	11	120071	4750	45907505	3048	4445	3049	2999	1	7452
L51447	IHPK2	3000	4110	ENST00000265539	5493	4442	4109	6	0	4240	3	51447	5491	48714685	3059	4441	3060	2999	-1	28944
L800	CALD1	3000	4122	ENST00000321087	5262	4211	4121	14	0	5262	7	800	5260	133880538	3071	4210	3072	2999	1	190957
L51449	PCYOX1	3000	4203	ENST00000264441	5461	4410	4202	6	0	3041	2	51449	5459	70459790	3152	4409	3153	2999	1	21661
L339403	GPR100	3000	-1	ENST00000311036	4124	-1	-1	1	0	3000	1	339403	-1	153128293	4124	-1	-1	2999	1	1125
L83899	KRTAP9-5,KRTAP9-2	3000	-1	ENST00000336368	3337	-1	-1	1	0	3002	17	83899	-1	39784975	3798	-1	-1	2999	1	799
L7916	BAT2	3000	4159	ENST00000229685	5132	4334	4158	37	0	4222	6	7916	5130	31692804	3108	4333	3109	2999	1	16838
L7917	BAT3	3000	3890	ENST00000211379	5062	4011	3889	25	0	3903	6	7917	5060	31724722	3270	4010	3271	2999	-1	13628
L7915	ALDH5A1	3000	4432	ENST00000327133	5173	4516	4431	11	0	3028	6	7915	5171	24603176	3381	4515	3382	2999	1	42239
L7913	DEK	3000	3544	ENST00000244776	4749	3698	3543	11	0	3553	6	7913	4747	18372750	3155	3697	3156	2999	-1	40359
L150244	-	3000	4245	ENST00000255890	5024	5069	4244	3	0	4521	22	150244	6118	22069296	3194	5068	3195	2999	-1	11950
L59277	NTN4	3000	4405	ENST00000261221	5986	4935	4404	10	0	3300	12	59277	5984	94686855	3354	4934	3355	2999	-1	132804
L165100	-	3000	-1	ENST00000313965	4238	-1	-1	1	0	3051	2	165100	-1	232660151	4380	-1	-1	2999	1	1381
L59274	MESDC1	3000	-1	ENST00000267984	4728	-1	-1	1	0	3640	15	59274	-1	79009792	5372	-1	-1	2999	1	2373
L51686	OAZ3	3000	3508	ENST00000321531	3571	3566	3507	6	0	3211	1	51686	3569	148955713	3233	3565	3234	2999	1	4675
L59272	ACE2	3000	4339	ENST00000252519	5549	4498	4338	18	0	3103	X	59272	5547	14980563	3288	4497	3289	2999	-1	39982
L7918	BAT4	3000	3402	ENST00000211377	5181	4130	3401	3	0	3504	6	7918	5179	31737043	3141	4129	3142	2999	-1	2902
L83894	-	3000	3760	ENST00000260021	4858	3807	3759	13	0	4858	4	83894	4856	148444616	3128	3806	3129	2999	-1	238805
L253150	ZNF258	3000	4143	ENST00000317538	5361	4310	4142	4	0	4217	1	253150,9204	5359	34925170	3092	4309	3093	2999	-1	57549
L26577	PCOLCE2	3000	4436	ENST00000295992	5596	4545	4435	9	0	3303	3	26577	5594	143928950	3385	4544	3386	2999	-1	71325
L115106	-	3000	3844	ENST00000282058	5070	4019	3843	9	0	3062	18	115106	5068	41936303	3091	4018	3092	2999	1	23983
L25996	-	3000	4127	ENST00000265881	5262	4211	4126	7	0	3000	11	25996	5260	113847903	3146	4210	3147	2999	1	10447
L25999	-	3000	3478	ENST00000292893	4753	3702	3477	14	0	3536	19	25999	4751	41215635	3169	3701	3170	2999	-1	18234
L25998	-	3000	4449	ENST00000306270	5597	4546	4448	28	0	3000	6	25998	5595	82945877	3398	4545	3399	2999	-1	70326
L55565	-	3000	3811	ENST00000313565	4960	3909	3810	4	0	3000	16	55565	4958	71675131	3147	3908	3148	2999	-1	5361
L125972	CALR3	3000	3342	ENST00000269881	4495	3444	3341	9	0	3065	19	125972	4493	16468005	3155	3443	3156	2999	-1	17118
L53339	BTBD1	3000	4534	ENST00000261721	5742	4691	4533	8	0	3083	15	53339	5740	81455754	3483	4690	3484	2999	-1	50802
L5342	PLGL	3000	4168	ENST00000326473	5355	4304	4167	4	0	3069	2	5342	5353	87949748	3117	4303	3118	2999	1	19292
L50939	IMPG2	3000	3730	ENST00000193391	5030	3979	3729	19	0	3190	3	50939	5028	102360307	3274	3978	3275	2999	-1	93834
L63906	-	3000	4525	ENST00000236361	6001	4950	4524	7	0	3015	1	63906	5999	26831645	3474	4949	3475	2999	-1	9978
L7074	TIAM1	3000	5013	ENST00000286827	6512	5461	5012	25	0	3000	21	7074	6510	31559735	3962	5460	3963	2999	-1	146603
L5345	SERPINF2	3000	4101	ENST00000324015	4285	4168	4100	10	0	4105	17	5345	4283	1852911	3050	4167	3051	2999	1	12240
L53335	BCL11A	3000	4333	ENST00000335712	5714	4663	4332	4	0	3228	2	53335	5712	60755167	3282	4662	3283	2999	-1	102332
L53336	CPXCR1	3000	4170	ENST00000276127	5327	4276	4169	3	0	5327	X	53336	5325	86774108	3119	4275	3120	2999	1	7524
L64975	MRPL41	3000	3192	ENST00000332183	3613	-1	3191	2	0	3200	9	64975	-1	135664948	3096	3672	3097	2999	1	673
L5518	PPP2R1A	3000	4244	ENST00000322088	5386	4335	4243	15	0	3116	19	5518	5384	57385046	3193	4334	3194	2999	1	36437
L84196	USP31	3000	4185	ENST00000264206	5267	4306	4184	26	0	3001	1	84196	5265	21578926	3134	4305	3135	2999	-1	104056
L5514	PPP1R10	3000	3781	ENST00000259848	4031	3868	3780	18	0	3000	6	5514	4029	30683869	3106	3867	3107	2999	-1	8397
L5515	PPP2CA	3000	4362	ENST00000231504	5623	4572	4361	7	0	3210	5	5515	5621	133637978	3311	4571	3312	2999	-1	29522
L5516	PPP2CB	3000	4152	ENST00000221138	5413	4362	4151	7	0	3000	8	5516	5411	30727605	3101	4361	3102	2999	-1	26187
L5346	PLIN	3000	4159	ENST00000300055	5269	4218	4158	9	0	4173	15	5346	5267	87952358	3108	4217	3109	2999	-1	14988
L5510	PPP1R7	3000	4940	ENST00000234038	5618	4996	4939	9	0	3838	2	5510	5616	242409813	3889	4995	3890	2999	1	33367
L5511	PPP1R8	3000	4635	ENST00000236412	5745	4694	4634	6	0	5745	1	5511	5743	27761981	3584	4693	3585	2999	1	20891
L140767	VMP	3000	4269	ENST00000282902	5393	4342	4268	4	0	5393	6	140767	5391	24234329	3218	4341	3219	2999	1	21281
L140766	ADAMTS14	3000	4132	ENST00000299279	5623	4572	4131	22	0	3000	10	140766	5621	71777162	3081	4571	3082	2999	1	88100
L170482	CLECSF11	3000	3951	ENST00000304648	5095	4044	3950	6	0	3026	12	170482	5093	7791237	3056	4043	3057	2999	-1	17960
L128240	APOA1BP	3000	3323	ENST00000295574	3588	3432	3322	6	0	3027	1	128240	3586	153778362	3208	3431	3209	2999	1	2520
L348840	-	3000	4455	ENST00000335478	4732	4570	4454	6	0	3208	3	348840	4730	199134211	3404	4569	3405	2999	-1	22649
L142940	TRUB1	3000	4399	ENST00000298746	5549	4498	4398	8	0	3063	10	142940	5547	116362537	3348	4497	3349	2999	1	39485
L391	ARHG	3000	4111	ENST00000314906	4754	-1	4110	2	0	4179	11	391	-1	3826493	3060	5335	3061	2999	-1	13973
L4697	NDUFA4	3000	-1	ENST00000334520	3245	-1	-1	1	0	3000	1	4697	-1	107402499	3245	-1	-1	2999	1	246
L143098	-	3000	4179	ENST00000322571	5399	4348	4178	17	0	4311	10	143098	5397	28575073	3128	4347	3129	2999	-1	228076
L140545	RNF32	3000	4091	ENST00000317955	4793	4186	4090	9	0	4169	7	140545	4791	155850320	3040	4185	3041	2999	1	36354
L11243	PMF1,BGLAP	3000	4220	ENST00000292294	5377	4326	4219	5	0	3009	1	11243,632	5375	153399590	3169	4325	3170	2999	1	30315
L11240	PADI2	3000	4206	ENST00000245530	5441	4390	4205	16	0	3064	1	11240	5439	16827011	3155	4389	3156	2999	-1	52674
L11241	C10orf1	3000	-1	ENST00000304181	4088	-1	-1	1	0	3000	10	11241	-1	102547123	4088	-1	-1	2999	1	1089
L11245	-	3000	5088	ENST00000299092	6392	5341	5087	3	0	3866	15	11245	6390	37929149	4037	5340	4038	2999	-1	120163
L130132	-	3000	4591	ENST00000295049	5826	4775	4590	9	0	3402	2	130132	5824	198743127	3540	4774	3541	2999	-1	105057
L11248	NXPH3	3000	4466	ENST00000328741	5170	-1	4465	2	0	3362	17	11248	-1	48127858	3415	6227	3416	2999	1	4500
L113791	-	3000	4183	ENST00000215912	4396	4300	4182	6	0	3135	22	113791	4394	30013019	3204	4299	3205	2999	-1	10867
L150864	-	3000	3154	ENST00000261012	4353	3302	3153	4	0	3002	2	150864	4351	203702753	3151	3301	3152	2999	1	130966
L91404	-	3000	4105	ENST00000335289	5265	4214	4104	17	0	3000	2	91404	5263	180259111	3054	4213	3055	2999	-1	82538
L10773	-	3000	-1	ENST00000335190	4274	-1	-1	1	0	3000	9	10773	-1	121050396	4274	-1	-1	2999	-1	1275
L56144	PCDHAC1,PCDHA7,PCDHAC2,PCDHA2,PCDHA6,PCDHA8,PCDHA10,PCDHA13,PCDHA12,PCDHA9,PCDHA5,PCDHA1,PCDHA3,PCDHA11,PCDHA4	3000	6544	ENST00000320421	5493	6603	6543	4	0	3106	5	56144,56138,56134,56147,56143,9752,56140,56142,56135,56136,56139,56141,56137,56145,56146	7652	140202945	5493	6602	5494	2999	1	217486
L79906	-	3000	4147	ENST00000263742	5270	4219	4146	14	0	3021	1	79906	5268	2192406	3096	4218	3097	2999	-1	70298
L79905	TMC7	3000	4176	ENST00000304381	5471	4420	4175	16	0	3059	16	79905	5469	18961880	3125	4419	3126	2999	1	79173
L79903	-	3000	4153	ENST00000337399	5274	4223	4152	7	0	5274	16	79903	5272	3494020	3102	4222	3103	2999	1	41121
L79902	PCNT1	3000	4154	ENST00000245544	5299	4248	4153	19	0	3068	17	79902	5297	73798909	3103	4247	3104	2999	1	30067
L79901	CYBRD1	3000	4316	ENST00000321348	5576	4525	4315	4	0	3073	2	79901	5574	172581527	3265	4524	3266	2999	1	35655
L245938	DEFB125	3000	4096	ENST00000324532	4508	-1	4095	2	0	3000	20	245938	-1	63363	3045	4624	3046	2999	1	8812
L283238	-	3000	4894	ENST00000326192	6049	4998	4893	4	0	3442	11	283238	6047	62687053	3843	4997	3844	2999	-1	25697
L51531	-	3000	4203	ENST00000259459	5429	4378	4202	5	0	3077	9	51531	5427	96064690	3152	4377	3153	2999	-1	18081
L79908	-	3000	4251	ENST00000231229	5650	4599	4250	8	0	3152	5	79908	5648	180435821	3200	4598	3201	2999	1	51746
L5545	PRB4	3000	3993	ENST00000279575	4517	4029	3992	3	0	3000	12	5545	4515	11354599	3063	4028	3064	2999	-1	2160
L157724	SLC7A13	3000	4833	ENST00000297524	6016	4965	4832	4	0	3098	8	157724	6014	87199127	3782	4964	3783	2999	-1	16317
L153443	-	3000	4162	ENST00000280962	5302	4251	4161	8	0	3001	5	153443	5300	121373868	3111	4250	3112	2999	1	65978
L284241	-	3000	4273	ENST00000317008	5490	4439	4272	3	0	3000	18	284241	5488	75538593	3222	4438	3223	2999	-1	37631
L26974	ZNF285	3000	4072	ENST00000330997	5178	4127	4071	4	0	5178	19	26974	5176	49597595	3021	4126	3022	2999	-1	19277
L4864	NPC1	3000	4228	ENST00000269228	5402	4351	4227	25	0	3121	18	4864	5400	19418415	3177	4350	3178	2999	-1	54964
L81858	-	3000	4010	ENST00000321232	5236	4185	4009	8	0	3482	8	81858	5234	145265119	3682	4184	3683	2999	-1	5598
L26973	CHORDC1	3000	4171	ENST00000320585	5272	4221	4170	11	0	3057	11	26973	5270	89644332	3120	4220	3121	2999	-1	21996
L83641	-	3000	4239	ENST00000181796	5474	4423	4238	4	0	4295	10	83641	5472	14594633	3188	4422	3189	2999	-1	30070
L5900	RALGDS	3000	4244	ENST00000303548	5406	4355	4243	18	0	3011	9	5900	5404	131272597	3193	4354	3194	2999	-1	22969
L83643	-	3000	4424	ENST00000281144	5650	4599	4423	3	0	3000	10	83643	5648	13047576	3373	4598	3374	2999	-1	104944
L83642	-	3000	4662	ENST00000248845	5917	4866	4661	9	0	3058	22	83642	5915	48821436	3611	4865	3612	2999	1	16637
L83861	RSHL2	3000	4782	ENST00000252655	5921	4870	4781	8	0	3190	6	83861	5919	159330484	3731	4869	3732	2999	-1	23333
L83863	-	3000	4088	ENST00000298070	4354	-1	4087	2	0	4127	Y	83863	-1	23290207	3570	5077	3571	2999	-1	2078
L83648	C8orf13	3000	4169	ENST00000284486	5998	4947	4168	3	0	4566	8	83648	5996	11361663	3118	4946	3119	2999	-1	45282
L54814	-	3000	3739	ENST00000012049	4934	3883	3738	7	0	3030	19	54814	4932	50887772	3236	3882	3237	2999	1	10654
L54815	-	3000	4077	ENST00000252577	5403	4352	4076	12	0	5403	19	54815	5401	19430397	3026	4351	3027	2999	1	48391
L54816	-	3000	4679	ENST00000267807	5774	4723	4678	21	0	3153	15	54816	5772	54742340	3628	4722	3629	2999	-1	103906
L54810	-	3000	4480	ENST00000260524	5717	4666	4479	6	0	3190	1	54810	5715	77934182	3429	4665	3430	2999	1	91521
L54811	-	3000	4094	ENST00000293648	5300	4249	4093	4	0	4224	19	54811	5298	9646734	3043	4248	3044	2999	-1	26385
L54812	-	3000	4332	ENST00000238856	7350	6299	4331	9	0	4364	2	54812	7348	64725999	3281	6298	3282	2999	1	68651
L219541	-	3000	4289	ENST00000337672	4704	4546	4288	4	0	3022	11	219541	4702	57255033	3238	4545	3239	2999	-1	8485
L260436	C4orf7	3000	4164	ENST00000317987	5270	4219	4163	5	0	3022	4	260436	5268	71407333	3113	4218	3114	2999	1	9177
L260434	-	3000	3936	ENST00000302964	3334	-1	3935	2	0	3065	16	260434	-1	31264474	3350	4130	3351	2999	-1	1131
L170959	ZNF431	3000	4144	ENST00000311048	5322	4271	4143	4	0	3001	19	170959	5320	21118193	3093	4270	3094	2999	1	42453
L54819	-	3000	4102	ENST00000324170	5219	4168	4101	5	0	3011	5	54819	5217	132438456	3051	4167	3052	2999	-1	29561
L4179	MCP	3000	4303	ENST00000238905	4830	4492	4302	10	0	3156	1	4179	4828	205009101	3252	4491	3253	2999	1	43457
L84072	-	3000	4123	ENST00000322343	5240	4189	4122	13	0	5240	1	84072	5238	147909934	3072	4188	3073	2999	-1	22811
L8847	DLEU2	3000	3052	ENST00000235290	3270	3157	3051	4	0	3000	1	8847	3268	63384805	3050	3156	3051	2999	1	366
L8846	ALKBH	3000	4242	ENST00000216489	5402	4351	4241	6	0	3009	14	8846	5400	76164397	3191	4350	3192	2999	-1	34967
L84077	-	3000	4156	ENST00000253697	4565	4318	4155	17	0	4565	3	84077	4563	14691658	3105	4317	3106	2999	1	97887
L8840	WISP1	3000	4195	ENST00000250160	5526	4475	4194	5	0	3076	8	8840	5524	134159901	3144	4474	3145	2999	1	38258
L8843	-	3000	-1	ENST00000330860	4163	-1	-1	1	0	3000	12	8843	-1	121638810	4163	-1	-1	2999	-1	1164
L8842	PROM1	3000	4307	ENST00000265014	5414	4363	4306	27	0	3037	4	8842	5412	15828449	3256	4362	3257	2999	-1	107710
L4171	MCM2	3000	3908	ENST00000265056	5189	4138	3907	16	0	3929	3	4171	5187	128638162	3062	4137	3063	2999	1	24024
L4170	MCL1	3000	4868	ENST00000307940	4995	-1	4867	2	0	3130	1	4170	-1	147768718	3817	7798	3818	2999	-1	5100
L4173	MCM4	3000	3197	ENST00000336728	3583	3281	3196	17	0	3211	8	4173	3581	48923454	3080	3280	3081	2999	1	16575
L4172	MCM3	3000	4128	ENST00000229854	4674	4241	4127	17	0	3000	6	4172	4672	52196308	3077	4240	3078	2999	-1	20087
L4175	MCM6	3000	4233	ENST00000264156	5431	4380	4232	17	0	3076	2	4175	5429	136844780	3182	4379	3183	2999	-1	36808
L8848	-	3000	7453	ENST00000325129	8556	7505	7452	3	0	3359	13	8848	8554	42948701	6402	7504	6403	2999	-1	143041
L221458	C6orf102	3000	4133	ENST00000229913	5240	4189	4132	9	0	3000	6	221458	5238	39554716	3082	4188	3083	2999	-1	196379
L1521	CTSW	3000	3389	ENST00000307886	4525	3474	3388	10	0	3042	11	1521	4523	65422644	3128	3473	3129	2999	1	3927
L1520	CTSS	3000	4065	ENST00000290410	5243	4192	4064	8	0	4066	1	1520	5241	147954887	3131	4191	3132	2999	-1	35755
L1523	CUTL1	3000	4132	ENST00000292538	5294	4243	4131	23	0	3019	7	1523	5292	101019473	3081	4242	3082	2999	1	467958
L1522	CTSZ	3000	3752	ENST00000217131	4967	3916	3751	6	0	3109	20	1522	4965	58267702	3251	3915	3252	2999	-1	12050
L1525	CXADR	3000	4199	ENST00000284878	5417	4366	4198	7	0	3001	21	1525	5415	17807213	3148	4365	3149	2999	1	53923
L1524	CX3CR1	3000	4128	ENST00000301979	5204	-1	4127	2	0	4137	3	1524	-1	39282114	3077	7150	3078	2999	-1	16536
L1527	CXorf2	3000	4778	ENST00000310159	5534	4914	4777	3	0	3000	X	1527	5532	151909741	3727	4913	3728	2999	-1	17006
L4862	NPAS2	3000	4278	ENST00000315639	5383	4332	4277	22	0	3001	2	4862	5381	101058049	3227	4331	3228	2999	1	176586
L1528	CYB5	3000	4179	ENST00000299438	5359	4308	4178	5	0	3003	18	1528	5357	70108079	3128	4307	3129	2999	-1	38579
L64108	-	3000	4267	ENST00000259030	4852	-1	4266	2	0	3062	3	64108	-1	188407081	3216	5058	3217	2999	1	3200
L353333	KRTAP10-10	3000	4537	ENST00000334876	4748	-1	4536	2	0	3000	21	353333	-1	44868339	3486	4748	3487	2999	-1	41456
L64101	-	3000	-1	ENST00000249363	4961	-1	-1	1	0	3000	7	64101	-1	127225174	4961	-1	-1	2999	-1	1962
L64100	ELSPBP1	3000	4209	ENST00000305680	5349	4298	4208	7	0	4228	19	64100	5347	53189720	3158	4297	3159	2999	1	30496
L64102	-	3000	3398	ENST00000003616	4581	3530	3397	7	0	3186	X	64102	4579	98611687	3233	3529	3234	2999	1	15048
L64105	-	3000	4202	ENST00000242872	5116	4259	4201	9	0	3041	5	64105	5114	64866659	3151	4258	3152	2999	-1	37182
L64106	-	3000	4366	ENST00000277942	5517	4466	4365	3	0	3000	10	64106	5515	71370751	3315	4465	3316	2999	-1	11436
L60592	SCOC	3000	4175	ENST00000337615	5315	4264	4174	5	0	4194	4	60592	5313	141756067	3124	4263	3125	2999	1	125265
L159091	-	3000	4565	ENST00000287058	5695	4644	4564	7	0	3405	X	159091	5693	132646831	3514	4643	3515	2999	1	47393
L159090	-	3000	4493	ENST00000298090	5623	4572	4492	9	0	3345	X	159090	5621	132636187	3442	4571	3443	2999	-1	26984
L60598	KCNK15	3000	4397	ENST00000244085	5106	-1	4396	2	0	3064	20	60598	-1	44059917	3346	5293	3347	2999	1	5179
L57549	IGSF9	3000	4074	ENST00000198587	4552	4306	4073	21	0	4218	1	57549	4550	157132178	3023	4305	3024	2999	-1	18558
L92689	-	3000	3582	ENST00000295946	4782	3731	3581	15	0	4782	4	92689	4780	38766617	3018	3730	3019	2999	1	75988
L150684	C2orf5	3000	4237	ENST00000311832	5570	4519	4236	3	0	3007	2	150684	5568	62107341	3186	4518	3187	2999	1	230391
L353135	-	3000	3996	ENST00000337542	4379	-1	3995	2	0	4023	1	353135	-1	149975335	3025	5146	3026	2999	1	2147
L57541	ZNF398	3000	4091	ENST00000335901	5538	4487	4090	6	0	4091	7	57541	5536	148236559	3040	4486	3041	2999	1	35302
L57231	SNX14	3000	4371	ENST00000314673	5543	4492	4370	29	0	3181	6	57231	5541	86299213	3320	4491	3321	2999	-1	88401
L9529	BAG5	3000	4079	ENST00000337322	5450	-1	4078	2	0	4107	14	9529	-1	102019022	3028	8169	3029	2999	-1	5543
L9528	C1orf8	3000	4489	ENST00000234831	5646	4595	4488	8	0	3250	1	9528	5644	53889029	3438	4594	3439	2999	-1	21758
L55258	-	3000	5964	ENST00000324166	6575	6159	5963	8	0	4850	2	55258	6573	88373123	4913	6158	4914	2999	1	14664
L9521	EEF1E1	3000	4164	ENST00000264871	5416	4365	4163	4	0	3027	6	9521	5414	8047780	3113	4364	3114	2999	-1	23143
L9520	NPEPPS	3000	4368	ENST00000322157	5504	4453	4367	23	0	3063	17	9520	5502	46083242	3317	4452	3318	2999	1	92032
L9522	SCAMP1	3000	4249	ENST00000320280	5378	4327	4248	9	0	5378	5	9522	5376	77740427	3198	4326	3199	2999	1	118525
L9525	VPS4B	3000	4278	ENST00000238497	5441	4390	4277	11	0	3114	18	9525	5439	59238662	3227	4389	3228	2999	-1	33267
L9524	GPSN2	3000	3687	ENST00000215567	4140	3739	3686	12	0	3000	19	9524	4138	14534331	3056	3738	3057	2999	1	3461
L9527	GOSR1	3000	4092	ENST00000301088	5264	4213	4091	6	0	3011	17	9527	5262	28950004	3041	4212	3042	2999	1	46778
L9526	MPDU1	3000	4180	ENST00000250124	4395	4246	4179	7	0	3027	17	9526	4393	7687719	3129	4245	3130	2999	1	4655
L79015	-	3000	4148	ENST00000255183	4746	4216	4147	3	0	3000	20	79015	4744	43977521	3097	4215	3098	2999	-1	4356
L79014	-	3000	3873	ENST00000254109	4495	4020	3872	8	0	4495	16	79014	4493	31749043	3196	4019	3197	2999	1	5761
L79017	C7orf24	3000	4318	ENST00000005374	5515	4464	4317	4	0	3127	7	79017	5513	30286724	3267	4463	3268	2999	-1	8214
L79016	-	3000	4156	ENST00000252601	4472	4237	4155	5	0	4156	19	79016	4470	17281361	3105	4236	3106	2999	1	10328
L79012	-	3000	4232	ENST00000296472	4456	4338	4231	12	0	4243	3	79012	4454	49866381	3181	4337	3182	2999	-1	11950
L5554	PRH1,PRH2	3000	4028	ENST00000256972	4422	4064	4027	4	0	3033	12	5554,5555	4420	10973107	3096	4063	3097	2999	1	3078
L79019	C22orf18	3000	3619	ENST00000215980	4111	3699	3618	6	0	3039	22	79019	4109	40586158	3095	3698	3096	2999	-1	8378
L79018	-	3000	4531	ENST00000268719	5642	4591	4530	6	0	3043	17	79018	5640	18143302	3480	4590	3481	2999	1	26704
L148345	-	3000	4124	ENST00000308835	5124	4163	4123	8	0	3005	1	148345	5122	10733804	3073	4162	3074	2999	-1	16539
L140801	RPL10L	3000	-1	ENST00000298283	3644	-1	-1	1	0	3000	14	140801	-1	45110977	3644	-1	-1	2999	-1	645
L80742	PRR3	3000	4264	ENST00000259922	5378	4327	4263	4	0	3276	6	80742	5376	30630820	3564	4326	3565	2999	1	6836
L659	BMPR2	3000	4126	ENST00000313604	5352	4301	4125	12	0	3000	2	659	5350	203444741	3075	4300	3076	2999	1	175418
L658	BMPR1B	3000	4142	ENST00000264568	5263	4212	4141	13	0	5263	4	658	5261	96137522	3091	4211	3092	2999	1	396949
L655	BMP7	3000	4591	ENST00000265624	5835	4784	4590	7	0	3123	20	655	5833	56526723	3540	4783	3541	2999	-1	95747
L654	BMP6	3000	4893	ENST00000283147	6137	5086	4892	7	0	3179	6	654	6135	7672009	3842	5085	3843	2999	1	154729
L657	BMPR1A	3000	4322	ENST00000224764	5488	4437	4321	13	0	5488	10	657	5486	88180982	3271	4436	3272	2999	1	168538
L656	BMP8	3000	4384	ENST00000235632	4967	4574	4383	7	0	3000	1	656	4965	39667451	3333	4573	3334	2999	-1	30255
L651	BMP3	3000	4686	ENST00000282701	6648	5597	4685	3	0	3320	4	651	6646	82410514	3635	5596	3636	2999	1	22607
L650	BMP2	3000	4366	ENST00000246044	5770	4719	4365	3	0	4373	20	650	5768	6744207	3315	4718	3316	2999	1	10563
L653	BMP5	3000	5252	ENST00000265030	6496	5445	5251	7	0	3712	6	653	6494	55787211	4201	5444	4202	2999	-1	120136
L652	BMP4	3000	4395	ENST00000245451	5571	4520	4394	4	0	5571	14	652	5569	52413650	3344	4519	3345	2999	-1	7156
L129446	CMYA3	3000	4458	ENST00000328983	5663	4612	4457	9	0	3000	2	129446	5661	167962537	3407	4611	3408	2999	1	356267
L353324	-	3000	4396	ENST00000334325	5297	-1	4395	2	0	4725	3	353324	-1	57051817	3345	6462	3346	2999	1	14992
L285322	-	3000	4067	ENST00000317800	4171	-1	4066	2	0	3000	3	285322	-1	28592783	3557	4171	3558	2999	-1	1172
L55254	-	3000	4314	ENST00000319172	5552	4501	4313	9	0	4388	3	55254	5550	120503347	3263	4500	3264	2999	-1	34096
L27202	GPR77	3000	-1	ENST00000257267	4030	-1	-1	1	0	3017	19	27202	-1	52535880	4232	-1	-1	2999	1	1233
L27201	GPR78	3000	4548	ENST00000285622	5713	4662	4547	3	0	3000	4	27201	5711	8775284	3667	4661	3668	2999	1	6382
L114548	CIAS1	3000	5079	ENST00000336119	5697	5199	5078	9	0	3752	1	114548	5695	244528075	4028	5198	4029	2999	1	31054
L4825	NKX6-1	3000	4726	ENST00000295886	5950	4899	4725	3	0	3006	4	4825	5948	85877782	3675	4898	3676	2999	-1	4952
L2917	GRM7	3000	4569	ENST00000318163	5837	4786	4568	10	0	3000	3	2917	5835	6878076	3518	4785	3519	2999	1	829716
L10408	-	3000	3626	ENST00000307384	4373	3750	3625	3	0	4373	2	10408	4371	16103584	3191	3749	3192	2999	-1	1826
L23047	APRIN	3000	4157	ENST00000261578	5336	4285	4156	35	0	5336	13	23047	5334	30958624	3106	4284	3107	2999	1	191534
L23049	-	3000	3088	ENST00000336287	4184	3133	3087	64	0	3041	16	23049	4182	18903957	3075	3132	3076	2999	-1	118154
[truncated: 13,477 more rows]
