# Supplementary material for: Genome-wide identification of new Wnt/β-catenin target genes in the human genome using CART method
Source: BMC Genomics. 2010 Jun 1;11:348. doi: 10.1186/1471-2164-11-348 (PMC2996972; doi:10.1186/1471-2164-11-348)
Supplement: Additional file 6 — Human footprinting matrix used in the CART procedure. The file contains the original data file obtained from [86], the code used to transform them to files "genes.txt", "motifs.txt" and "upstream.txt", and the code used to load them to R data format. File "upstream.txt" contains a text plain matrix with genes in rows and predicted transcription factor binding site motifs in columns, adopting the value 0 when no TF binding site motif is predicted or the number of TF binding site motifs predicted by PRIMA. [file 1471-2164-11-348-S6.ZIP › AdditionalFile6/motifs.txt]

desc
M00720 CAC-binding_protein
M00721 CACCC-binding_factor
M00722 core-binding_factor
M00650 MTF-1
M00724 HNF-3alpha
M00651 NF-muE1
M00652 Nrf-1
M00726 USF2
M00727 SF-1
M00655 PEA3
M00729 Cdx-2
M00658 PU.1
M99996 cMyc-E-Box
M99997 NFkB_73
M99999 RUNX_YG
M00220 SREBP-1
M00221 SREBP-1
M00222 Hand1/E47
M00223 STATx
M00150 Brachyury
M00224 STAT1
M00225 STAT3
M00152 SRF
M00080 Evi-1
M00081 Evi-1
M00082 Evi-1
M00156 RORalpha1
M00083 MZF1
M00157 RORalpha2
M00084 MZF1
M00158 COUP-TF_/_HNF-4
M00085 ZID
M00159 C/EBP
M00086 Ik-1
M00087 Ik-2
M00800 AP-2
M00088 Ik-3
M00801 CREB
M00802 Pit-1
M00803 E2F
M00804 E2A
M00731 Osf2
M00805 LEF1
M00806 NF-1
M00733 SMAD-4
M00807 EGR
M00808 Pax
M00809 FOX
M00736 E2F-1/DP-1
M00737 E2F-1/DP-2
M00738 E2F-4/DP-1
M00665 Sp3
M00739 E2F-4/DP-2
M00302 NF-AT
M00231 MEF-2
M00232 MEF-2
M00233 MEF-2
M00160 SRY
M00161 Oct-1
M00235 AhR/Arnt
M00162 Oct-1
M00236 Arnt
M00237 AhR/Arnt
M00095 CDP
M00096 Pbx-1
M00097 Pax-6
M00810 SRF
M00098 Pax-2
M00099 S8
M00740 Rb/E2F-1/DP-1
M00742 HFH-4
M00670 TCF-1(P)
M00744 POU1F1
M00671 TCF-4
M00745 LEF-1
M00672 TEF
M00746 ELF-1
M00747 IRF1
M00678 Tel-2
M00240 Nkx2-5
M00241 Nkx2-5
M00242 PPARalpha/RXR-alpha
M00243 Egr-1
M00245 Egr-3
M00172 AP-1
M00246 Egr-2
M00173 AP-1
M00174 AP-1
M00248 Oct-1
M00175 AP-4
M00249 CHOP-C/EBPalpha
M00176 AP-4
M00177 CREB
M00178 CREB
M00179 CRE-BP1
M00821 Nrf2
M00750 HMG_IY
M00751 AML1
M00687 alpha-CP1
M00322 c-Myc/Max
M00251 XBP-1
M00252 TATA
M00326 Pax-1
M00327 Pax-3
M00328 Pax-8
M00256 NRSF
M00183 c-Myb
M00257 RREB-1
M00184 MyoD
M00258 ISRE
M00185 NF-Y
M00186 SRF
M00187 USF
M00188 AP-1
M00189 AP-2
M00761 p53_decamer
M00762 PPAR,_HNF-4,_COUP,_RAR
M00763 PPAR_direct_repeat_1
M00690 AP-3
M00764 HNF-4_direct_repeat_1
M00691 ATF-1
M00765 COUP_direct_repeat_1
M00766 LXR_direct_repeat_4
M00693 E12
M00767 FXR_inverted_repeat_1
M00694 E4F1
M00695 ETF
M00769 AML
M00698 HEB
M00699 ICSBP
M00403 aMEF-2
M00405 MEF-2
M00332 Whn
M00406 MEF-2
M00333 ZF5
M00260 HLF
M00407 RSRFC4
M00190 C/EBP
M00191 ER
M00338 ATF
M00192 GR
M00339 c-Ets-1
M00193 NF-1
M00194 NF-kappaB
M00195 Oct-1
M00196 Sp1
M00199 AP-1
M00912 C_EBP
M00913 MYB
M00914 ER
M00915 AP-2
M00916 CREB
M00770 C/EBP
M00917 CREB
M00771 ETS
M00918 E2F
M00772 IRF
M00919 E2F
M00773 MYB
M00774 NF-kappaB
M00775 NF-Y
M00776 SREBP
M00777 STAT
M00778 AhR
M00410 SOX-9
M00412 AREB6
M00413 AREB6
M00340 c-Ets-2
M00414 AREB6
M00341 GABP
M00415 AREB6
M00342 Oct-1
M00271 AML-1a
M00418 TGIF
M00272 p53
M00419 MEIS1
M00346 GATA-1
M00277 Lmo2_complex
M00278 Lmo2_complex
M00279 MIF-1
M00920 E2F
M00921 GR
M00922 SRF
M00924 AP-1
M00925 AP-1
M00926 AP-1
M00927 AP-4
M00929 MyoD
M00789 GATA
M00420 MEIS1A/HOXA9
M00421 MEIS1B/HOXA9
M00422 FOXJ2
M00423 FOXJ2
M00424 NKX6-1
M00425 E2F
M00426 E2F
M00280 RFX1
M00427 E2F
M00281 RFX1
M00428 E2F-1
M00284 TCF11/MafG
M00285 TCF11
M00287 NF-Y
M00289 HFH-3
M00930 Oct-1
M00931 Sp-1
M00932 Sp-1
M00933 Sp-1
M00935 NF-AT
M00790 HNF-1
M00791 HNF-3
M00938 E2F-1
M00792 SMAD
M00939 E2F-1
M00793 YY1
M00794 TTF-1
M00795 Octamer
M00796 USF
M00797 HIF-1
M00500 STAT6
M00799 Myc
M00430 E2F-1
M00431 E2F-1
M00432 TTF1
M00433 Hmx3
M00360 Pax-3
M00290 Freac-2
M00436 IPF1
M00291 Freac-3
M00437 CHX10
M00292 Freac-4
M00293 Freac-7
M00294 HFH-8
M00001 MyoD
M00002 E47
M00940 E2F-1
M00941 MEF-2
M00004 c-Myb
M00005 AP-4
M00006 MEF-2
M00008 Sp1
M00947 CP2/LBP-1c/LSF
M00510 Lhx3
M00511 ERR_alpha
M00512 PPARG
M00513 ATF3
M00514 ATF4
M00515 PPARG
M00516 E2F
M00517 AP-1
M00444 VDR
M00373 Pax-4
M00446 Spz1
M00447 AR
M00448 Zic1
M00449 Zic2
M00377 Pax-4
M00378 Pax-4
M00011 Evi-1
M00954 PR
M00017 ATF
M00955 GR
M00957 PR
M00959 ER
M00450 Zic3
M00451 NKX3A
M00526 GCNF
M00380 Pax-4
M00453 IRF-7
M00528 PPAR
M00455 dri
M00456 FAC1
M00457 STAT5A_(homodimer)
M00459 STAT5B_(homodimer)
M00960 PR,_GR
M00023 Hox-1.3
M00961 VDR
M00024 E2F
M00962 AR
M00025 Elk-1
M00963 T3R
M00026 RSRFC4
M00964 PXR,_CAR,_LXR,_FXR
M00965 LXR,_PXR,_CAR,_COUP,_RAR
M00966 VDR,_CAR,_PXR
M00967 HNF4
M00531 NERF1a
M00532 RP58
M00460 STAT5A_(homotetramer)
M00462 GATA-6
M00464 POU3F2
M00465 POU6F1
M00539 Arnt
M00466 HIF-1
M00394 Msx-1
M00395 HOXA3
M00468 AP-2rep
M00396 En-1
M00469 AP-2alpha
M00102 CDP
M00104 CDP_CR1
M00105 CDP_CR3
M00032 c-Ets-1(p54)
M00106 CDP_CR3+HD
M00033 p300
M00034 p53
M00109 C/EBPbeta
M00037 NF-E2
M00039 CREB
M00615 c-Myc/Max
M00616 AFP1
M00470 AP-2gamma
M00471 TBP
M00472 FOXO4
M00619 Alx-4
M00473 FOXO1
M00474 FOXO1
M00476 FOXO4
M00477 FOXO3
M00478 Cdc5
M00113 CREB
M00040 CRE-BP1
M00114 Tax/CREB
M00041 CRE-BP1/c-Jun
M00115 Tax/CREB
M00042 Sox-5
M00116 C/EBPalpha
M00117 C/EBPbeta
M00118 c-Myc/Max
M00045 E4BP4
M00119 Max
M00621 C/EBPdelta
M00622 C/EBPgamma
M00623 Crx
M00624 DBP
M00626 RFX1_(EF-C)
M00480 LUN-1
M00481 AR
M00482 PITX2
M00483 ATF6
M00484 Ncx
M00485 Nkx2-2
M00486 Pax-2
M00489 Nkx6-2
M00121 USF
M00122 USF
M00123 c-Myc/Max
M00050 E2F
M00124 Pbx1b
M00052 NF-kappaB_(p65)
M00126 GATA-1
M00053 c-Rel
M00127 GATA-1
M00054 NF-kappaB
M00128 GATA-1
M00055 N-Myc
M00056 myogenin_/_NF-1
M00057 COMP1
M00059 YY1
M00701 SMAD-3
M00630 FOXM1
M00704 TEF-1
M00631 FXR/RXR-alpha
M00632 GATA-4
M00706 TFII-I
M00707 TFIIA
M00634 GCM
M00490 Bach2
M00491 MAZR
M00638 HNF-4alpha
M00492 STAT1
M00639 HNF-6
M00493 STAT5A
M00494 STAT6
M00495 Bach1
M00496 STAT1
M00497 STAT3
M00498 STAT4
M00499 STAT5A
M00201 C/EBP
M00203 GATA-X
M00130 FOXD3
M00205 GR
M00132 HNF-1
M00206 HNF-1
M00133 Tst-1
M00134 HNF-4
M00208 NF-kappaB
M00135 Oct-1
M00062 IRF-1
M00209 NF-Y
M00136 Oct-1
M00137 Oct-1
M00138 Oct-1
M00065 Tal-1beta/E47
M00139 AhR
M00066 Tal-1alpha/E47
M00069 YY1
M00712 myogenin
M00640 HOXA4
M00641 HSF
M00716 ZF5
M99981 p53
M00717 Pax-8
M00644 LBP-1
M99982 p53
M99983 p53
M00646 LF-A1
M99984 p53
M00647 LXR
M00648 MAF
M00649 MAZ
M00210 OCT-x
M00214 SEF-1
M00141 Lyf-1
M00215 SRF
M00216 TATA
M00143 BSAP
M00070 Tal-1beta/ITF-2
M00217 USF
M00144 BSAP
M00071 E47
M00145 Brn-2
M00072 CP2
M00146 HSF1
M00147 HSF2
M00148 SRY
M00075 GATA-1
M00076 GATA-2
M00077 GATA-3
M00078 Evi-1
M00079 Evi-1
