# Supplementary material for: Genome-wide identification of new Wnt/β-catenin target genes in the human genome using CART method
Source: BMC Genomics. 2010 Jun 1;11:348. doi: 10.1186/1471-2164-11-348 (PMC2996972; doi:10.1186/1471-2164-11-348)
Supplement: Additional file 6 — Human footprinting matrix used in the CART procedure. The file contains the original data file obtained from [86], the code used to transform them to files "genes.txt", "motifs.txt" and "upstream.txt", and the code used to load them to R data format. File "upstream.txt" contains a text plain matrix with genes in rows and predicted transcription factor binding site motifs in columns, adopting the value 0 when no TF binding site motif is predicted or the number of TF binding site motifs predicted by PRIMA. [file 1471-2164-11-348-S6.ZIP › AdditionalFile6/parseFingerprint.py]

import sys

def count_hits(x):
  p=x.split("/")[0]
  if p=='-':
    return '0'
  return str(len(p.split(',')))

f=file(sys.argv[1])
l=f.readline()
num_PWM=int(l[:l.find(' ')])
# print num_PWM
out1=open(sys.argv[2],"w")
out2=open(sys.argv[3],"w")
out3=open(sys.argv[4],"w")
motif_ids=[]
print >>out2,"desc"
for i in xrange(num_PWM):
  l=f.readline()
  p1=l.find('[')
  id=l[1:p1]
  desc=l[p1+1:l.find(']')]
  motif_ids.append(id)
  print >>out2,id,desc

l=f.readline()
num_genes=int(l[:l.find(' ')])
# print num_genes
annot={}
print >>out1,"\t".join(motif_ids)
for i in xrange(num_genes):
  e = f.readline().strip().split()
  num_anot = len(e)-num_PWM
  id = "L"+e[0]
  annot[id] = dict([x.split("=") for x in e[1:num_anot]])
  print >>out1,id+"\t"+"\t".join([count_hits(x) for x in e[num_anot:]])

keys=annot[id].keys()
print >>out3,"\t".join(keys)
for id in annot.keys():
  print >>out3,id+"\t"+"\t".join([annot[id][k] for k in keys])
