# Supplementary material for: Genome-wide identification of new Wnt/β-catenin target genes in the human genome using CART method
Source: BMC Genomics. 2010 Jun 1;11:348. doi: 10.1186/1471-2164-11-348 (PMC2996972; doi:10.1186/1471-2164-11-348)
Supplement: Additional file 7 — Function codes and routines implemented in R for the CART procedure. The file contains the files used in CART procedure: onetree.R is used to train a single tree, consolide.R is used to summarize the 1,500 trees to obtain the gene score and rankvars.R is used to determine the score of the variables (TF binding sites motifs). Finally, Makefile is used to coordinate all computations using GNU make. [file 1471-2164-11-348-S7.ZIP › AdditionalFile7/one_tree4100.R]

# Multiple CART strategy for gene classification
# valida con la parte de eval_sample que no esta en training_sample
load("samples.Rdata")
workdir <- Sys.getenv("DIR",unset="base4100")
instance <- as.numeric(Sys.getenv("ID"))

library(rpart)

buildSingleTree <- function(data,prior_class,lossmatrix,training_sample,eval_sample) {
  # full tree, unpruned
  tree <- rpart(prior_class~., data, subset=training_sample, method="class",
		control=rpart.control(minbucket=1, cp=0, xval=0),
		parms=list(loss=lossmatrix))
  best_predicted <- predict(tree, data[eval_sample,], type="class")
  best_miss_rate <- sum(best_predicted!=prior_class[eval_sample])
  best_tree <- tree
  # impurity decrease in each leave
  cps <- c(tree$cp[1,1], tree$cp[,1])
  # we prune using geometric means of 'cps' values
  for (j in length(cps):2){
    t1 <- prune(tree, cp=sqrt(cps[j]*cps[j-1]))
    predicted <- predict(t1, data[eval_sample,], type="class")
    miss_rate <- sum(predicted!=prior_class[eval_sample])
    if(miss_rate<best_miss_rate) {
       best_miss_rate <- miss_rate
       best_tree <- t1
    }
  }
  ans <- list(tree=best_tree, error=best_miss_rate/length(eval_sample),
	pred=predict(best_tree,data,type="class"))
  ans
}


lossmatrix <- matrix( c(0,1,1,0), 2,2)
Ld <- nrow(data)
c1 <- (1:Ld)[prior_class==1]
c2 <- (1:Ld)[prior_class==2]
training_sample <- c(c1,training_list[[instance]])
# eval_sample <- c(c1,eval_list[[instance]])
eval_sample <- c(c1,setdiff(eval_list[[instance]],training_list[[instance]]))
tree <- buildSingleTree(data,prior_class,lossmatrix,training_sample,eval_sample)
tree$lossmatrix <- lossmatrix
tree$workdir <- workdir
tree$method <- "setdiff(eval_list[[instance]],training_list[[instance]])"
tree$instance <- instance
save(tree, file=paste(workdir, "/tree_", Sys.getenv("ID"), ".Rdata", sep=""))
